# Supplementary material for: Quantitative estimation of soil salinity by means of different modeling methods and visible-near infrared (VIS–NIR) spectroscopy, Ebinur Lake Wetland, Northwest China
Source: PeerJ. 2018 May 3;6:e4703. doi: 10.7717/peerj.4703 (PMC5936634; doi:10.7717/peerj.4703)
Supplement: Table S1 [file peerj-06-4703-s001.xlsx]

## Sheet: Sheet1
band	W1	W2	W3	W4	W5	W6	W7	W8	W9	W10	W11	W12	W13	W14	W15	W16	W17	W18	W19	W20	W21	W22	W23	W24	W25	W26	W27	W28	W29	W30	W31	W32	W33	W34	W35	W36	W37	W38	W39	W40	W41	W42	W43	W44	W45	W46	W47	W48	W49
399	0.556097	0.459144	0.348927	0.417152	0.435335	0.394194	0.32292	0.309325	0.28855	0.416379	0.316126	0.309616	0.403884	0.36201	0.484776	0.365016	0.294568	0.377676	0.399144	0.328529	0.367573	0.318602	0.301638	0.292589	0.291817	0.367697	0.2741	0.28314	0.324358	0.391159	0.285293	0.349699	0.470198	0.316283	0.348682	0.241411	0.358766	0.350275	0.445615	0.40182	0.281478	0.362317	0.338265	0.363535	0.415113	0.186359	0.360314	0.312983	0.3039
400	0.557244	0.460636	0.3497	0.418241	0.435193	0.395222	0.323249	0.310173	0.289297	0.417246	0.316417	0.309609	0.403682	0.36273	0.484721	0.365022	0.295803	0.378466	0.398872	0.327999	0.369212	0.319572	0.300495	0.293803	0.293441	0.36746	0.275271	0.284504	0.324899	0.391002	0.287784	0.349251	0.469854	0.316789	0.348196	0.242061	0.358784	0.352709	0.445303	0.402023	0.281251	0.362355	0.338786	0.363857	0.415843	0.185482	0.360457	0.312472	0.305648
401	0.557893	0.46152	0.350192	0.418938	0.434971	0.395903	0.32353	0.310958	0.29005	0.417998	0.31685	0.310236	0.404193	0.363339	0.484894	0.36511	0.296408	0.378806	0.398636	0.327684	0.370527	0.320493	0.300217	0.294633	0.293922	0.367251	0.276273	0.285024	0.325109	0.39086	0.289148	0.349427	0.470149	0.317137	0.348197	0.242535	0.35907	0.354542	0.445553	0.402153	0.28101	0.362468	0.339307	0.364339	0.416724	0.185205	0.361021	0.312114	0.307061
402	0.557983	0.461746	0.35026	0.419021	0.434506	0.396404	0.323531	0.31158	0.290763	0.41858	0.31716	0.311575	0.40583	0.363626	0.485377	0.365039	0.296135	0.37839	0.398041	0.327105	0.371601	0.321433	0.300839	0.294931	0.292572	0.366589	0.277141	0.284514	0.324805	0.390572	0.289235	0.350166	0.470966	0.317074	0.348597	0.242645	0.359488	0.35586	0.446296	0.402088	0.280654	0.362571	0.339802	0.364916	0.418058	0.185482	0.362297	0.311501	0.308327
403	0.557779	0.461532	0.350427	0.419314	0.434438	0.396139	0.32414	0.312408	0.291603	0.419241	0.318355	0.31329	0.407002	0.364391	0.485853	0.365736	0.295918	0.378465	0.398566	0.328071	0.372132	0.322106	0.30225	0.295227	0.292088	0.367307	0.277672	0.283728	0.324717	0.390739	0.288637	0.351644	0.472712	0.317545	0.34966	0.243114	0.360521	0.3564	0.44777	0.402328	0.280625	0.362957	0.340304	0.365942	0.41868	0.186509	0.363148	0.31219	0.308796
404	0.558272	0.461962	0.351018	0.420156	0.435216	0.396662	0.325072	0.312639	0.292012	0.41978	0.31934	0.313761	0.407164	0.364974	0.486123	0.367043	0.296203	0.380007	0.399866	0.329374	0.372788	0.322015	0.303965	0.295242	0.293867	0.368719	0.277314	0.284291	0.325033	0.391682	0.288453	0.35175	0.473337	0.318645	0.349561	0.244805	0.361734	0.357113	0.449259	0.403628	0.281912	0.363985	0.340984	0.36743	0.419238	0.187706	0.362833	0.313589	0.30909
405	0.558914	0.462152	0.351722	0.421203	0.435759	0.397623	0.325533	0.312761	0.292289	0.419831	0.319737	0.314054	0.407251	0.365164	0.48647	0.367697	0.296803	0.380852	0.401365	0.329657	0.373874	0.321767	0.305334	0.295625	0.295009	0.369609	0.277458	0.285431	0.325109	0.393021	0.288983	0.351665	0.473262	0.320184	0.349048	0.246918	0.36269	0.357792	0.450582	0.405351	0.283399	0.365197	0.342534	0.367818	0.420278	0.188501	0.36302	0.314472	0.309211
406	0.559128	0.462001	0.352104	0.42192	0.435878	0.397982	0.326063	0.313619	0.292925	0.419977	0.320392	0.315008	0.407732	0.365701	0.487008	0.36766	0.297678	0.381028	0.402742	0.329907	0.375	0.322305	0.306264	0.296581	0.295826	0.3702	0.278568	0.285945	0.325062	0.393942	0.289772	0.352602	0.473613	0.321723	0.349206	0.248086	0.363272	0.358526	0.451785	0.406654	0.284271	0.365641	0.344091	0.368074	0.420816	0.188954	0.364353	0.314809	0.309579
407	0.558892	0.462119	0.352269	0.422159	0.436093	0.397759	0.327004	0.314751	0.293594	0.420447	0.321459	0.316027	0.408525	0.366481	0.487524	0.367736	0.298623	0.381511	0.403574	0.330959	0.375711	0.323448	0.307072	0.29734	0.297346	0.370675	0.279801	0.285414	0.325066	0.394155	0.290103	0.353827	0.474515	0.322752	0.350078	0.248223	0.363863	0.359103	0.452889	0.407219	0.28462	0.365592	0.345099	0.369212	0.420732	0.189279	0.365892	0.314896	0.310269
408	0.558599	0.462456	0.352636	0.42209	0.436369	0.39812	0.327336	0.3147	0.293412	0.420653	0.321986	0.316084	0.408927	0.3662	0.487581	0.368399	0.299302	0.382106	0.403391	0.33175	0.37608	0.32349	0.307975	0.297045	0.298322	0.37052	0.279866	0.284739	0.325115	0.394118	0.29024	0.353704	0.475413	0.323133	0.350917	0.248887	0.364701	0.358918	0.45361	0.407463	0.284875	0.36642	0.346296	0.370416	0.421437	0.189466	0.366486	0.314889	0.310828
409	0.558612	0.462717	0.35301	0.422196	0.436184	0.398697	0.327131	0.314689	0.293359	0.421088	0.322735	0.316597	0.409106	0.366146	0.487235	0.368859	0.299304	0.382052	0.403483	0.332162	0.376342	0.323715	0.308792	0.297114	0.298287	0.37059	0.279545	0.28445	0.325446	0.393916	0.290462	0.354132	0.476384	0.323226	0.3517	0.249663	0.365246	0.358691	0.453777	0.407539	0.285299	0.367089	0.347075	0.371295	0.422859	0.189396	0.367148	0.315265	0.311064
410	0.558885	0.463166	0.353425	0.422892	0.436056	0.399241	0.327052	0.315196	0.293952	0.42164	0.323654	0.317498	0.409367	0.366873	0.486799	0.369153	0.298903	0.382126	0.404318	0.332616	0.376674	0.324807	0.30976	0.297696	0.298375	0.37111	0.279382	0.28465	0.325774	0.393717	0.290471	0.354899	0.476664	0.323271	0.351868	0.25022	0.365544	0.359249	0.453465	0.407401	0.285978	0.367216	0.347153	0.371711	0.424382	0.189375	0.367765	0.31592	0.311108
411	0.558904	0.463607	0.353861	0.42383	0.43641	0.399661	0.327446	0.315841	0.294936	0.421757	0.324117	0.317931	0.409557	0.367688	0.486646	0.369767	0.298846	0.383118	0.405174	0.333312	0.377215	0.325822	0.311111	0.298013	0.299266	0.371581	0.279538	0.285114	0.325794	0.393674	0.290441	0.35472	0.476063	0.323413	0.351323	0.25075	0.365798	0.36064	0.452974	0.407063	0.286481	0.367135	0.346945	0.371662	0.425247	0.189777	0.367732	0.316418	0.311269
412	0.558767	0.463496	0.354131	0.423886	0.436411	0.400162	0.32813	0.316364	0.295636	0.42163	0.324103	0.318058	0.40951	0.367722	0.48712	0.370323	0.298845	0.383534	0.405462	0.333545	0.378163	0.325684	0.312229	0.298285	0.299685	0.37167	0.280704	0.285473	0.32603	0.393963	0.291377	0.354359	0.475871	0.323756	0.351274	0.251479	0.365589	0.361528	0.453011	0.407253	0.286961	0.366819	0.346868	0.371675	0.425704	0.189828	0.367528	0.316502	0.311209
413	0.558762	0.463348	0.3543	0.423656	0.436068	0.400667	0.328807	0.316872	0.295737	0.421505	0.324405	0.318631	0.409704	0.367517	0.488084	0.370361	0.298722	0.383407	0.405668	0.333598	0.37896	0.325609	0.312896	0.299148	0.2998	0.371818	0.282377	0.285232	0.326171	0.394451	0.292496	0.354729	0.476328	0.32422	0.351897	0.252421	0.365555	0.361675	0.454067	0.407899	0.287519	0.366706	0.347415	0.372088	0.426123	0.189865	0.367449	0.316321	0.311704
414	0.558838	0.463393	0.354468	0.423843	0.435806	0.400926	0.3292	0.317475	0.295571	0.421423	0.325189	0.319677	0.409968	0.367692	0.489002	0.370187	0.298842	0.383565	0.405926	0.333857	0.379374	0.326124	0.313457	0.300403	0.300118	0.372193	0.283431	0.284729	0.325993	0.394693	0.293003	0.355558	0.477115	0.324665	0.35262	0.253481	0.366125	0.36164	0.455503	0.408436	0.287793	0.367092	0.348632	0.372608	0.426445	0.190424	0.367594	0.316186	0.31312
415	0.559024	0.463655	0.354797	0.424342	0.436103	0.400987	0.329581	0.31819	0.295885	0.421528	0.325696	0.320205	0.409691	0.368399	0.489378	0.370659	0.299385	0.384465	0.405913	0.334265	0.379971	0.326536	0.314391	0.301127	0.301067	0.372459	0.283395	0.285047	0.326005	0.394334	0.292862	0.355733	0.477606	0.324942	0.352688	0.254272	0.36678	0.362028	0.455993	0.408585	0.287835	0.367538	0.349624	0.372864	0.426584	0.191051	0.368001	0.316269	0.314302
416	0.559626	0.464342	0.355552	0.42472	0.436559	0.401579	0.330583	0.319004	0.296828	0.422153	0.325983	0.320395	0.409883	0.369427	0.489621	0.371181	0.299814	0.385053	0.40643	0.33479	0.380818	0.326776	0.315725	0.301287	0.302053	0.372564	0.283646	0.285801	0.326622	0.394052	0.29296	0.35576	0.478101	0.325279	0.352844	0.254994	0.367147	0.362509	0.45622	0.409039	0.288856	0.367913	0.350208	0.372895	0.427377	0.191108	0.368365	0.316685	0.314242
417	0.560082	0.464733	0.356251	0.424926	0.436549	0.402207	0.331407	0.319646	0.297625	0.422616	0.326725	0.321109	0.410663	0.369972	0.489719	0.371078	0.300057	0.38491	0.407439	0.335548	0.381626	0.326874	0.316609	0.301191	0.302425	0.372782	0.28433	0.2863	0.327117	0.394398	0.293791	0.356211	0.478752	0.325969	0.353406	0.255794	0.367329	0.363255	0.457101	0.409697	0.289757	0.368477	0.350746	0.373222	0.428504	0.191217	0.368878	0.31732	0.314248
418	0.560093	0.464537	0.356449	0.425139	0.43611	0.40228	0.331345	0.319952	0.297746	0.422464	0.327957	0.322432	0.411361	0.369755	0.489547	0.370495	0.300144	0.384345	0.408269	0.336279	0.382317	0.327031	0.316523	0.301132	0.302323	0.373272	0.284845	0.286338	0.326962	0.395301	0.294918	0.357006	0.479274	0.326925	0.353927	0.256484	0.367464	0.364362	0.458648	0.410166	0.289517	0.369071	0.351247	0.374183	0.429353	0.191722	0.369771	0.317797	0.315297
419	0.560349	0.464829	0.356585	0.425712	0.436282	0.402458	0.33118	0.320182	0.297971	0.422488	0.328368	0.323103	0.411445	0.369956	0.489522	0.370522	0.300275	0.384174	0.408516	0.336245	0.383011	0.327666	0.316693	0.301156	0.30267	0.373727	0.284773	0.286152	0.326773	0.396049	0.295142	0.35722	0.47948	0.327614	0.353749	0.257079	0.367774	0.365156	0.459818	0.410429	0.289563	0.369128	0.351531	0.37481	0.430117	0.191986	0.370406	0.317743	0.316109
420	0.560595	0.465383	0.356841	0.426411	0.43687	0.403037	0.331525	0.320548	0.298596	0.423056	0.328409	0.323324	0.411733	0.37056	0.489963	0.371392	0.300517	0.384849	0.408624	0.335704	0.383465	0.328529	0.317924	0.301618	0.303535	0.373808	0.285031	0.285922	0.326767	0.396117	0.294974	0.357309	0.480113	0.328021	0.35381	0.258146	0.368691	0.365544	0.460378	0.410704	0.290342	0.369333	0.352329	0.374613	0.43079	0.192332	0.370162	0.317376	0.316634
421	0.560573	0.465639	0.357095	0.426825	0.437285	0.403672	0.33203	0.320885	0.299131	0.423673	0.328852	0.323525	0.412291	0.370879	0.490524	0.372507	0.300541	0.385997	0.408935	0.335366	0.383962	0.329193	0.319417	0.302367	0.30451	0.373749	0.285885	0.285946	0.326807	0.395799	0.295065	0.357708	0.480953	0.328329	0.354367	0.259535	0.369715	0.365942	0.460688	0.411095	0.291112	0.369937	0.353408	0.374486	0.431249	0.192931	0.369941	0.317108	0.317375
422	0.56047	0.465593	0.357364	0.427006	0.437293	0.404084	0.332084	0.320999	0.299153	0.423712	0.329793	0.323896	0.412541	0.370739	0.490822	0.373018	0.300294	0.386842	0.409633	0.335781	0.384908	0.329552	0.320112	0.302885	0.305062	0.374078	0.286712	0.286205	0.326779	0.395882	0.295469	0.358306	0.481315	0.328692	0.354885	0.260787	0.370072	0.366567	0.461343	0.411574	0.291297	0.370631	0.354104	0.375265	0.431699	0.193622	0.370921	0.317299	0.318493
423	0.56069	0.466077	0.358025	0.42774	0.437387	0.404443	0.332286	0.321552	0.299465	0.423704	0.33071	0.324621	0.41254	0.371183	0.491299	0.373143	0.300614	0.38717	0.410619	0.336671	0.386167	0.329871	0.32049	0.303418	0.305449	0.374574	0.287361	0.286582	0.327396	0.396243	0.295877	0.359079	0.48168	0.328965	0.355174	0.261615	0.369901	0.366903	0.462068	0.411976	0.291489	0.371074	0.354484	0.376088	0.432702	0.193764	0.372204	0.317859	0.318948
424	0.561049	0.466815	0.358803	0.428699	0.437678	0.404848	0.332813	0.322466	0.300108	0.424012	0.331761	0.325715	0.412879	0.371911	0.491835	0.373417	0.301151	0.387243	0.411713	0.337872	0.387408	0.33031	0.321138	0.304245	0.306039	0.37528	0.288215	0.287036	0.32829	0.396571	0.296548	0.359946	0.482539	0.329454	0.355745	0.26197	0.37013	0.367411	0.462659	0.412437	0.291747	0.371498	0.355028	0.376647	0.43384	0.193589	0.37297	0.318761	0.319105
425	0.561381	0.467291	0.359418	0.429401	0.438033	0.405473	0.333471	0.323283	0.300774	0.424604	0.332746	0.326793	0.413732	0.372489	0.49215	0.373946	0.301371	0.387463	0.412736	0.33904	0.388338	0.331013	0.322309	0.305157	0.306863	0.376222	0.289175	0.287289	0.328721	0.396905	0.297336	0.360491	0.483501	0.330379	0.356642	0.262271	0.37107	0.368357	0.463221	0.413136	0.292146	0.371988	0.355881	0.377034	0.434638	0.193698	0.37338	0.319773	0.319724
426	0.561682	0.467279	0.359862	0.429855	0.438162	0.406234	0.334082	0.323871	0.3013	0.425206	0.333106	0.327481	0.414632	0.372986	0.492175	0.374401	0.301318	0.388108	0.4134	0.339551	0.388919	0.331932	0.323594	0.305788	0.30776	0.376959	0.289778	0.287189	0.328563	0.397392	0.297639	0.360519	0.483523	0.33145	0.357185	0.263001	0.371773	0.369235	0.463818	0.413957	0.292669	0.372161	0.356502	0.377614	0.435051	0.194285	0.374395	0.320305	0.320979
427	0.562083	0.467256	0.360393	0.430482	0.438393	0.406863	0.334677	0.324429	0.301853	0.425603	0.333279	0.327985	0.415168	0.373538	0.492196	0.374939	0.301492	0.388948	0.413671	0.339475	0.389439	0.332586	0.324846	0.306277	0.308802	0.377147	0.2902	0.287358	0.328709	0.397484	0.297903	0.360853	0.483419	0.331986	0.357391	0.264043	0.372234	0.36985	0.464177	0.414396	0.293101	0.372495	0.357212	0.378387	0.435548	0.195035	0.375462	0.320391	0.322097
428	0.56244	0.467414	0.360989	0.431038	0.43863	0.407347	0.335186	0.325019	0.302461	0.425758	0.333796	0.328511	0.415331	0.374103	0.492393	0.375328	0.301989	0.389512	0.414087	0.339579	0.390094	0.333038	0.326086	0.30674	0.309664	0.37734	0.29082	0.287749	0.329215	0.39726	0.29855	0.361475	0.48389	0.332204	0.357561	0.265073	0.372829	0.370384	0.464671	0.41444	0.293492	0.373271	0.358183	0.379164	0.43648	0.195631	0.376211	0.320633	0.322698
429	0.562583	0.467635	0.361491	0.431231	0.438531	0.407707	0.335593	0.325747	0.303117	0.425837	0.33478	0.329234	0.415372	0.374582	0.492809	0.37538	0.302605	0.389642	0.414905	0.340311	0.390939	0.333586	0.327212	0.30734	0.310207	0.377936	0.291861	0.288053	0.329741	0.397117	0.299527	0.362009	0.484767	0.332675	0.357853	0.265877	0.373485	0.370976	0.465625	0.414458	0.293928	0.374099	0.359058	0.379836	0.437664	0.195854	0.376806	0.321322	0.322938
430	0.562944	0.467977	0.362052	0.431583	0.438387	0.408065	0.335817	0.32651	0.303799	0.425962	0.33573	0.330127	0.415453	0.374854	0.493358	0.375609	0.302974	0.389848	0.415464	0.34116	0.391973	0.334188	0.328164	0.308123	0.311015	0.378373	0.292828	0.288369	0.330221	0.397255	0.300358	0.362479	0.485206	0.333445	0.358133	0.266829	0.373769	0.371642	0.466681	0.414905	0.294497	0.374347	0.35949	0.380423	0.438278	0.195985	0.377513	0.322	0.323481
431	0.563423	0.468522	0.362635	0.432283	0.438509	0.408622	0.335954	0.327056	0.304304	0.426051	0.336557	0.331183	0.415593	0.374978	0.4939	0.376043	0.303163	0.390133	0.415988	0.341846	0.392925	0.334523	0.329231	0.309068	0.311965	0.378634	0.293633	0.288733	0.330592	0.397648	0.301048	0.363035	0.485807	0.334239	0.358565	0.267912	0.374156	0.372429	0.467645	0.41572	0.295173	0.374488	0.360099	0.380723	0.438529	0.196468	0.378049	0.322643	0.324499
432	0.563707	0.469085	0.363028	0.433017	0.438675	0.409216	0.336409	0.327672	0.304755	0.426306	0.337518	0.332443	0.415926	0.375289	0.494514	0.376414	0.303528	0.390442	0.416724	0.342344	0.393668	0.334864	0.33056	0.310217	0.312828	0.378878	0.294626	0.289029	0.33082	0.398129	0.301749	0.363696	0.486811	0.334939	0.359148	0.268843	0.374642	0.373223	0.468604	0.416545	0.295909	0.374762	0.360883	0.381034	0.439108	0.197095	0.378571	0.323252	0.325671
433	0.563928	0.469525	0.363244	0.433521	0.438741	0.409637	0.337373	0.328699	0.305486	0.427005	0.338814	0.33374	0.416595	0.376054	0.49536	0.376707	0.304225	0.390887	0.417498	0.342809	0.394405	0.335836	0.332168	0.311433	0.313709	0.379206	0.295953	0.289224	0.330978	0.398482	0.302611	0.36438	0.487751	0.335569	0.359685	0.269596	0.374963	0.373997	0.469721	0.4171	0.296783	0.375121	0.361438	0.381871	0.440394	0.19743	0.379393	0.323817	0.326634
434	0.564556	0.46988	0.36375	0.434214	0.439075	0.410124	0.338096	0.329607	0.30641	0.427852	0.339592	0.334415	0.417389	0.376864	0.496055	0.377251	0.304637	0.391404	0.418102	0.343179	0.395472	0.337199	0.333509	0.312157	0.314783	0.379659	0.297063	0.289606	0.331296	0.398696	0.303432	0.364835	0.488099	0.336166	0.359848	0.270575	0.375383	0.374877	0.470629	0.417627	0.297571	0.37581	0.36206	0.382565	0.441642	0.197714	0.380119	0.324352	0.327445
435	0.565228	0.470188	0.364471	0.435074	0.439529	0.410733	0.338421	0.330164	0.307212	0.428469	0.339884	0.334695	0.41804	0.377375	0.496356	0.377823	0.304784	0.391906	0.418815	0.343507	0.396616	0.338223	0.334435	0.312581	0.315767	0.380188	0.297959	0.290047	0.331659	0.398846	0.304053	0.365181	0.48832	0.336828	0.35993	0.271772	0.376172	0.375571	0.471277	0.418319	0.298056	0.376756	0.36291	0.382941	0.442534	0.198304	0.380735	0.324832	0.328134
436	0.565668	0.470601	0.365207	0.435921	0.439944	0.411461	0.33865	0.330556	0.307787	0.428791	0.340319	0.335176	0.418519	0.377698	0.49651	0.378287	0.30503	0.392443	0.419665	0.343912	0.39762	0.338678	0.335422	0.31312	0.316542	0.380678	0.298824	0.29042	0.331975	0.398995	0.304522	0.365674	0.48891	0.337561	0.360316	0.273019	0.377207	0.376026	0.471904	0.41911	0.298435	0.377601	0.36385	0.383402	0.443233	0.19921	0.381418	0.32525	0.328875
437	0.565982	0.471186	0.365907	0.436639	0.440251	0.412305	0.339116	0.331231	0.308352	0.429133	0.341259	0.336159	0.419087	0.378376	0.497057	0.378775	0.305604	0.392975	0.420332	0.344409	0.398684	0.339152	0.336981	0.313882	0.317271	0.381137	0.299813	0.290894	0.332455	0.399199	0.304978	0.366295	0.489714	0.338275	0.36091	0.274046	0.377853	0.376666	0.472728	0.419681	0.299085	0.377985	0.364557	0.384243	0.444151	0.199881	0.3822	0.325662	0.329924
438	0.566158	0.471573	0.366414	0.437191	0.440403	0.412992	0.339631	0.331929	0.308855	0.429501	0.342137	0.337204	0.41962	0.379149	0.497542	0.379207	0.305797	0.393535	0.421074	0.345036	0.399714	0.33985	0.338384	0.314509	0.318145	0.381729	0.300657	0.291267	0.333012	0.399309	0.305589	0.367011	0.490445	0.338867	0.36133	0.2748	0.378166	0.37751	0.473506	0.419995	0.29957	0.378405	0.36528	0.384966	0.445037	0.200247	0.383088	0.326215	0.331059
439	0.566334	0.471753	0.366821	0.437697	0.440511	0.413459	0.340033	0.332484	0.309311	0.429759	0.342946	0.338106	0.419967	0.379623	0.497751	0.379543	0.305612	0.394182	0.421895	0.345744	0.400511	0.340647	0.339505	0.315032	0.319162	0.38237	0.301307	0.291434	0.333449	0.399278	0.306389	0.367851	0.491037	0.339417	0.361689	0.275487	0.378501	0.378338	0.474174	0.420289	0.299934	0.378979	0.366044	0.385562	0.445646	0.200629	0.384054	0.326914	0.332168
440	0.566647	0.471982	0.367382	0.438318	0.440654	0.413922	0.340338	0.333042	0.309864	0.429911	0.3439	0.338939	0.420189	0.379817	0.497906	0.37984	0.305657	0.394748	0.422608	0.346355	0.401121	0.341384	0.34068	0.315718	0.320128	0.382915	0.302027	0.29158	0.333767	0.399259	0.307211	0.368635	0.491528	0.340065	0.362209	0.276282	0.379022	0.379017	0.474828	0.420775	0.300525	0.379449	0.36667	0.386139	0.446097	0.201241	0.384923	0.32764	0.333262
441	0.567131	0.4725	0.368122	0.43903	0.440888	0.414639	0.340854	0.333868	0.310689	0.430348	0.34485	0.339824	0.420587	0.380362	0.498295	0.380322	0.306244	0.395078	0.423243	0.346814	0.401932	0.342195	0.34201	0.316617	0.321121	0.383371	0.303003	0.29189	0.334162	0.399355	0.307972	0.369047	0.491999	0.340627	0.362721	0.277271	0.379656	0.379661	0.475596	0.421267	0.30133	0.379894	0.367245	0.386514	0.446988	0.201963	0.385568	0.328271	0.334149
442	0.567539	0.472949	0.368754	0.439681	0.441116	0.415281	0.341548	0.334724	0.311593	0.430971	0.3457	0.340718	0.421135	0.381098	0.498626	0.380991	0.306806	0.395511	0.424063	0.347382	0.402883	0.343083	0.343372	0.317572	0.322297	0.383852	0.303994	0.292232	0.334541	0.399596	0.308714	0.369308	0.492475	0.341206	0.363035	0.278351	0.380288	0.380306	0.47645	0.421786	0.302046	0.380559	0.367956	0.386847	0.448079	0.202689	0.386205	0.328904	0.334869
443	0.567759	0.473104	0.369226	0.440242	0.441218	0.41571	0.342125	0.335445	0.312358	0.431439	0.346494	0.341597	0.421654	0.381643	0.49883	0.381596	0.307045	0.396021	0.424988	0.348008	0.40384	0.343909	0.344685	0.318463	0.32344	0.38434	0.304916	0.292611	0.334869	0.400007	0.309397	0.369659	0.492951	0.341931	0.363225	0.279331	0.380779	0.380984	0.477184	0.422412	0.302595	0.381249	0.368709	0.387306	0.448936	0.203272	0.3869	0.329546	0.335667
444	0.568015	0.473225	0.369728	0.440818	0.44129	0.416178	0.342378	0.336069	0.312927	0.431558	0.347355	0.342481	0.421969	0.381844	0.499149	0.381883	0.30715	0.39629	0.425669	0.348394	0.404741	0.344509	0.34587	0.319247	0.324255	0.384655	0.305848	0.293063	0.335167	0.400435	0.310038	0.370215	0.493506	0.342629	0.363595	0.28022	0.38125	0.381672	0.477591	0.423096	0.303088	0.38164	0.369347	0.387918	0.449457	0.203723	0.387576	0.330052	0.336615
445	0.568571	0.473664	0.370286	0.441591	0.441602	0.416783	0.342685	0.336664	0.313481	0.43169	0.348077	0.343186	0.422235	0.382117	0.499703	0.382178	0.307375	0.396585	0.426284	0.348823	0.405539	0.344936	0.346787	0.32006	0.325023	0.385089	0.306899	0.293414	0.335457	0.400461	0.310687	0.370745	0.494028	0.343019	0.363903	0.281235	0.381846	0.382364	0.478025	0.423614	0.303491	0.382146	0.370145	0.388552	0.450093	0.204309	0.388373	0.330663	0.337432
446	0.569086	0.474125	0.370833	0.442327	0.441822	0.417391	0.343131	0.337228	0.314039	0.431916	0.348723	0.343756	0.422576	0.382572	0.500161	0.382564	0.307759	0.396947	0.426967	0.349417	0.406299	0.345279	0.347614	0.320795	0.325791	0.385779	0.307916	0.293588	0.335707	0.400378	0.311199	0.371186	0.494528	0.343467	0.364065	0.282121	0.382341	0.382948	0.478675	0.424001	0.303909	0.382731	0.370918	0.389087	0.450783	0.204897	0.38918	0.331377	0.338275
447	0.569299	0.474384	0.37132	0.44276	0.441737	0.417908	0.343602	0.33775	0.314553	0.432154	0.349464	0.344408	0.42296	0.383089	0.500318	0.382945	0.308148	0.39726	0.427597	0.349979	0.407112	0.345679	0.348563	0.321317	0.326518	0.386476	0.30873	0.293625	0.33589	0.400561	0.311612	0.371658	0.495154	0.344205	0.364291	0.282748	0.382656	0.383298	0.479435	0.424374	0.304404	0.383172	0.371481	0.389564	0.451388	0.205307	0.389864	0.331934	0.339258
448	0.569555	0.474776	0.371814	0.443093	0.441802	0.418353	0.344018	0.338277	0.31508	0.432374	0.350241	0.345275	0.423251	0.383552	0.500601	0.383325	0.308366	0.39754	0.427893	0.350187	0.407965	0.346325	0.349641	0.321832	0.32727	0.386794	0.309557	0.293741	0.336119	0.400834	0.312264	0.372195	0.495872	0.344849	0.36479	0.283494	0.383027	0.383478	0.480086	0.424792	0.304876	0.383462	0.372095	0.390246	0.452109	0.205626	0.390534	0.332176	0.340139
449	0.569885	0.475236	0.372311	0.443648	0.442129	0.418674	0.344434	0.338798	0.315639	0.432651	0.350981	0.346262	0.423567	0.383991	0.501064	0.3837	0.308371	0.397799	0.428338	0.350529	0.4087	0.347148	0.350769	0.322497	0.328055	0.387186	0.310511	0.293994	0.33651	0.401023	0.313067	0.372664	0.49641	0.345412	0.365306	0.284535	0.383561	0.383949	0.480759	0.425352	0.305333	0.383914	0.372821	0.39092	0.453023	0.20612	0.391293	0.332655	0.340878
450	0.570157	0.475539	0.372767	0.444284	0.442428	0.418996	0.344846	0.339326	0.31616	0.433	0.351781	0.347193	0.423978	0.384381	0.501504	0.383988	0.308288	0.397988	0.429022	0.3511	0.409366	0.347921	0.351882	0.323182	0.328849	0.387715	0.311401	0.294227	0.336939	0.401212	0.313741	0.37309	0.496823	0.346013	0.365731	0.285526	0.384176	0.38474	0.481457	0.425993	0.305874	0.384433	0.373422	0.391296	0.453904	0.206678	0.391979	0.333345	0.341626
451	0.570387	0.475674	0.373195	0.444748	0.442504	0.419473	0.345263	0.33991	0.316638	0.433395	0.352639	0.347876	0.424464	0.384695	0.501864	0.38422	0.308317	0.398203	0.429605	0.351587	0.410141	0.348524	0.352932	0.323798	0.329664	0.388081	0.31212	0.294334	0.337259	0.40147	0.314108	0.373484	0.497264	0.346636	0.366059	0.286083	0.38466	0.385494	0.482102	0.426521	0.30653	0.384741	0.373801	0.391394	0.454557	0.206994	0.392445	0.333826	0.342507
452	0.57081	0.476078	0.373759	0.445242	0.442754	0.42005	0.345756	0.340494	0.317235	0.433732	0.35333	0.348411	0.424984	0.384974	0.50224	0.384438	0.308464	0.39857	0.430142	0.352062	0.411041	0.349147	0.353842	0.324498	0.330461	0.388332	0.312934	0.294513	0.337573	0.401595	0.314336	0.373723	0.497724	0.347068	0.366361	0.286691	0.385042	0.386006	0.482649	0.426773	0.307035	0.385057	0.374387	0.39165	0.455214	0.207189	0.392968	0.334233	0.343373
453	0.571197	0.476488	0.374353	0.445743	0.44314	0.420568	0.346304	0.340997	0.317922	0.433996	0.353897	0.348928	0.42557	0.385228	0.502488	0.384719	0.308546	0.398949	0.430838	0.352697	0.411981	0.349739	0.354633	0.325121	0.331206	0.388702	0.313686	0.294819	0.337941	0.401771	0.314711	0.373825	0.498244	0.347556	0.366612	0.287584	0.385521	0.386434	0.483274	0.427082	0.307425	0.38556	0.375159	0.392214	0.455794	0.207609	0.393682	0.334725	0.34411
454	0.571447	0.476699	0.374846	0.446194	0.443469	0.421005	0.346807	0.341448	0.318563	0.434251	0.354465	0.349457	0.426199	0.385477	0.502708	0.385129	0.308552	0.399238	0.431572	0.353341	0.412863	0.350227	0.355328	0.325633	0.331897	0.38918	0.314321	0.295139	0.338305	0.402123	0.315342	0.373894	0.49879	0.348215	0.366787	0.288592	0.386141	0.386842	0.484086	0.427673	0.307847	0.386163	0.375955	0.392951	0.456233	0.208241	0.394442	0.33524	0.34472
455	0.571759	0.476981	0.375273	0.446649	0.443655	0.421528	0.347125	0.341929	0.319021	0.434526	0.355168	0.350065	0.426762	0.385759	0.503132	0.385514	0.308677	0.399389	0.432129	0.353759	0.413596	0.350662	0.355898	0.326211	0.332474	0.389598	0.315036	0.29525	0.338508	0.402502	0.316027	0.374106	0.499308	0.348808	0.367021	0.289465	0.386809	0.387103	0.48493	0.428331	0.308323	0.386675	0.376718	0.393521	0.456711	0.208692	0.394949	0.335696	0.345327
456	0.572072	0.477491	0.37561	0.44711	0.443814	0.421954	0.347397	0.342374	0.31941	0.434788	0.355816	0.350833	0.427166	0.386164	0.50354	0.385715	0.308791	0.399462	0.43262	0.354275	0.414153	0.351005	0.356528	0.32679	0.332904	0.390038	0.315763	0.295136	0.338463	0.402797	0.316624	0.374518	0.499797	0.349214	0.367424	0.290382	0.387509	0.387369	0.485617	0.428771	0.308725	0.387188	0.377408	0.393922	0.45754	0.209138	0.395479	0.33619	0.345859
457	0.572393	0.478022	0.375944	0.447557	0.444082	0.422282	0.347791	0.342821	0.319865	0.435106	0.356262	0.351457	0.427563	0.386633	0.503796	0.386007	0.308865	0.399706	0.433038	0.354822	0.414688	0.351317	0.357257	0.327268	0.333457	0.390518	0.316401	0.295057	0.338367	0.403041	0.317062	0.374881	0.500218	0.349689	0.367763	0.291264	0.388108	0.387841	0.486181	0.429148	0.309085	0.387606	0.377978	0.394339	0.458592	0.209635	0.396155	0.33663	0.346426
458	0.572802	0.478392	0.376438	0.448046	0.444485	0.422718	0.348284	0.343293	0.320376	0.435478	0.356604	0.351759	0.42811	0.387016	0.503926	0.386517	0.308994	0.400135	0.43343	0.355233	0.41537	0.351728	0.357999	0.327656	0.334227	0.391053	0.316985	0.295227	0.338493	0.403291	0.317303	0.375023	0.50056	0.350399	0.36791	0.292028	0.388546	0.388515	0.486713	0.429675	0.309484	0.38787	0.378503	0.394826	0.459543	0.210053	0.396825	0.337002	0.34718
459	0.57324	0.478631	0.377036	0.448631	0.444765	0.423353	0.348605	0.343649	0.320741	0.435724	0.357089	0.352112	0.42867	0.387234	0.504098	0.386801	0.309205	0.400251	0.433898	0.355643	0.416235	0.352184	0.358834	0.328088	0.334714	0.391648	0.317627	0.295494	0.338898	0.40358	0.317433	0.37521	0.50086	0.350981	0.368206	0.292841	0.388994	0.389093	0.48723	0.430227	0.30998	0.388203	0.379166	0.395188	0.460182	0.210333	0.397268	0.33748	0.34796
460	0.573522	0.478811	0.377504	0.449104	0.444907	0.423871	0.348907	0.343947	0.321097	0.435869	0.357617	0.352562	0.429003	0.387437	0.504322	0.386876	0.309335	0.400167	0.434267	0.356024	0.417078	0.352554	0.359729	0.328532	0.33491	0.392083	0.31821	0.295632	0.339175	0.40395	0.317559	0.375426	0.501048	0.351443	0.368572	0.293602	0.389487	0.389473	0.48783	0.430708	0.310484	0.38862	0.379774	0.395546	0.460736	0.210691	0.397709	0.337806	0.348546
461	0.573736	0.47907	0.377895	0.44943	0.445107	0.42424	0.349333	0.344303	0.321535	0.43604	0.358141	0.35301	0.429165	0.38773	0.504552	0.38698	0.309401	0.400188	0.434538	0.356346	0.417729	0.352842	0.360422	0.328911	0.335174	0.392359	0.318725	0.295642	0.339185	0.404333	0.317671	0.375582	0.501205	0.351942	0.368835	0.294198	0.389941	0.389698	0.48846	0.431118	0.310854	0.388943	0.380191	0.395947	0.461361	0.211032	0.398246	0.337911	0.349024
462	0.574064	0.479424	0.378359	0.449747	0.445467	0.424642	0.349825	0.344712	0.321951	0.43631	0.358689	0.353434	0.429414	0.388088	0.504778	0.387259	0.30949	0.400402	0.43487	0.356728	0.418222	0.35307	0.360785	0.329177	0.335749	0.392717	0.319247	0.295694	0.339193	0.404643	0.317781	0.375718	0.501524	0.352495	0.369003	0.294679	0.390291	0.389887	0.488982	0.431496	0.311071	0.389049	0.380496	0.396295	0.461966	0.211143	0.398784	0.338026	0.349571
463	0.574368	0.479741	0.378725	0.450044	0.445727	0.42503	0.350204	0.34507	0.322159	0.436524	0.359236	0.353922	0.429781	0.388356	0.505084	0.387458	0.309423	0.400543	0.435276	0.35719	0.418788	0.353334	0.361239	0.329482	0.336201	0.393215	0.319769	0.29578	0.339352	0.40495	0.318123	0.375893	0.501972	0.35297	0.3693	0.295184	0.390705	0.390203	0.489532	0.431822	0.311412	0.389189	0.380874	0.396528	0.462564	0.211281	0.399167	0.338304	0.350148
464	0.574533	0.479982	0.379027	0.450297	0.445898	0.425369	0.350565	0.345407	0.322277	0.436695	0.359703	0.354385	0.430272	0.388548	0.505352	0.387564	0.3093	0.400616	0.435711	0.357581	0.419335	0.353792	0.361805	0.329817	0.336504	0.393711	0.320201	0.295787	0.339506	0.405315	0.318624	0.375987	0.502321	0.35349	0.369588	0.295741	0.391233	0.390606	0.490167	0.432194	0.311847	0.389522	0.381412	0.396763	0.463117	0.211651	0.399491	0.338649	0.350682
465	0.574582	0.480167	0.37934	0.450542	0.446108	0.425694	0.351026	0.345746	0.322462	0.436916	0.360041	0.354736	0.430799	0.388774	0.505479	0.387694	0.309275	0.4007	0.436104	0.35785	0.419741	0.354316	0.36234	0.330075	0.336851	0.394119	0.320512	0.295685	0.33955	0.405711	0.31905	0.375974	0.502475	0.354038	0.369705	0.29633	0.39176	0.390904	0.490764	0.432628	0.31218	0.389946	0.382041	0.39713	0.463522	0.212167	0.399953	0.338954	0.3511
466	0.574698	0.480417	0.379631	0.450819	0.446438	0.426094	0.351582	0.346075	0.322747	0.437212	0.360288	0.354929	0.43113	0.389091	0.505546	0.387952	0.309288	0.400865	0.436353	0.358026	0.420112	0.354544	0.36279	0.330236	0.337388	0.394458	0.320811	0.295587	0.339535	0.406017	0.31921	0.37592	0.502587	0.354383	0.369683	0.296848	0.392079	0.390951	0.491178	0.432935	0.312298	0.390103	0.382509	0.397667	0.463832	0.212475	0.400616	0.339164	0.351437
467	0.574941	0.480745	0.379941	0.451134	0.446704	0.426478	0.35206	0.346349	0.32308	0.437437	0.360582	0.355106	0.431336	0.389327	0.505619	0.388184	0.309199	0.401051	0.436536	0.358213	0.420592	0.354686	0.363139	0.330405	0.337895	0.39475	0.321195	0.295596	0.339541	0.406336	0.319231	0.375961	0.50281	0.354716	0.369751	0.297349	0.392336	0.391062	0.491637	0.433169	0.312351	0.390162	0.382889	0.39809	0.464288	0.212584	0.401178	0.339293	0.351856
468	0.575204	0.481019	0.380341	0.45142	0.446795	0.426791	0.352383	0.34659	0.3234	0.437547	0.360986	0.355421	0.431645	0.389464	0.505711	0.388252	0.309042	0.401119	0.436837	0.358554	0.421131	0.354994	0.363457	0.330651	0.33826	0.395117	0.321669	0.295626	0.339602	0.406674	0.319261	0.376147	0.503149	0.355081	0.369993	0.297959	0.392687	0.391331	0.492119	0.4334	0.312502	0.39036	0.38336	0.398246	0.464795	0.212699	0.401445	0.339504	0.352297
469	0.575397	0.481195	0.380798	0.451572	0.446796	0.427065	0.352627	0.346878	0.323675	0.437592	0.361446	0.355839	0.432078	0.389607	0.505821	0.388183	0.308892	0.401048	0.437301	0.358984	0.42166	0.355449	0.363859	0.330996	0.338533	0.395614	0.32217	0.295547	0.339687	0.406932	0.319375	0.376325	0.503466	0.355335	0.370266	0.298644	0.393118	0.391576	0.492458	0.433577	0.312817	0.390687	0.383915	0.398269	0.46522	0.212966	0.401496	0.339866	0.35264
470	0.575665	0.481486	0.381189	0.451655	0.446949	0.42736	0.352951	0.34717	0.323926	0.437648	0.361792	0.356132	0.432257	0.389809	0.505859	0.388222	0.308788	0.401052	0.437679	0.359223	0.422281	0.355603	0.364259	0.33127	0.338831	0.396102	0.322561	0.295472	0.339828	0.407138	0.319612	0.37628	0.503616	0.355456	0.370262	0.299168	0.393452	0.391598	0.492722	0.433642	0.313114	0.390872	0.384301	0.398437	0.465739	0.213258	0.401729	0.340147	0.353008
471	0.57597	0.481819	0.381522	0.451864	0.447217	0.427634	0.353294	0.347447	0.324151	0.437776	0.362059	0.356402	0.432338	0.389919	0.505859	0.388404	0.308798	0.401145	0.437918	0.359373	0.422791	0.355702	0.364605	0.331435	0.339137	0.396484	0.322954	0.295479	0.340017	0.407348	0.319863	0.376329	0.503739	0.355718	0.370223	0.299598	0.39367	0.39168	0.493059	0.433765	0.313291	0.391015	0.384558	0.398676	0.46625	0.213431	0.402174	0.340281	0.353417
472	0.576214	0.482116	0.38186	0.452216	0.447492	0.42789	0.35359	0.347734	0.324334	0.437923	0.362291	0.356684	0.432494	0.389945	0.505955	0.388613	0.308883	0.401276	0.438056	0.359562	0.423069	0.356013	0.364974	0.331648	0.339435	0.396811	0.323483	0.295498	0.340129	0.407522	0.320013	0.376521	0.503904	0.35618	0.370331	0.30005	0.39383	0.391973	0.493458	0.434021	0.313429	0.391191	0.384817	0.398914	0.466693	0.21352	0.402632	0.340365	0.353803
473	0.57638	0.48242	0.382292	0.452567	0.44773	0.428183	0.353863	0.347983	0.32448	0.437959	0.362448	0.356851	0.432664	0.390099	0.506176	0.38872	0.308952	0.401412	0.438149	0.359808	0.423268	0.356402	0.365403	0.332027	0.33976	0.397229	0.32408	0.295438	0.34008	0.407667	0.320102	0.376503	0.503994	0.356666	0.370422	0.300582	0.394037	0.3923	0.493834	0.434381	0.31367	0.391369	0.385213	0.39917	0.46718	0.213727	0.402952	0.340544	0.354164
474	0.57655	0.482733	0.3827	0.452879	0.44802	0.428459	0.354206	0.348164	0.324667	0.437995	0.362664	0.357001	0.43285	0.390341	0.506326	0.388882	0.308984	0.401501	0.438277	0.360045	0.423607	0.356588	0.365905	0.332347	0.34025	0.397686	0.324534	0.295373	0.340046	0.40789	0.320226	0.376473	0.504101	0.357067	0.370504	0.301168	0.394318	0.392476	0.49423	0.434739	0.314025	0.391509	0.385662	0.399395	0.467701	0.21403	0.403258	0.340752	0.354665
475	0.576694	0.482963	0.382996	0.453098	0.448328	0.428745	0.354608	0.34841	0.324927	0.43817	0.363026	0.357312	0.433138	0.390556	0.506412	0.389039	0.308958	0.401516	0.438541	0.360273	0.42408	0.356785	0.366502	0.332603	0.340731	0.398141	0.324936	0.295376	0.340121	0.408123	0.320388	0.376581	0.50431	0.357367	0.37064	0.301765	0.394637	0.392644	0.494576	0.434982	0.314413	0.391667	0.386057	0.39962	0.468126	0.214335	0.403621	0.341003	0.355183
476	0.576809	0.483121	0.383268	0.453254	0.448564	0.429098	0.355014	0.348764	0.325234	0.438476	0.363419	0.357759	0.433505	0.39074	0.506493	0.389081	0.308923	0.401507	0.438904	0.3605	0.424622	0.357167	0.367092	0.332882	0.341014	0.398581	0.32542	0.295487	0.340309	0.408336	0.320576	0.376696	0.504549	0.357646	0.370748	0.30232	0.394956	0.392936	0.494864	0.435136	0.314731	0.3919	0.38638	0.399889	0.468475	0.214604	0.404042	0.341297	0.355541
477	0.576993	0.48337	0.38372	0.453514	0.448702	0.429466	0.355398	0.349087	0.325535	0.438768	0.363641	0.358077	0.433853	0.390981	0.506548	0.389111	0.30899	0.401556	0.43915	0.360679	0.425193	0.357554	0.367549	0.333207	0.341263	0.398949	0.325962	0.295651	0.340548	0.408634	0.320763	0.376655	0.504704	0.358004	0.370777	0.302771	0.395237	0.393219	0.495252	0.435364	0.314988	0.392157	0.38666	0.40014	0.468953	0.214847	0.404416	0.341497	0.355754
478	0.57723	0.483709	0.38416	0.453916	0.44886	0.429848	0.355775	0.349397	0.325764	0.438931	0.36399	0.35838	0.434059	0.391165	0.506685	0.38924	0.309099	0.401623	0.439272	0.36082	0.425634	0.357844	0.368033	0.333547	0.341603	0.399206	0.326522	0.295688	0.340582	0.408932	0.320988	0.376841	0.504969	0.358417	0.370983	0.303178	0.395534	0.393421	0.495703	0.435615	0.31529	0.392367	0.386942	0.400325	0.469434	0.214991	0.404702	0.341572	0.356093
479	0.577416	0.484035	0.384454	0.454262	0.449052	0.430239	0.356146	0.349718	0.325971	0.438998	0.364485	0.358726	0.434122	0.391312	0.506916	0.389411	0.309138	0.401713	0.439493	0.361045	0.425994	0.358097	0.368574	0.333887	0.34201	0.399552	0.327037	0.295601	0.340398	0.409156	0.321287	0.377192	0.505283	0.358802	0.371262	0.303625	0.395851	0.393626	0.496062	0.435832	0.315657	0.392525	0.387283	0.400475	0.469868	0.215096	0.404962	0.341727	0.356633
480	0.577484	0.484251	0.384651	0.454384	0.449219	0.430558	0.356498	0.350046	0.326269	0.439131	0.364863	0.359039	0.434254	0.391515	0.507128	0.389565	0.309093	0.401852	0.439994	0.361433	0.426443	0.35846	0.369103	0.334215	0.342494	0.400145	0.327476	0.295546	0.340257	0.409322	0.321585	0.37739	0.505453	0.359096	0.371379	0.30413	0.396118	0.393924	0.496266	0.436009	0.316038	0.39267	0.387665	0.400629	0.47031	0.215267	0.405273	0.342123	0.357209
481	0.577624	0.484442	0.384931	0.454614	0.449424	0.430784	0.356814	0.350312	0.326558	0.439311	0.365053	0.359265	0.434582	0.391712	0.50727	0.38972	0.309194	0.401976	0.440447	0.361781	0.426958	0.358892	0.36958	0.334537	0.343097	0.400602	0.327922	0.295634	0.340346	0.409531	0.321728	0.377439	0.505574	0.359378	0.371387	0.304647	0.396394	0.394164	0.496506	0.436181	0.316295	0.392881	0.38803	0.400869	0.470727	0.215486	0.405666	0.342476	0.357619
482	0.577942	0.484728	0.385336	0.455006	0.449715	0.431138	0.357159	0.350634	0.326826	0.439495	0.365359	0.359589	0.434921	0.391934	0.507402	0.389757	0.309351	0.402007	0.440703	0.362006	0.427468	0.359279	0.370101	0.334891	0.343584	0.400826	0.328486	0.295807	0.340566	0.409787	0.321886	0.37754	0.505795	0.359734	0.371476	0.305133	0.396701	0.394363	0.496849	0.4364	0.316538	0.393149	0.388394	0.401143	0.471164	0.21579	0.40609	0.342685	0.358041
483	0.57832	0.485098	0.385793	0.45536	0.450011	0.431648	0.357575	0.351068	0.327136	0.43973	0.365884	0.360066	0.435193	0.392205	0.507519	0.38972	0.3094	0.40199	0.440898	0.362168	0.427955	0.359636	0.37072	0.335251	0.343919	0.401022	0.329134	0.295972	0.340796	0.410088	0.322184	0.37778	0.506118	0.360157	0.371704	0.305587	0.396997	0.39462	0.49727	0.436688	0.31689	0.393401	0.388777	0.401348	0.471669	0.21619	0.406489	0.342834	0.358589
484	0.578524	0.485415	0.386181	0.455518	0.45018	0.43207	0.358002	0.351464	0.327463	0.440025	0.366389	0.360526	0.435477	0.392439	0.507571	0.389825	0.309373	0.402084	0.441253	0.362361	0.428413	0.360095	0.371335	0.335537	0.344334	0.401425	0.329697	0.296088	0.340977	0.410451	0.322526	0.378034	0.506407	0.360553	0.371875	0.306107	0.397317	0.394968	0.497706	0.436985	0.317238	0.393617	0.389218	0.401526	0.472155	0.2166	0.406904	0.343041	0.359087
485	0.578676	0.485641	0.386568	0.455767	0.45033	0.432401	0.358438	0.351862	0.327754	0.440293	0.366802	0.360949	0.435836	0.392608	0.50771	0.390043	0.309455	0.40234	0.44162	0.362583	0.428915	0.360601	0.37202	0.335945	0.34487	0.401898	0.330326	0.296224	0.341191	0.410695	0.322733	0.378282	0.506587	0.360882	0.371976	0.306729	0.397732	0.395277	0.49803	0.437163	0.317538	0.393944	0.389677	0.40181	0.472492	0.216931	0.407428	0.34332	0.359473
486	0.578876	0.485855	0.387009	0.456155	0.450546	0.432751	0.358879	0.352331	0.328112	0.440554	0.367199	0.361439	0.436139	0.392846	0.507924	0.390287	0.309652	0.402654	0.442	0.362869	0.429468	0.361079	0.372711	0.336504	0.345444	0.402401	0.331077	0.296361	0.341437	0.410854	0.322962	0.37855	0.506728	0.361172	0.37213	0.307348	0.398118	0.395543	0.498328	0.437377	0.31782	0.394304	0.390077	0.402098	0.472878	0.217183	0.407955	0.343715	0.359881
487	0.579117	0.486155	0.38746	0.456582	0.45083	0.43317	0.359272	0.352803	0.328559	0.440803	0.367654	0.362021	0.436229	0.393211	0.508086	0.390505	0.30989	0.402903	0.442454	0.363214	0.42999	0.361493	0.373267	0.337044	0.345996	0.402925	0.331829	0.296455	0.341613	0.411087	0.323423	0.378805	0.506963	0.3615	0.372356	0.30792	0.398418	0.395818	0.498757	0.437807	0.318054	0.394563	0.390434	0.402304	0.473491	0.217426	0.408384	0.344196	0.360405
488	0.579331	0.486522	0.387828	0.457015	0.45112	0.433585	0.359584	0.353153	0.328922	0.440991	0.368143	0.362491	0.436292	0.393549	0.508142	0.390686	0.310085	0.403111	0.442927	0.363521	0.430464	0.361851	0.373801	0.337419	0.346603	0.40342	0.332426	0.296595	0.341697	0.41135	0.323943	0.378936	0.50731	0.361936	0.37248	0.308628	0.398803	0.396122	0.499239	0.438285	0.318273	0.394821	0.39088	0.402572	0.474136	0.217831	0.408845	0.344618	0.360993
489	0.579561	0.486872	0.388178	0.457437	0.451377	0.434004	0.359871	0.353539	0.329239	0.441233	0.368546	0.36286	0.436627	0.393871	0.508243	0.390793	0.310191	0.403239	0.443375	0.363814	0.431004	0.362294	0.374582	0.337812	0.3472	0.403884	0.333017	0.296789	0.341845	0.411467	0.32431	0.379025	0.507606	0.362368	0.372509	0.309342	0.399228	0.396444	0.499584	0.438555	0.318702	0.395169	0.391372	0.402954	0.474687	0.218351	0.409376	0.344984	0.361592
490	0.579802	0.487181	0.388565	0.457822	0.451622	0.434413	0.36019	0.353979	0.329582	0.441536	0.368816	0.36321	0.437054	0.394185	0.508437	0.390932	0.310268	0.403335	0.443822	0.364107	0.431582	0.362815	0.375472	0.338318	0.347769	0.404338	0.333679	0.29697	0.342071	0.411513	0.324596	0.379173	0.507834	0.362708	0.372494	0.309907	0.3996	0.396765	0.499834	0.438668	0.319231	0.395549	0.391823	0.403364	0.475102	0.21881	0.409911	0.345339	0.362146
491	0.580031	0.487476	0.389007	0.458176	0.451911	0.434794	0.360589	0.354361	0.329993	0.441811	0.369073	0.363572	0.437178	0.394465	0.508645	0.391234	0.310388	0.403545	0.444287	0.364362	0.432118	0.363229	0.376169	0.338896	0.348392	0.404807	0.33439	0.297131	0.342312	0.411665	0.324999	0.379416	0.508101	0.363003	0.372517	0.310349	0.399889	0.397076	0.500156	0.438866	0.319594	0.395868	0.392187	0.403652	0.475381	0.219123	0.410389	0.345722	0.36269
492	0.580289	0.487721	0.389466	0.45855	0.452109	0.435184	0.360946	0.354675	0.330478	0.442064	0.369539	0.363944	0.437326	0.394728	0.508788	0.391465	0.310525	0.403805	0.44467	0.364544	0.43268	0.363616	0.376899	0.339481	0.349026	0.405266	0.335164	0.297352	0.342635	0.411883	0.325523	0.379737	0.508406	0.363409	0.372706	0.31084	0.400172	0.397426	0.500579	0.43918	0.319881	0.396121	0.392547	0.403825	0.475642	0.219459	0.410847	0.346166	0.363303
493	0.580537	0.487953	0.389869	0.458909	0.452227	0.435581	0.36123	0.355002	0.330953	0.4423	0.370091	0.364418	0.43768	0.395009	0.508929	0.391613	0.310627	0.404017	0.445126	0.364777	0.433292	0.364068	0.377786	0.340017	0.349596	0.405783	0.335956	0.297597	0.34292	0.412107	0.32605	0.380085	0.508703	0.363888	0.372944	0.311337	0.400474	0.397824	0.501029	0.439527	0.320263	0.39637	0.392948	0.404088	0.47608	0.219856	0.411361	0.346727	0.363988
494	0.580739	0.48825	0.390203	0.459216	0.452394	0.435964	0.361549	0.355419	0.331354	0.442515	0.370565	0.364999	0.438097	0.39533	0.509125	0.391826	0.310676	0.404206	0.445721	0.36511	0.433934	0.364559	0.378761	0.34051	0.350142	0.406373	0.336718	0.297821	0.343072	0.412291	0.326448	0.380425	0.508997	0.364347	0.373078	0.311833	0.400807	0.398212	0.501414	0.43984	0.320782	0.396723	0.393382	0.404528	0.476694	0.220263	0.411968	0.347334	0.364714
495	0.580944	0.488624	0.390548	0.459494	0.452657	0.436334	0.362004	0.355926	0.331743	0.44274	0.37102	0.365567	0.438307	0.395723	0.509311	0.392136	0.310759	0.40444	0.446189	0.365401	0.434545	0.365084	0.379639	0.34102	0.350763	0.406881	0.337446	0.297994	0.343187	0.412458	0.326724	0.380796	0.509354	0.364768	0.373151	0.312444	0.401187	0.398508	0.501759	0.440151	0.321273	0.397204	0.393824	0.404921	0.477257	0.220576	0.412569	0.347763	0.365411
496	0.581222	0.488993	0.391046	0.459854	0.452875	0.436777	0.362412	0.356463	0.332208	0.443009	0.371583	0.366096	0.438535	0.39613	0.509459	0.392304	0.311001	0.404572	0.446536	0.36566	0.435163	0.365758	0.380536	0.341632	0.351344	0.407359	0.338254	0.2982	0.343423	0.412658	0.327054	0.38116	0.509702	0.365223	0.373321	0.313141	0.401623	0.398875	0.502089	0.440353	0.321764	0.397645	0.394304	0.405087	0.477748	0.220975	0.413057	0.34808	0.365979
497	0.581526	0.489329	0.391649	0.460296	0.453086	0.437248	0.362805	0.357024	0.33272	0.443314	0.372205	0.366669	0.438865	0.396494	0.50965	0.392447	0.31131	0.40472	0.447	0.365986	0.435785	0.366443	0.381443	0.342299	0.351988	0.40792	0.339103	0.298501	0.343753	0.41291	0.327503	0.381527	0.510025	0.365746	0.37359	0.31373	0.402034	0.399303	0.502421	0.440512	0.322246	0.397981	0.394747	0.405199	0.478211	0.221455	0.413528	0.348472	0.366556
498	0.581782	0.489647	0.392187	0.46073	0.453361	0.437639	0.363309	0.357616	0.333225	0.443644	0.372778	0.367357	0.439202	0.396836	0.509934	0.392769	0.311524	0.405052	0.447646	0.366404	0.436361	0.367007	0.382275	0.342887	0.352835	0.408537	0.339866	0.298848	0.344072	0.41318	0.328033	0.38196	0.51037	0.366298	0.373878	0.314098	0.402339	0.399629	0.502801	0.440807	0.322646	0.398256	0.395099	0.405509	0.478687	0.221832	0.414118	0.349009	0.36731
499	0.58202	0.489967	0.392602	0.461156	0.453585	0.438002	0.363818	0.358147	0.333757	0.443983	0.373303	0.368015	0.439393	0.397216	0.510193	0.393092	0.311714	0.405376	0.448097	0.366747	0.436908	0.367601	0.383144	0.343373	0.353681	0.409005	0.340568	0.299142	0.344359	0.413303	0.328593	0.382389	0.510726	0.366727	0.374117	0.314521	0.402612	0.399873	0.503216	0.441188	0.323033	0.398567	0.395563	0.405908	0.479165	0.222144	0.41474	0.3495	0.368081
500	0.582317	0.490353	0.393009	0.461658	0.453822	0.438452	0.364218	0.358634	0.334288	0.444285	0.373878	0.368612	0.439556	0.397604	0.51042	0.393318	0.311986	0.405618	0.448454	0.367077	0.437536	0.368221	0.384198	0.343921	0.354425	0.409463	0.34136	0.299391	0.344632	0.413285	0.329133	0.38278	0.511147	0.367037	0.374305	0.31514	0.402993	0.400202	0.503578	0.441512	0.323487	0.398943	0.39612	0.406396	0.479704	0.222662	0.415429	0.350003	0.368797
501	0.582665	0.490798	0.393477	0.462222	0.454153	0.438971	0.364593	0.359159	0.334811	0.444601	0.37454	0.369215	0.439829	0.398004	0.510679	0.393557	0.312308	0.405889	0.448948	0.367488	0.438237	0.368845	0.385335	0.344602	0.355175	0.410042	0.342264	0.299599	0.344934	0.413315	0.329676	0.383186	0.511694	0.367412	0.374494	0.315872	0.403487	0.40063	0.503931	0.44185	0.323923	0.399378	0.396617	0.406958	0.480316	0.223338	0.416164	0.350617	0.369546
502	0.582967	0.491218	0.393995	0.462753	0.454544	0.439459	0.365117	0.359762	0.335377	0.445034	0.375195	0.369861	0.4402	0.398438	0.511024	0.393977	0.312563	0.406297	0.449672	0.367972	0.438912	0.369504	0.386337	0.345339	0.356046	0.410719	0.343176	0.29979	0.34529	0.41356	0.330302	0.383609	0.512313	0.368033	0.374714	0.316563	0.403965	0.40107	0.504397	0.442348	0.32424	0.39986	0.397014	0.407443	0.480935	0.22389	0.416784	0.351345	0.370418
503	0.583345	0.491637	0.394537	0.463283	0.454867	0.440019	0.365643	0.360349	0.33601	0.445482	0.375815	0.37054	0.440541	0.398893	0.511356	0.394425	0.312797	0.406683	0.450364	0.368397	0.439671	0.370149	0.387346	0.346088	0.356877	0.411361	0.344093	0.300103	0.345688	0.413788	0.330933	0.384046	0.512864	0.368677	0.375035	0.317233	0.404386	0.401559	0.504862	0.442786	0.324657	0.400341	0.397499	0.407792	0.481557	0.224346	0.417315	0.351972	0.371188
504	0.583822	0.492076	0.395086	0.463807	0.455164	0.440619	0.366135	0.360956	0.33667	0.445874	0.376443	0.371266	0.44087	0.399354	0.511645	0.394812	0.312961	0.407017	0.450967	0.368794	0.44051	0.37078	0.388402	0.346865	0.357659	0.411939	0.345031	0.300497	0.346104	0.413987	0.331518	0.384536	0.513314	0.369247	0.375385	0.31789	0.404792	0.402043	0.505328	0.443152	0.32522	0.400811	0.398068	0.408168	0.482205	0.224815	0.417939	0.352475	0.371896
505	0.584296	0.492521	0.39565	0.464325	0.455496	0.441171	0.366648	0.36162	0.337312	0.446224	0.377106	0.372008	0.441241	0.399796	0.511912	0.39514	0.313045	0.407329	0.451589	0.369251	0.44133	0.371451	0.389465	0.347657	0.358453	0.412518	0.345987	0.300841	0.346508	0.414247	0.332086	0.385045	0.513713	0.36979	0.375637	0.318556	0.405239	0.402478	0.505856	0.44355	0.325853	0.401294	0.398671	0.408658	0.482856	0.225368	0.418705	0.352987	0.372687
506	0.584695	0.492965	0.396237	0.464896	0.455824	0.441709	0.367197	0.362266	0.337919	0.446592	0.377802	0.372722	0.441629	0.400198	0.512154	0.395454	0.313222	0.407655	0.452329	0.369773	0.442065	0.372145	0.390551	0.348357	0.359308	0.413195	0.346927	0.301073	0.346883	0.414516	0.332699	0.385525	0.5142	0.370352	0.37583	0.319259	0.405724	0.402891	0.506417	0.444022	0.326485	0.401798	0.399307	0.409164	0.483448	0.225938	0.419475	0.353645	0.373558
507	0.585055	0.493376	0.396813	0.465461	0.45614	0.442273	0.367719	0.362893	0.338467	0.446997	0.378563	0.373473	0.442074	0.400605	0.512428	0.395775	0.313502	0.408044	0.453003	0.370313	0.442799	0.37285	0.391632	0.349	0.360215	0.413853	0.347903	0.301288	0.347185	0.414664	0.333339	0.386051	0.514791	0.370868	0.376154	0.319933	0.406189	0.403309	0.506899	0.444453	0.327073	0.402256	0.399866	0.409683	0.483984	0.226502	0.42021	0.354294	0.374379
508	0.585381	0.49374	0.397375	0.465989	0.456477	0.442814	0.368249	0.363545	0.339037	0.447449	0.379309	0.374229	0.44255	0.401025	0.512768	0.396114	0.313778	0.408452	0.453542	0.370855	0.443582	0.373554	0.392656	0.349671	0.361104	0.414451	0.348914	0.3016	0.347495	0.414811	0.333997	0.386552	0.515366	0.371377	0.37653	0.320597	0.406639	0.403782	0.507346	0.444848	0.327609	0.402718	0.400377	0.410164	0.484528	0.227055	0.420888	0.354878	0.375145
509	0.585725	0.494131	0.397947	0.466539	0.456863	0.443321	0.368833	0.364215	0.339737	0.44791	0.37995	0.374931	0.442962	0.401447	0.513115	0.396469	0.314011	0.408794	0.454056	0.371395	0.444435	0.37418	0.393672	0.350402	0.361922	0.415093	0.349891	0.302051	0.347964	0.415126	0.334651	0.386939	0.515862	0.371949	0.376768	0.321329	0.407132	0.404336	0.50787	0.445291	0.32814	0.403271	0.400973	0.410585	0.485176	0.227574	0.421549	0.355492	0.375923
510	0.586203	0.494652	0.398563	0.467102	0.457243	0.44389	0.369395	0.364791	0.340496	0.448335	0.380614	0.3757	0.443305	0.40193	0.513387	0.396903	0.314266	0.409178	0.454667	0.371893	0.44536	0.374744	0.394813	0.351107	0.362801	0.415809	0.350808	0.302493	0.348574	0.415475	0.335289	0.387373	0.51645	0.372609	0.376972	0.322082	0.407628	0.40492	0.50846	0.445749	0.328697	0.403783	0.401614	0.411065	0.485953	0.228054	0.422246	0.356144	0.376768
511	0.586691	0.495205	0.399192	0.467653	0.457592	0.444512	0.369947	0.365323	0.341172	0.448727	0.38129	0.376473	0.443685	0.402472	0.513679	0.397338	0.314505	0.409599	0.455364	0.372359	0.446148	0.375389	0.395949	0.351855	0.363714	0.416524	0.351774	0.302776	0.349026	0.415733	0.33592	0.387868	0.517089	0.373277	0.377231	0.322829	0.408139	0.405448	0.509034	0.446191	0.329256	0.40429	0.402236	0.411633	0.486746	0.228613	0.422993	0.356816	0.37765
512	0.587086	0.49572	0.399802	0.46825	0.457923	0.445139	0.370523	0.365922	0.341757	0.4491	0.381936	0.377153	0.444123	0.403007	0.51409	0.397666	0.314757	0.409962	0.456094	0.372831	0.446743	0.376119	0.39702	0.352679	0.364567	0.417239	0.352821	0.302947	0.349241	0.415904	0.336546	0.388361	0.517699	0.373887	0.377538	0.323578	0.40869	0.405869	0.50955	0.446659	0.329832	0.404865	0.402854	0.41225	0.487479	0.229276	0.423802	0.357519	0.378504
513	0.587446	0.496238	0.400425	0.468937	0.458261	0.445722	0.371121	0.366662	0.342392	0.449497	0.382618	0.377805	0.444543	0.40347	0.51463	0.397912	0.315094	0.410241	0.456799	0.373354	0.4474	0.37681	0.398155	0.353471	0.365377	0.417998	0.353854	0.303238	0.349535	0.416107	0.337192	0.388841	0.518298	0.374499	0.377824	0.324311	0.409231	0.406195	0.510068	0.447234	0.330477	0.405429	0.403501	0.41287	0.4882	0.229916	0.424636	0.358212	0.379321
514	0.587905	0.496737	0.401098	0.469566	0.458631	0.446254	0.371753	0.36743	0.343077	0.449934	0.383402	0.378563	0.444932	0.403903	0.515056	0.398277	0.315393	0.410602	0.457458	0.373945	0.448277	0.377522	0.399295	0.354204	0.366247	0.418772	0.354827	0.303653	0.350012	0.416362	0.337861	0.389335	0.518902	0.375123	0.378114	0.324892	0.409646	0.40659	0.510615	0.447828	0.331033	0.405843	0.404033	0.413457	0.48892	0.230436	0.425303	0.358818	0.380175
515	0.588416	0.497205	0.401745	0.470113	0.459028	0.44681	0.372407	0.36811	0.343728	0.450399	0.384195	0.379361	0.445333	0.404321	0.5153	0.398758	0.315625	0.411052	0.458074	0.37452	0.449169	0.378273	0.400397	0.354913	0.367176	0.419507	0.355776	0.304048	0.350476	0.416637	0.338555	0.38982	0.519476	0.375729	0.378413	0.325438	0.410037	0.407122	0.511178	0.448351	0.331542	0.406259	0.404536	0.414002	0.489598	0.230934	0.425872	0.359378	0.38104
516	0.588839	0.497666	0.402305	0.47063	0.459425	0.447441	0.373041	0.368701	0.344311	0.450878	0.384913	0.38011	0.445795	0.404737	0.515522	0.399237	0.315857	0.411516	0.458655	0.375006	0.449873	0.379045	0.401513	0.355624	0.368138	0.420155	0.356763	0.304337	0.350775	0.416902	0.339276	0.390292	0.520015	0.37635	0.378718	0.326132	0.410535	0.407702	0.511738	0.44879	0.33216	0.406824	0.405172	0.414522	0.490239	0.231524	0.426537	0.359953	0.381856
517	0.589147	0.498153	0.402872	0.471169	0.459839	0.448076	0.373653	0.369365	0.344957	0.451331	0.385575	0.380833	0.446278	0.405189	0.515916	0.399636	0.316142	0.411951	0.459242	0.375501	0.450571	0.379823	0.402674	0.356386	0.36911	0.42078	0.357835	0.304678	0.351101	0.417168	0.339948	0.390751	0.520551	0.377063	0.379019	0.326898	0.411068	0.408183	0.512282	0.449228	0.332855	0.407393	0.405885	0.415004	0.490958	0.232082	0.427309	0.360582	0.38261
518	0.589517	0.498678	0.403531	0.471774	0.46029	0.448705	0.374323	0.3701	0.34567	0.451753	0.386274	0.381607	0.446694	0.405697	0.516335	0.399998	0.316407	0.412309	0.459914	0.376079	0.451393	0.380545	0.403789	0.3572	0.370023	0.421532	0.358935	0.305059	0.351525	0.417404	0.340554	0.391262	0.521133	0.377729	0.379353	0.327592	0.41157	0.408628	0.512813	0.449737	0.333441	0.407903	0.406542	0.415485	0.491774	0.232543	0.428049	0.361299	0.383412
519	0.590003	0.499214	0.404233	0.47241	0.460711	0.449328	0.37503	0.370835	0.346376	0.452201	0.387076	0.382491	0.447098	0.406233	0.516692	0.400358	0.316615	0.412607	0.460666	0.376706	0.452254	0.381226	0.404882	0.357994	0.370872	0.422386	0.360004	0.305403	0.352013	0.417619	0.341184	0.39186	0.521829	0.378303	0.379749	0.328221	0.412051	0.409071	0.513341	0.450285	0.333953	0.40839	0.407099	0.416018	0.492581	0.233003	0.428725	0.362042	0.384314
520	0.590481	0.499691	0.404856	0.472999	0.461022	0.449923	0.375676	0.37152	0.347022	0.45271	0.387905	0.383438	0.447629	0.406738	0.517028	0.4007	0.3168	0.41292	0.461419	0.377328	0.452975	0.38196	0.406025	0.358739	0.371702	0.423201	0.361047	0.305694	0.352495	0.417868	0.341901	0.392449	0.522618	0.378876	0.38017	0.328882	0.412549	0.409479	0.513846	0.45076	0.334551	0.408911	0.407589	0.416599	0.493248	0.233573	0.429394	0.36273	0.385242
521	0.590902	0.500116	0.405449	0.473611	0.461379	0.450511	0.376281	0.372155	0.347677	0.453162	0.388589	0.384217	0.44807	0.407177	0.517382	0.401065	0.317025	0.413309	0.462043	0.377977	0.453647	0.38266	0.407168	0.359529	0.372594	0.423958	0.362118	0.305999	0.352939	0.418114	0.342606	0.392893	0.523232	0.379507	0.380462	0.329555	0.412995	0.409907	0.514296	0.451138	0.33518	0.409383	0.408107	0.417206	0.493883	0.234133	0.43012	0.363439	0.386039
522	0.591316	0.500571	0.406061	0.4742	0.461792	0.451109	0.376888	0.372752	0.34834	0.453545	0.389217	0.384856	0.448373	0.407561	0.517706	0.40145	0.317279	0.413725	0.462619	0.378605	0.454411	0.383308	0.408289	0.360321	0.373542	0.424722	0.363157	0.306325	0.353343	0.418326	0.343247	0.393309	0.523724	0.380165	0.380681	0.330248	0.413425	0.410392	0.514766	0.451562	0.335808	0.409843	0.408705	0.417839	0.494588	0.234707	0.430895	0.364178	0.386816
523	0.591746	0.501069	0.40669	0.474718	0.462184	0.451698	0.377527	0.373367	0.34899	0.453922	0.389916	0.385522	0.448684	0.407928	0.517973	0.40183	0.317536	0.414114	0.463277	0.379176	0.455261	0.383987	0.409386	0.361066	0.374484	0.425516	0.364133	0.306659	0.353727	0.418532	0.34384	0.39379	0.524286	0.380806	0.380961	0.330944	0.413901	0.410887	0.515303	0.452121	0.336428	0.41036	0.409311	0.418449	0.495331	0.235336	0.431637	0.364889	0.387712
524	0.592146	0.501521	0.407301	0.475286	0.462555	0.452269	0.378224	0.374059	0.349627	0.454353	0.390664	0.386312	0.449116	0.40832	0.51826	0.402233	0.317828	0.414495	0.463976	0.379723	0.456002	0.38473	0.410473	0.361789	0.37541	0.426247	0.365118	0.30696	0.354095	0.418786	0.344487	0.394243	0.52495	0.381413	0.381334	0.331573	0.414419	0.411303	0.515851	0.452699	0.337025	0.410912	0.409812	0.418973	0.49596	0.235948	0.432273	0.365507	0.388654
525	0.5925	0.501951	0.4079	0.47591	0.46294	0.452868	0.378889	0.374754	0.350259	0.454809	0.391404	0.387087	0.449507	0.408748	0.518586	0.402593	0.318095	0.414808	0.464635	0.380289	0.456644	0.385384	0.411523	0.362512	0.376283	0.426936	0.366168	0.307209	0.354425	0.419029	0.345173	0.394644	0.525534	0.382068	0.38163	0.3322	0.414946	0.411725	0.51637	0.453192	0.337589	0.411428	0.410379	0.419488	0.496591	0.236545	0.432927	0.366137	0.389477
526	0.592846	0.502404	0.408481	0.476454	0.46328	0.453462	0.379475	0.375409	0.350898	0.455235	0.392137	0.387846	0.449874	0.40918	0.518923	0.402861	0.318283	0.415039	0.465237	0.380817	0.457301	0.386015	0.412523	0.363247	0.377073	0.427627	0.367238	0.307484	0.354763	0.419237	0.345849	0.395077	0.526076	0.382759	0.381879	0.332898	0.415458	0.412177	0.516853	0.453589	0.338132	0.411937	0.411049	0.42002	0.497296	0.237164	0.433663	0.366785	0.390217
527	0.593243	0.502899	0.409053	0.47688	0.463561	0.454007	0.380051	0.376036	0.351549	0.455595	0.392867	0.388665	0.450284	0.409579	0.519244	0.403113	0.318422	0.415271	0.465771	0.381246	0.458042	0.386752	0.413516	0.363995	0.377854	0.428329	0.368257	0.307842	0.355162	0.419436	0.346507	0.3956	0.526687	0.383393	0.382212	0.333639	0.415916	0.412606	0.517319	0.453943	0.338669	0.412477	0.411701	0.42054	0.498037	0.237776	0.434437	0.367384	0.390998
528	0.59367	0.503395	0.409659	0.477378	0.463899	0.454534	0.380704	0.37669	0.352192	0.455962	0.393494	0.389435	0.450659	0.409989	0.519515	0.403466	0.318571	0.415587	0.4663	0.381755	0.458795	0.387471	0.414585	0.364739	0.378737	0.429071	0.369269	0.308199	0.355573	0.419691	0.347165	0.396035	0.527243	0.383989	0.382557	0.334255	0.41628	0.412985	0.517818	0.454361	0.339244	0.412962	0.412237	0.421029	0.498767	0.238288	0.435128	0.368026	0.391797
529	0.59405	0.503845	0.410271	0.477923	0.46427	0.455081	0.381331	0.377315	0.35283	0.456349	0.394133	0.390111	0.45096	0.4104	0.519722	0.403816	0.318713	0.415932	0.466943	0.382387	0.459516	0.388097	0.415722	0.365432	0.379646	0.42989	0.370279	0.308487	0.355947	0.419899	0.347837	0.396415	0.527761	0.384607	0.382835	0.334835	0.41666	0.413399	0.518325	0.4548	0.339868	0.413409	0.412738	0.421536	0.499492	0.238794	0.435724	0.368784	0.392624
530	0.594372	0.504256	0.410848	0.478464	0.464638	0.455667	0.38189	0.37788	0.353464	0.456725	0.394886	0.390794	0.451235	0.410775	0.519929	0.404121	0.318866	0.416262	0.467645	0.383006	0.460202	0.388692	0.416855	0.366092	0.380511	0.430709	0.371269	0.308714	0.356268	0.420007	0.348519	0.396858	0.528327	0.385243	0.383088	0.335482	0.417109	0.413879	0.518798	0.455195	0.340486	0.413853	0.413249	0.422085	0.500187	0.239343	0.436296	0.369564	0.393465
531	0.594694	0.504697	0.411379	0.47899	0.465005	0.456262	0.38246	0.37845	0.354081	0.457089	0.39567	0.391588	0.451587	0.41112	0.520217	0.404441	0.319057	0.416574	0.468246	0.383479	0.460889	0.389382	0.417909	0.366821	0.381326	0.431412	0.372258	0.308962	0.356553	0.420138	0.349135	0.397377	0.528953	0.385883	0.383392	0.336157	0.417535	0.414355	0.519255	0.455607	0.341041	0.414276	0.413721	0.422641	0.500839	0.239886	0.436931	0.370216	0.394241
532	0.595059	0.505144	0.411907	0.479467	0.465349	0.456779	0.38308	0.379063	0.354692	0.45747	0.39634	0.392359	0.451942	0.411484	0.520535	0.404734	0.319247	0.416811	0.468831	0.383949	0.461545	0.390058	0.418882	0.367616	0.382128	0.432101	0.373303	0.309287	0.35688	0.420368	0.3497	0.397827	0.529542	0.386598	0.383708	0.336769	0.417951	0.41474	0.51972	0.456085	0.341571	0.41471	0.414199	0.423128	0.501487	0.240428	0.4376	0.370817	0.394958
533	0.595431	0.505562	0.41246	0.479919	0.46565	0.457269	0.38373	0.379676	0.355321	0.457835	0.396959	0.39307	0.452257	0.411867	0.520817	0.404982	0.319427	0.417034	0.469397	0.384436	0.462206	0.390694	0.419867	0.368388	0.382967	0.432804	0.374346	0.309645	0.357277	0.420627	0.350295	0.398224	0.530066	0.387319	0.384004	0.337341	0.418403	0.415063	0.520185	0.456556	0.342116	0.415191	0.41472	0.423574	0.502149	0.240989	0.438253	0.371427	0.39577
534	0.595737	0.505954	0.413026	0.480384	0.465927	0.457802	0.384372	0.380265	0.355961	0.458169	0.397613	0.393762	0.452553	0.412247	0.521039	0.405216	0.319604	0.417316	0.469922	0.384911	0.462931	0.391325	0.420918	0.369087	0.383853	0.433515	0.37534	0.309965	0.357691	0.420854	0.350931	0.39862	0.530521	0.387958	0.384267	0.337919	0.41887	0.415411	0.520642	0.456975	0.342671	0.415688	0.415263	0.424048	0.502815	0.241575	0.438883	0.372072	0.396731
535	0.595962	0.506331	0.413549	0.480838	0.466222	0.458304	0.384979	0.38087	0.356563	0.458506	0.39827	0.394486	0.452837	0.412608	0.521258	0.405491	0.31978	0.417605	0.470488	0.385404	0.463677	0.391939	0.421935	0.36977	0.384719	0.434297	0.376368	0.31022	0.358053	0.421048	0.351544	0.398991	0.53094	0.388512	0.38453	0.338523	0.419257	0.415824	0.521063	0.457373	0.343155	0.416136	0.415771	0.424555	0.503424	0.242185	0.439552	0.372763	0.397626
536	0.596222	0.506699	0.414035	0.48128	0.466531	0.458758	0.385521	0.381407	0.357162	0.458802	0.398926	0.395209	0.453081	0.412918	0.521441	0.405765	0.319933	0.417852	0.47107	0.385923	0.464345	0.392502	0.422912	0.370444	0.385519	0.435103	0.377415	0.310467	0.358381	0.42116	0.352184	0.399376	0.531423	0.389067	0.3848	0.339139	0.419626	0.416232	0.521406	0.457714	0.343592	0.416543	0.416232	0.425036	0.503937	0.242786	0.440207	0.373465	0.398439
537	0.596546	0.507085	0.414524	0.481723	0.466844	0.45924	0.386025	0.381894	0.357764	0.459058	0.399538	0.39588	0.453321	0.413208	0.521601	0.406018	0.320058	0.418083	0.471619	0.386397	0.464968	0.393063	0.423911	0.37111	0.386294	0.43583	0.378429	0.310715	0.358659	0.421242	0.352818	0.399756	0.53192	0.389666	0.385022	0.339725	0.420006	0.416607	0.521717	0.458034	0.344077	0.416897	0.416631	0.425454	0.504423	0.243335	0.440783	0.374141	0.399243
538	0.596861	0.507483	0.415046	0.482147	0.467153	0.459779	0.386556	0.382444	0.358325	0.459319	0.400067	0.396495	0.453574	0.413533	0.521818	0.406271	0.320178	0.418324	0.472168	0.38676	0.465625	0.393671	0.424957	0.371776	0.38713	0.436472	0.379412	0.310922	0.358864	0.421371	0.353375	0.400072	0.532315	0.39028	0.385174	0.340263	0.420374	0.416977	0.522058	0.458374	0.344658	0.417214	0.41698	0.42581	0.504967	0.243835	0.441288	0.374784	0.400073
539	0.597114	0.507863	0.415565	0.482535	0.467417	0.46024	0.387107	0.383038	0.358834	0.459576	0.400653	0.397169	0.453783	0.413861	0.52204	0.406496	0.320256	0.418515	0.47271	0.387108	0.466291	0.394268	0.42595	0.372439	0.387978	0.437168	0.38044	0.31114	0.359087	0.42153	0.353911	0.400429	0.532735	0.390889	0.38542	0.34078	0.420741	0.417329	0.522385	0.458697	0.345192	0.417596	0.417389	0.426196	0.505517	0.24437	0.441861	0.375395	0.400853
540	0.597355	0.508213	0.416066	0.482941	0.467654	0.460666	0.387646	0.383579	0.359354	0.459832	0.401352	0.39793	0.453987	0.414149	0.522187	0.406682	0.320304	0.418686	0.473176	0.387484	0.466932	0.394865	0.426875	0.373107	0.388807	0.437884	0.381494	0.311403	0.35938	0.421681	0.354479	0.400889	0.53324	0.391468	0.385742	0.341255	0.421114	0.417676	0.522673	0.458992	0.345651	0.418005	0.417827	0.426617	0.506045	0.24492	0.442482	0.375974	0.40161
541	0.597618	0.508539	0.416545	0.483375	0.467909	0.461107	0.388167	0.384057	0.359914	0.4601	0.402067	0.398697	0.454212	0.414406	0.522289	0.406861	0.320389	0.41887	0.473606	0.387878	0.467541	0.39547	0.427768	0.373778	0.389615	0.438578	0.382551	0.311677	0.359705	0.421784	0.355083	0.401368	0.533748	0.392003	0.386029	0.34168	0.421464	0.418034	0.522921	0.45926	0.346061	0.418378	0.418205	0.427019	0.506555	0.245449	0.443076	0.376562	0.402382
542	0.597872	0.508887	0.416996	0.483786	0.46819	0.46153	0.38868	0.384547	0.360479	0.460362	0.402653	0.399351	0.454412	0.414682	0.522418	0.407069	0.320549	0.419046	0.474105	0.38827	0.468167	0.396044	0.42869	0.374417	0.390373	0.439286	0.383621	0.311915	0.359979	0.42183	0.355683	0.401724	0.534139	0.392538	0.38623	0.342089	0.421751	0.41837	0.523145	0.459516	0.346425	0.418727	0.418501	0.427392	0.507057	0.24597	0.443629	0.377227	0.403186
543	0.598093	0.509232	0.417432	0.484138	0.468433	0.461941	0.389213	0.385066	0.361064	0.46061	0.403201	0.39994	0.454555	0.414979	0.522485	0.407298	0.320696	0.419215	0.474594	0.388627	0.468813	0.396615	0.429657	0.37508	0.391141	0.440028	0.384674	0.312178	0.360254	0.421896	0.356275	0.402031	0.534465	0.39308	0.386397	0.342521	0.422007	0.41868	0.523353	0.459761	0.346805	0.419058	0.418797	0.42778	0.507522	0.246513	0.444199	0.377919	0.403995
544	0.598305	0.509545	0.417887	0.48445	0.468649	0.462369	0.38977	0.385596	0.361658	0.460844	0.403782	0.400551	0.454678	0.415288	0.522514	0.407533	0.320802	0.419398	0.475067	0.388958	0.469446	0.397199	0.43063	0.375776	0.392003	0.440781	0.385707	0.312469	0.360549	0.422	0.356854	0.402344	0.53477	0.393603	0.38657	0.342973	0.422313	0.418996	0.523571	0.459991	0.347256	0.419375	0.419118	0.428153	0.507968	0.247059	0.444792	0.378581	0.404784
545	0.598528	0.50985	0.418367	0.484773	0.468887	0.462802	0.390315	0.386096	0.362218	0.461044	0.404407	0.401227	0.454828	0.415589	0.522573	0.407751	0.320875	0.419586	0.475543	0.389306	0.470041	0.397767	0.431568	0.376435	0.39292	0.441515	0.386744	0.312741	0.360832	0.422091	0.357411	0.402684	0.535092	0.394111	0.386776	0.343404	0.422706	0.419306	0.523815	0.460209	0.347747	0.419701	0.419443	0.428487	0.50842	0.247591	0.445379	0.379209	0.40556
546	0.598708	0.510195	0.418815	0.485118	0.469123	0.463187	0.390816	0.386562	0.362717	0.461221	0.405017	0.401904	0.454982	0.415848	0.522622	0.40793	0.320906	0.419715	0.475978	0.389622	0.470583	0.398297	0.432491	0.376995	0.393709	0.442229	0.387783	0.312941	0.361064	0.42216	0.357941	0.403054	0.535449	0.394625	0.386977	0.343787	0.423029	0.419562	0.524022	0.460435	0.3482	0.420011	0.419732	0.428822	0.508859	0.248132	0.44593	0.379836	0.40635
547	0.598853	0.510507	0.419218	0.485431	0.469318	0.463541	0.391298	0.38705	0.363217	0.461419	0.405569	0.402532	0.45511	0.41607	0.522674	0.408063	0.320926	0.419782	0.476394	0.389899	0.471062	0.398851	0.433391	0.377602	0.394432	0.442933	0.388865	0.313119	0.361284	0.422225	0.358479	0.403416	0.535791	0.395108	0.387125	0.344139	0.423248	0.419823	0.524145	0.460678	0.348622	0.42028	0.419954	0.429128	0.509274	0.24866	0.446423	0.380498	0.407129
548	0.599011	0.510765	0.419607	0.485707	0.469483	0.463907	0.391777	0.387556	0.363749	0.461594	0.406077	0.403123	0.45521	0.416284	0.522743	0.40817	0.320967	0.419846	0.476805	0.390186	0.471535	0.399415	0.434274	0.378295	0.395181	0.443638	0.389996	0.313339	0.361541	0.42225	0.359036	0.403751	0.536094	0.395553	0.387261	0.344492	0.423462	0.420119	0.524215	0.460897	0.349019	0.420559	0.42014	0.429389	0.509672	0.249167	0.44689	0.381196	0.40792
549	0.599199	0.511015	0.420024	0.486004	0.469666	0.46433	0.392251	0.388033	0.364289	0.461677	0.406599	0.403743	0.4553	0.416519	0.522784	0.408298	0.321033	0.419978	0.477172	0.390492	0.472081	0.399904	0.435174	0.378961	0.395985	0.444341	0.391095	0.313606	0.361853	0.4222	0.359579	0.404087	0.536384	0.395974	0.387446	0.344876	0.423759	0.420413	0.524296	0.461022	0.349415	0.420898	0.420355	0.42963	0.510044	0.249688	0.447392	0.381873	0.408777
550	0.599372	0.51129	0.420468	0.48633	0.469897	0.464755	0.392729	0.388488	0.364806	0.461768	0.407149	0.404362	0.455355	0.416717	0.52279	0.408444	0.321086	0.420101	0.477541	0.390772	0.472661	0.40039	0.436083	0.379598	0.396832	0.445051	0.392141	0.313868	0.362155	0.422176	0.360111	0.404436	0.536671	0.396368	0.387599	0.34526	0.424038	0.420631	0.524388	0.461125	0.349827	0.421198	0.420592	0.429887	0.510376	0.25027	0.447912	0.382497	0.409587
551	0.599512	0.511573	0.420893	0.486638	0.470141	0.465136	0.393214	0.388953	0.365294	0.461897	0.407706	0.404962	0.455369	0.416872	0.522809	0.408554	0.321088	0.420158	0.477949	0.391013	0.473194	0.400897	0.436945	0.380266	0.397676	0.445734	0.393233	0.314086	0.362378	0.422191	0.360677	0.404764	0.536943	0.396763	0.387714	0.345597	0.424281	0.420807	0.524447	0.461297	0.350219	0.421444	0.420796	0.430167	0.510697	0.250829	0.448408	0.383114	0.410328
552	0.599628	0.511823	0.421269	0.486905	0.470337	0.465488	0.393684	0.389435	0.365775	0.462024	0.40825	0.405558	0.455359	0.417018	0.522847	0.4086	0.321043	0.420166	0.478346	0.391207	0.473659	0.40138	0.437748	0.380965	0.398464	0.446362	0.394407	0.314253	0.362535	0.422198	0.361275	0.405055	0.537198	0.397176	0.387838	0.345895	0.424519	0.42103	0.52445	0.46153	0.350589	0.42168	0.420946	0.43044	0.51102	0.251311	0.448867	0.383746	0.411077
553	0.599754	0.51203	0.421649	0.487181	0.470472	0.465875	0.394094	0.389869	0.366299	0.462084	0.408783	0.406155	0.455343	0.417159	0.522873	0.40862	0.32103	0.420193	0.47865	0.391388	0.47415	0.4018	0.438554	0.381613	0.39919	0.446981	0.39555	0.31444	0.362731	0.422171	0.361835	0.405343	0.537451	0.397583	0.38802	0.346235	0.424783	0.421335	0.524469	0.461708	0.350988	0.42195	0.421117	0.430652	0.511311	0.251836	0.449333	0.384347	0.411898
554	0.599871	0.51223	0.422052	0.487482	0.470613	0.466263	0.394488	0.390265	0.366818	0.462152	0.409307	0.40674	0.45535	0.4173	0.522881	0.408641	0.32106	0.420223	0.478948	0.391586	0.474647	0.40226	0.439399	0.382236	0.399916	0.447638	0.396655	0.314659	0.362932	0.422174	0.362353	0.405633	0.537703	0.398012	0.38819	0.346595	0.42508	0.421623	0.524558	0.461925	0.351393	0.422234	0.421332	0.430823	0.511585	0.252453	0.449786	0.384961	0.412719
555	0.599955	0.512445	0.422453	0.487784	0.470778	0.466644	0.394924	0.39066	0.367306	0.462254	0.409831	0.407321	0.455357	0.417475	0.522833	0.408672	0.321091	0.420244	0.479285	0.391776	0.475106	0.402732	0.440278	0.382829	0.400677	0.448324	0.397741	0.314862	0.363077	0.42222	0.362869	0.40591	0.537939	0.398465	0.388307	0.346948	0.425376	0.421859	0.524687	0.462219	0.351785	0.422495	0.421548	0.430999	0.511886	0.253074	0.450214	0.385613	0.413509
556	0.600026	0.512681	0.422835	0.488055	0.470943	0.46703	0.395403	0.391073	0.367804	0.462353	0.410357	0.407897	0.455304	0.417693	0.522739	0.408705	0.321102	0.420263	0.47965	0.391957	0.47555	0.403117	0.441159	0.383376	0.40147	0.449006	0.398823	0.315041	0.363172	0.422272	0.36342	0.406165	0.53815	0.39891	0.388402	0.347297	0.425643	0.422096	0.524794	0.462502	0.352174	0.422715	0.42173	0.4312	0.512229	0.253608	0.450638	0.386278	0.414269
557	0.600132	0.512909	0.423215	0.488299	0.471094	0.467382	0.395881	0.391518	0.368351	0.46243	0.410873	0.408482	0.455237	0.417884	0.522707	0.408748	0.3211	0.42032	0.480013	0.392203	0.476066	0.403464	0.441995	0.383973	0.402265	0.449664	0.399946	0.315268	0.363339	0.422316	0.363979	0.406458	0.538402	0.399352	0.388522	0.347668	0.425954	0.422392	0.52488	0.462683	0.352548	0.422936	0.421926	0.431423	0.512522	0.254167	0.451074	0.386923	0.415013
558	0.600255	0.513142	0.42361	0.488552	0.471246	0.467715	0.396368	0.391983	0.368893	0.462542	0.411388	0.409053	0.455281	0.418062	0.522744	0.408829	0.321127	0.420417	0.48035	0.392443	0.476635	0.403904	0.442853	0.384645	0.403061	0.450311	0.401141	0.315532	0.363573	0.422336	0.36451	0.406773	0.538715	0.399804	0.388674	0.347999	0.42628	0.422729	0.524943	0.462801	0.352948	0.423144	0.422105	0.431694	0.512791	0.254747	0.451538	0.387555	0.415771
559	0.600383	0.513397	0.424018	0.488837	0.471409	0.468068	0.396859	0.392428	0.36941	0.462702	0.411929	0.4096	0.455446	0.418258	0.522812	0.408953	0.321215	0.420513	0.48067	0.392645	0.477228	0.404449	0.443787	0.385342	0.403877	0.450997	0.40238	0.315799	0.363829	0.422325	0.365019	0.407084	0.53905	0.400269	0.388867	0.348259	0.426552	0.423043	0.52499	0.462898	0.353418	0.42333	0.422235	0.431987	0.513099	0.255291	0.452044	0.388197	0.416542
560	0.600522	0.513657	0.424398	0.489125	0.471583	0.468432	0.397321	0.392852	0.369937	0.462844	0.412519	0.410185	0.455597	0.418465	0.522881	0.409086	0.321312	0.420575	0.481026	0.392877	0.47784	0.404959	0.444741	0.386015	0.404726	0.451749	0.403608	0.316037	0.364091	0.422305	0.365542	0.407416	0.539359	0.400754	0.389118	0.348495	0.426771	0.42327	0.525038	0.462986	0.353926	0.423549	0.422345	0.432223	0.513447	0.255772	0.452565	0.388891	0.417302
561	0.600679	0.513911	0.424766	0.489391	0.471753	0.468762	0.397764	0.393268	0.370478	0.462975	0.413139	0.410828	0.455641	0.418659	0.522886	0.409194	0.321336	0.42061	0.481436	0.393149	0.478414	0.405434	0.445605	0.386632	0.405556	0.45258	0.404791	0.316266	0.36438	0.422305	0.366075	0.407791	0.53969	0.401223	0.389344	0.348807	0.427026	0.423487	0.525089	0.463059	0.354359	0.423811	0.422491	0.432409	0.513747	0.256258	0.453039	0.389657	0.418096
562	0.600827	0.514157	0.425127	0.489628	0.471908	0.469079	0.398202	0.393685	0.371005	0.463098	0.413713	0.411428	0.455617	0.418825	0.522836	0.409269	0.321325	0.42062	0.481832	0.393386	0.478936	0.405895	0.44641	0.387205	0.406344	0.453415	0.405946	0.31649	0.364658	0.422326	0.36659	0.408148	0.540013	0.401643	0.389486	0.349197	0.427338	0.423761	0.525123	0.463131	0.354728	0.424097	0.422688	0.43259	0.514005	0.256791	0.45349	0.390409	0.418896
563	0.600929	0.514385	0.425456	0.489834	0.472047	0.469406	0.398636	0.394123	0.371496	0.463202	0.414199	0.41193	0.455637	0.418964	0.522812	0.409331	0.321332	0.420612	0.482155	0.393536	0.479434	0.406352	0.447234	0.387808	0.407098	0.454166	0.407121	0.316695	0.364891	0.422352	0.367074	0.408444	0.540271	0.402041	0.389565	0.349579	0.427682	0.424078	0.525135	0.463235	0.35511	0.424394	0.42291	0.432793	0.514265	0.257366	0.45396	0.391084	0.419645
564	0.60101	0.514596	0.42575	0.490013	0.472175	0.469729	0.39907	0.394572	0.371978	0.463314	0.414678	0.412455	0.455752	0.419118	0.522854	0.409417	0.321331	0.420598	0.482465	0.393676	0.479936	0.406831	0.44809	0.388479	0.407843	0.454889	0.408324	0.316896	0.365105	0.422361	0.367569	0.408732	0.540476	0.402475	0.38968	0.349845	0.427983	0.424349	0.525171	0.463355	0.35553	0.424655	0.423082	0.433006	0.514537	0.257912	0.454419	0.391775	0.420378
565	0.601121	0.514841	0.426066	0.490208	0.472295	0.470036	0.399514	0.394999	0.37249	0.463444	0.415178	0.41304	0.455847	0.419284	0.522868	0.409507	0.32133	0.420584	0.48277	0.393788	0.480448	0.407308	0.448915	0.389139	0.408602	0.45563	0.40947	0.317133	0.36533	0.422343	0.368079	0.409043	0.540693	0.402922	0.389857	0.350058	0.428227	0.424596	0.525201	0.463476	0.355939	0.424884	0.423208	0.433223	0.514817	0.258416	0.45487	0.392456	0.421152
566	0.60124	0.515101	0.426403	0.490431	0.472424	0.47033	0.399957	0.395409	0.373003	0.463541	0.415665	0.413626	0.455847	0.419431	0.522816	0.409575	0.321331	0.420555	0.483034	0.393855	0.480938	0.407723	0.44967	0.389745	0.409367	0.456329	0.410553	0.317368	0.365543	0.422319	0.368582	0.409348	0.540924	0.403362	0.390047	0.350293	0.428468	0.424842	0.525208	0.463629	0.3563	0.425129	0.423342	0.433418	0.515078	0.258917	0.455311	0.39306	0.421923
567	0.601316	0.515319	0.426725	0.490654	0.47258	0.470643	0.400368	0.395799	0.373448	0.463572	0.416111	0.414126	0.455794	0.41955	0.52273	0.40961	0.321309	0.420482	0.483254	0.393915	0.481337	0.40808	0.450384	0.390292	0.410105	0.45694	0.411638	0.31754	0.365698	0.422313	0.369061	0.409585	0.541125	0.403779	0.390175	0.350557	0.428744	0.425083	0.525221	0.463828	0.356627	0.425382	0.423495	0.433568	0.515289	0.259447	0.455714	0.393587	0.422603
568	0.601404	0.515523	0.427057	0.49085	0.472739	0.470976	0.400745	0.396107	0.373869	0.463586	0.416558	0.414594	0.455789	0.419673	0.522608	0.409601	0.321207	0.420398	0.483494	0.394013	0.481687	0.408478	0.45111	0.390748	0.410806	0.457561	0.41269	0.317716	0.365836	0.42231	0.369515	0.409775	0.541312	0.404117	0.390231	0.350808	0.429029	0.425342	0.525225	0.464004	0.356954	0.425576	0.423602	0.433684	0.5155	0.259982	0.456082	0.394138	0.423255
569	0.601508	0.515728	0.427395	0.491039	0.472891	0.471309	0.401118	0.396392	0.374288	0.463576	0.416968	0.415045	0.45577	0.419768	0.522499	0.409561	0.32109	0.420348	0.483721	0.3941	0.482067	0.408829	0.451837	0.391205	0.411487	0.458163	0.413714	0.317938	0.365969	0.42231	0.369953	0.409963	0.541479	0.404418	0.390277	0.351057	0.429295	0.425633	0.525197	0.46413	0.357287	0.425742	0.423674	0.433808	0.515731	0.26049	0.456457	0.394699	0.423922
570	0.601583	0.51591	0.42772	0.491235	0.473039	0.471632	0.401505	0.396716	0.374691	0.463543	0.417319	0.415472	0.455675	0.419819	0.522436	0.409524	0.321011	0.420319	0.483908	0.394146	0.482478	0.409057	0.452542	0.391736	0.412166	0.458719	0.414744	0.318173	0.366081	0.422308	0.370391	0.410155	0.541615	0.404739	0.39036	0.351298	0.429523	0.425921	0.525151	0.464203	0.357617	0.425894	0.423734	0.433962	0.51595	0.260949	0.456852	0.395236	0.424589
571	0.601601	0.516033	0.428009	0.491399	0.473186	0.471929	0.401891	0.397053	0.375072	0.463528	0.417677	0.415896	0.455589	0.419872	0.522367	0.409515	0.320903	0.420256	0.484104	0.394203	0.482846	0.409271	0.453218	0.392282	0.412851	0.45929	0.415782	0.318329	0.366175	0.422282	0.370832	0.410329	0.541739	0.405069	0.390464	0.351486	0.429746	0.426145	0.5251	0.464223	0.35794	0.426016	0.423772	0.434103	0.516111	0.261389	0.457246	0.395758	0.425203
572	0.601641	0.51619	0.428298	0.491538	0.473354	0.472206	0.40227	0.397362	0.375482	0.463566	0.41812	0.416387	0.455576	0.41996	0.522262	0.409518	0.320811	0.420208	0.484322	0.394294	0.483195	0.409592	0.453854	0.392802	0.413525	0.459938	0.416792	0.318456	0.366332	0.422248	0.371248	0.410548	0.54192	0.405364	0.39058	0.351605	0.429955	0.426281	0.525019	0.46422	0.358237	0.426115	0.423759	0.434234	0.516273	0.261803	0.457617	0.396311	0.425807
573	0.601722	0.516413	0.428607	0.491676	0.473543	0.472473	0.402669	0.397666	0.375903	0.463663	0.418616	0.416917	0.455591	0.420077	0.522152	0.409543	0.320777	0.420197	0.484574	0.394432	0.483555	0.409996	0.454472	0.3933	0.414189	0.460663	0.417789	0.318611	0.366543	0.422206	0.371616	0.410837	0.542141	0.405623	0.390715	0.351693	0.43012	0.426352	0.5249	0.46421	0.358529	0.426203	0.423712	0.434359	0.516453	0.262185	0.457949	0.396914	0.426417
574	0.601804	0.516655	0.428917	0.491807	0.473713	0.472721	0.403113	0.398004	0.376299	0.463778	0.419078	0.417419	0.455585	0.420202	0.522066	0.409611	0.320756	0.420206	0.484867	0.394607	0.483941	0.410389	0.455113	0.393774	0.414864	0.461418	0.418787	0.318786	0.366739	0.422134	0.371931	0.41116	0.542334	0.405859	0.390858	0.351812	0.430254	0.426413	0.524749	0.464207	0.358855	0.426303	0.423681	0.434466	0.516639	0.262572	0.458264	0.397537	0.42702
575	0.60187	0.51688	0.429181	0.491915	0.473841	0.472946	0.403553	0.398336	0.376678	0.463834	0.419485	0.417913	0.455574	0.420327	0.52197	0.409715	0.320693	0.420225	0.485133	0.394766	0.484326	0.410756	0.455767	0.394216	0.415548	0.462156	0.419757	0.318912	0.366895	0.42205	0.372231	0.411451	0.542463	0.406091	0.390975	0.351964	0.430412	0.426511	0.524604	0.464247	0.359171	0.426444	0.423681	0.434568	0.516864	0.263017	0.458611	0.398116	0.427621
576	0.60195	0.517123	0.429426	0.492039	0.473975	0.473187	0.403959	0.398659	0.377076	0.463845	0.419873	0.418383	0.455567	0.420421	0.521933	0.409804	0.320687	0.420258	0.485337	0.394882	0.484733	0.411107	0.45643	0.394711	0.416217	0.462862	0.420753	0.319018	0.367038	0.42201	0.372576	0.411737	0.542585	0.406355	0.391071	0.352145	0.430588	0.426629	0.524524	0.464349	0.359467	0.426627	0.423726	0.434715	0.517145	0.263483	0.458997	0.398668	0.42827
577	0.602059	0.517386	0.429698	0.492188	0.474126	0.47345	0.404337	0.398981	0.377499	0.463861	0.420261	0.418817	0.455584	0.420472	0.52197	0.409841	0.320743	0.420279	0.485521	0.394979	0.485191	0.411447	0.457095	0.395267	0.416866	0.463553	0.421792	0.31916	0.367181	0.422018	0.372961	0.412027	0.54275	0.406635	0.391177	0.352347	0.430789	0.426753	0.524506	0.464492	0.359772	0.426837	0.423805	0.434877	0.51744	0.263928	0.459388	0.39922	0.428965
578	0.602184	0.517629	0.430018	0.49233	0.474254	0.473706	0.404706	0.399284	0.377902	0.463885	0.420645	0.41924	0.455627	0.420509	0.521997	0.409834	0.320764	0.420251	0.485734	0.395101	0.485671	0.411764	0.457722	0.395786	0.417488	0.46425	0.422818	0.319365	0.367305	0.422031	0.373321	0.412273	0.542943	0.406874	0.391328	0.352531	0.431016	0.426898	0.524495	0.464638	0.360093	0.427035	0.423858	0.434965	0.517679	0.26432	0.459717	0.399761	0.42965
579	0.602287	0.51784	0.430322	0.492467	0.474381	0.473958	0.405051	0.399531	0.378231	0.463875	0.421043	0.419714	0.455625	0.420539	0.52195	0.409823	0.320757	0.420212	0.485913	0.395223	0.486069	0.412062	0.458288	0.396261	0.418067	0.464906	0.423769	0.319563	0.367377	0.422085	0.373663	0.412495	0.54314	0.407104	0.391512	0.35267	0.431221	0.427041	0.524489	0.464769	0.360384	0.427187	0.423851	0.435034	0.517902	0.264663	0.459979	0.40027	0.430311
580	0.602334	0.51802	0.430588	0.492597	0.474514	0.474203	0.405383	0.399746	0.378515	0.463845	0.42143	0.420183	0.455562	0.420558	0.521866	0.409801	0.320724	0.42017	0.486046	0.395309	0.48638	0.412348	0.458839	0.396722	0.418614	0.4655	0.42466	0.319725	0.367423	0.422129	0.374009	0.412717	0.543302	0.407324	0.391667	0.352798	0.43141	0.427138	0.524441	0.464858	0.360676	0.427318	0.423855	0.435137	0.518111	0.265012	0.460233	0.40074	0.430922
581	0.602345	0.518186	0.430844	0.492718	0.474648	0.474443	0.405713	0.399965	0.378802	0.463819	0.421767	0.42057	0.455473	0.420571	0.521796	0.409751	0.320649	0.420111	0.486157	0.395358	0.486652	0.412609	0.459403	0.397163	0.419144	0.466056	0.425517	0.319874	0.367493	0.422098	0.374349	0.412918	0.543391	0.407515	0.39174	0.352951	0.431606	0.427203	0.524319	0.464905	0.360991	0.427464	0.423922	0.435267	0.518289	0.265393	0.460516	0.401185	0.431465
582	0.602391	0.518374	0.431129	0.492846	0.474792	0.474693	0.406033	0.400177	0.379093	0.463789	0.422035	0.420905	0.45542	0.42059	0.521712	0.40969	0.320522	0.42004	0.48629	0.395434	0.486918	0.412828	0.459938	0.397518	0.419662	0.466625	0.426309	0.320037	0.367582	0.422038	0.374639	0.413055	0.543414	0.407699	0.391748	0.353116	0.431808	0.427352	0.524208	0.464982	0.36129	0.427597	0.423994	0.435355	0.518465	0.265746	0.460791	0.40165	0.43199
583	0.60245	0.518556	0.431388	0.492955	0.474944	0.474925	0.406357	0.400398	0.379362	0.463781	0.422321	0.421266	0.45542	0.42063	0.521629	0.409629	0.320392	0.419995	0.486422	0.395521	0.487201	0.413054	0.460417	0.397871	0.420186	0.467175	0.427087	0.320184	0.36763	0.422038	0.374908	0.413213	0.543469	0.407926	0.39178	0.353269	0.432005	0.427562	0.524155	0.465107	0.361547	0.427712	0.424039	0.435419	0.518677	0.266076	0.461049	0.402097	0.43249
584	0.602475	0.518717	0.431593	0.49303	0.475075	0.475134	0.406694	0.400626	0.379602	0.463774	0.422636	0.421644	0.455416	0.420674	0.521548	0.409555	0.320273	0.419949	0.486529	0.395599	0.487482	0.413285	0.460858	0.398258	0.420686	0.467698	0.427881	0.320282	0.367618	0.422061	0.375173	0.413385	0.543562	0.408159	0.39184	0.353385	0.432187	0.427739	0.524104	0.465231	0.361789	0.42781	0.424035	0.435478	0.518883	0.266411	0.46129	0.402494	0.432938
585	0.60246	0.518878	0.431773	0.493097	0.475184	0.475351	0.407036	0.400834	0.379824	0.463712	0.422908	0.421973	0.45533	0.420677	0.521446	0.409452	0.320139	0.419843	0.486625	0.395686	0.487713	0.413464	0.461309	0.398619	0.421122	0.468229	0.428656	0.320316	0.367583	0.422026	0.37543	0.413485	0.543625	0.408335	0.391853	0.353463	0.43235	0.427834	0.523992	0.465302	0.362055	0.427879	0.423977	0.435536	0.519024	0.266755	0.461508	0.402871	0.433348
586	0.602463	0.519033	0.43199	0.493175	0.475328	0.475576	0.407375	0.401002	0.380055	0.463633	0.423113	0.422246	0.455208	0.420634	0.521292	0.409345	0.319998	0.419701	0.486715	0.395781	0.487922	0.413612	0.461739	0.398905	0.421533	0.468775	0.429369	0.320323	0.367621	0.421993	0.375681	0.413551	0.543669	0.408517	0.391818	0.353546	0.432496	0.427921	0.523895	0.465346	0.3623	0.427937	0.423914	0.435588	0.519143	0.267073	0.461715	0.403254	0.433712
587	0.602479	0.519173	0.432222	0.493239	0.475489	0.475777	0.407712	0.401169	0.380305	0.46361	0.42332	0.422504	0.455113	0.420608	0.521132	0.40926	0.319866	0.419588	0.486789	0.395833	0.488148	0.413782	0.462128	0.399173	0.421966	0.469332	0.430061	0.320336	0.367718	0.421958	0.37593	0.413671	0.54373	0.408701	0.391819	0.353633	0.432634	0.428025	0.523785	0.465347	0.362495	0.427997	0.423884	0.435675	0.519286	0.267335	0.461948	0.403598	0.434037
588	0.60249	0.51931	0.432421	0.493279	0.475642	0.475956	0.408052	0.40137	0.380557	0.46365	0.423566	0.422772	0.455052	0.42062	0.521004	0.409217	0.31974	0.419528	0.486889	0.395856	0.488374	0.413975	0.462505	0.399463	0.422426	0.469923	0.430764	0.320337	0.367797	0.421903	0.376164	0.413849	0.543815	0.408854	0.391871	0.353707	0.432769	0.428142	0.523628	0.465299	0.362673	0.428037	0.42388	0.435809	0.519447	0.267548	0.462212	0.403918	0.434368
589	0.602495	0.51946	0.432581	0.493304	0.475803	0.476137	0.408407	0.401596	0.380786	0.463688	0.423814	0.423041	0.454986	0.420615	0.520889	0.409229	0.319605	0.419485	0.487079	0.395933	0.488553	0.414143	0.462913	0.39975	0.422889	0.470581	0.43147	0.320283	0.36784	0.421854	0.376382	0.413999	0.543903	0.408981	0.391886	0.353772	0.432912	0.428254	0.523453	0.465233	0.362896	0.428039	0.423871	0.435933	0.519554	0.267778	0.46248	0.404304	0.434715
590	0.602519	0.519611	0.432767	0.493345	0.475987	0.476323	0.408785	0.40182	0.380999	0.463724	0.424058	0.423313	0.454945	0.42059	0.520734	0.409273	0.319478	0.419414	0.487286	0.396073	0.488728	0.414315	0.46331	0.400023	0.423353	0.471256	0.432158	0.320224	0.367945	0.421827	0.37655	0.414106	0.544004	0.409106	0.391889	0.353798	0.433033	0.428317	0.523303	0.465151	0.363158	0.428007	0.423819	0.436014	0.519633	0.268018	0.462734	0.40472	0.434988
591	0.602546	0.519781	0.432972	0.493405	0.476167	0.476503	0.409144	0.402003	0.381195	0.463747	0.42429	0.423604	0.454929	0.420562	0.520553	0.409299	0.319355	0.419302	0.487443	0.39622	0.488926	0.414516	0.463681	0.400293	0.423781	0.471903	0.432805	0.320186	0.368073	0.421786	0.376675	0.414192	0.544101	0.409208	0.391913	0.353792	0.433123	0.428331	0.523148	0.46504	0.363436	0.427972	0.423721	0.436058	0.519738	0.268234	0.462953	0.405113	0.435227
592	0.602546	0.51997	0.433151	0.493448	0.476306	0.476657	0.409441	0.402128	0.381379	0.463746	0.424502	0.423911	0.454904	0.42053	0.520401	0.409273	0.319216	0.419174	0.487536	0.396305	0.489144	0.414737	0.464038	0.40057	0.424148	0.472494	0.43341	0.320164	0.36812	0.42171	0.376801	0.414296	0.54417	0.409279	0.391946	0.353799	0.433199	0.428347	0.522965	0.464922	0.363706	0.42798	0.423621	0.436086	0.51988	0.268425	0.463132	0.405464	0.435512
593	0.602516	0.520115	0.433316	0.493453	0.476409	0.476788	0.409705	0.402243	0.381551	0.463716	0.424678	0.424194	0.454832	0.420476	0.520299	0.409217	0.31905	0.419054	0.487621	0.396346	0.489353	0.4149	0.464385	0.400837	0.424499	0.473033	0.434009	0.320163	0.368077	0.421652	0.376931	0.414413	0.54419	0.409363	0.391927	0.353823	0.433262	0.428402	0.522811	0.464875	0.363946	0.428017	0.423548	0.436125	0.519999	0.268625	0.463312	0.405798	0.435825
594	0.602491	0.520232	0.433489	0.493468	0.476488	0.47693	0.409959	0.402363	0.381714	0.463653	0.424835	0.424456	0.454742	0.420414	0.520214	0.409132	0.318898	0.418951	0.487687	0.396394	0.489564	0.415009	0.464719	0.401061	0.424847	0.47353	0.43459	0.320216	0.368026	0.421601	0.377054	0.414508	0.544195	0.409447	0.391891	0.353836	0.433313	0.42846	0.522692	0.4649	0.364163	0.428049	0.423519	0.436182	0.520141	0.268823	0.463492	0.406094	0.436163
595	0.602486	0.520364	0.433668	0.49351	0.476564	0.477091	0.410209	0.402477	0.38186	0.463552	0.425	0.424718	0.454663	0.420355	0.520128	0.409012	0.318783	0.418861	0.487719	0.396471	0.48977	0.415108	0.465052	0.401247	0.425184	0.474	0.435154	0.320304	0.368006	0.421554	0.377199	0.414583	0.54422	0.409527	0.391883	0.353875	0.433386	0.428506	0.52259	0.464958	0.36438	0.428091	0.423536	0.436231	0.520337	0.269043	0.463642	0.406349	0.436529
596	0.602494	0.520538	0.433847	0.493563	0.476657	0.477258	0.410466	0.402574	0.381981	0.463414	0.425179	0.424987	0.454592	0.420309	0.520057	0.408865	0.31869	0.418769	0.487738	0.39657	0.489941	0.415219	0.465402	0.401441	0.425507	0.474456	0.435725	0.320362	0.367976	0.421536	0.37738	0.414661	0.544263	0.409619	0.391911	0.353983	0.4335	0.428569	0.5225	0.465014	0.364613	0.428162	0.42356	0.436248	0.520558	0.269312	0.463747	0.406593	0.436902
597	0.602475	0.5207	0.434009	0.493605	0.476746	0.477426	0.410741	0.40268	0.3821	0.46331	0.425314	0.425211	0.454553	0.420284	0.520006	0.408711	0.318588	0.418639	0.487802	0.396688	0.490081	0.415356	0.465744	0.401674	0.425845	0.474911	0.436315	0.320374	0.367921	0.421561	0.37759	0.414727	0.544283	0.409735	0.391937	0.354103	0.433612	0.428629	0.52246	0.465085	0.364854	0.428217	0.42355	0.436273	0.520752	0.269551	0.463882	0.406869	0.437242
598	0.602446	0.520854	0.434171	0.493638	0.476839	0.4776	0.411022	0.402795	0.38224	0.463266	0.425398	0.425388	0.454525	0.420269	0.519955	0.408544	0.318467	0.418492	0.487874	0.39681	0.490227	0.415504	0.466053	0.401928	0.426176	0.475362	0.436899	0.320369	0.367871	0.421599	0.377809	0.414772	0.544277	0.409857	0.39194	0.354223	0.43374	0.428681	0.522441	0.465167	0.365076	0.428285	0.423566	0.436315	0.52091	0.269771	0.464055	0.407163	0.437551
599	0.602447	0.521021	0.434361	0.49368	0.476958	0.477785	0.411304	0.402912	0.382397	0.463243	0.425487	0.425566	0.454463	0.420246	0.519881	0.40837	0.318323	0.418365	0.487913	0.396923	0.490399	0.415611	0.466339	0.402177	0.42648	0.475819	0.437457	0.32038	0.367844	0.421621	0.377998	0.41481	0.544264	0.409966	0.391927	0.354345	0.433898	0.428744	0.5224	0.465242	0.365277	0.428376	0.423627	0.436361	0.521055	0.270014	0.464216	0.407442	0.437852
600	0.602466	0.521193	0.434564	0.493724	0.477107	0.477976	0.411602	0.403021	0.382527	0.463172	0.425654	0.425804	0.45436	0.420192	0.519778	0.408226	0.318158	0.41827	0.487947	0.397024	0.49058	0.415659	0.466644	0.402408	0.426789	0.47632	0.437999	0.320412	0.367819	0.421634	0.37816	0.414875	0.544286	0.410058	0.391927	0.354438	0.434046	0.428824	0.522333	0.465311	0.365505	0.428437	0.423642	0.436383	0.521244	0.270246	0.464293	0.40769	0.438175
601	0.602486	0.521346	0.434743	0.493747	0.477259	0.478141	0.411885	0.403111	0.382634	0.463064	0.425814	0.426035	0.454268	0.420099	0.519654	0.408124	0.318007	0.41817	0.488001	0.39712	0.490786	0.415739	0.466967	0.402604	0.427125	0.47683	0.438536	0.320464	0.367822	0.421661	0.378328	0.414935	0.544309	0.410149	0.39191	0.354512	0.434187	0.428858	0.522264	0.465369	0.365762	0.428486	0.423627	0.436398	0.521459	0.270434	0.464377	0.407924	0.438521
602	0.602514	0.521489	0.434913	0.493756	0.477401	0.478284	0.412152	0.40319	0.382744	0.462955	0.425901	0.42621	0.4542	0.420001	0.519529	0.40804	0.317874	0.418053	0.48806	0.397214	0.491004	0.415862	0.467282	0.402783	0.427449	0.477325	0.439073	0.320521	0.367858	0.421697	0.378501	0.414953	0.5443	0.410239	0.391866	0.354589	0.434324	0.428848	0.522201	0.465415	0.366014	0.428556	0.423627	0.436427	0.521636	0.270614	0.464524	0.408167	0.438841
603	0.602549	0.521648	0.435094	0.493769	0.477528	0.478431	0.412425	0.403277	0.382874	0.462882	0.425943	0.426358	0.454148	0.419941	0.519426	0.407945	0.31774	0.417931	0.488111	0.397305	0.491204	0.415979	0.467567	0.402981	0.427711	0.477823	0.439598	0.320559	0.367895	0.421712	0.378669	0.41494	0.544278	0.410312	0.391821	0.354665	0.434439	0.428855	0.52214	0.465459	0.366243	0.428634	0.423648	0.436477	0.521752	0.27081	0.464694	0.40843	0.439096
604	0.602574	0.521838	0.43526	0.493804	0.477676	0.478606	0.412706	0.403374	0.382992	0.462842	0.42603	0.42655	0.454098	0.419917	0.519327	0.407877	0.317618	0.417835	0.48816	0.397381	0.491367	0.416081	0.467856	0.40318	0.42797	0.478375	0.440086	0.320555	0.367887	0.421703	0.378809	0.414968	0.544294	0.410377	0.391799	0.354725	0.434516	0.428928	0.522079	0.465493	0.36648	0.428686	0.423639	0.436565	0.521906	0.270972	0.464834	0.408689	0.439341
605	0.602615	0.522041	0.435422	0.493846	0.477866	0.478778	0.41299	0.403481	0.383107	0.462815	0.426176	0.426775	0.454056	0.419911	0.519231	0.40784	0.317515	0.417746	0.488225	0.397452	0.491517	0.416206	0.468143	0.403371	0.428246	0.478933	0.440578	0.32053	0.367874	0.421719	0.378922	0.415035	0.544341	0.410452	0.391797	0.354784	0.434608	0.429035	0.522022	0.465493	0.366722	0.428729	0.423614	0.436661	0.522107	0.271123	0.464989	0.408928	0.439608
606	0.60267	0.522226	0.435587	0.493854	0.47807	0.47892	0.413276	0.40359	0.383233	0.462783	0.426346	0.427008	0.454027	0.419896	0.519131	0.407804	0.317409	0.417631	0.48831	0.397525	0.491683	0.416357	0.468415	0.403553	0.42852	0.479466	0.441085	0.320507	0.367892	0.421771	0.379036	0.415122	0.544402	0.410529	0.391808	0.354831	0.434731	0.429118	0.521968	0.465459	0.36696	0.428761	0.423583	0.436731	0.5223	0.271279	0.465166	0.409161	0.439874
607	0.602708	0.522384	0.435737	0.493803	0.478243	0.479057	0.413559	0.403681	0.383357	0.462741	0.426473	0.427225	0.453987	0.419844	0.518984	0.407752	0.317273	0.417493	0.488394	0.397601	0.491874	0.41648	0.468685	0.403707	0.428783	0.480014	0.441541	0.320493	0.367927	0.421818	0.379157	0.415222	0.544446	0.410588	0.39182	0.354836	0.434845	0.429156	0.521899	0.465415	0.367188	0.428764	0.423537	0.436782	0.522434	0.271433	0.465314	0.409414	0.440095
608	0.602744	0.522542	0.435872	0.493754	0.478421	0.479201	0.413854	0.403782	0.383458	0.462706	0.426572	0.42742	0.453906	0.419778	0.518834	0.407692	0.317125	0.417371	0.488449	0.397673	0.492035	0.416569	0.468951	0.403853	0.429049	0.480568	0.441968	0.320464	0.367931	0.421876	0.379257	0.415321	0.544467	0.410661	0.391831	0.354884	0.434957	0.429163	0.521806	0.465391	0.367388	0.428785	0.423528	0.436863	0.522565	0.271601	0.46547	0.409648	0.440324
609	0.602786	0.522716	0.436006	0.493741	0.478616	0.479341	0.414175	0.4039	0.383553	0.46269	0.426671	0.427592	0.453836	0.419727	0.518714	0.40764	0.316978	0.417273	0.488499	0.397735	0.492171	0.416665	0.469198	0.404023	0.429319	0.481096	0.442415	0.320412	0.367904	0.42193	0.37935	0.415399	0.544471	0.410732	0.391836	0.354977	0.435073	0.429143	0.521705	0.465381	0.36756	0.428829	0.423557	0.436939	0.522714	0.271774	0.465634	0.409849	0.440558
610	0.602825	0.5229	0.436145	0.493751	0.478811	0.479475	0.414495	0.403997	0.383651	0.46267	0.426759	0.42774	0.453809	0.419679	0.518588	0.407611	0.31684	0.417193	0.48856	0.397793	0.492314	0.416787	0.46943	0.40419	0.429591	0.481603	0.442865	0.320343	0.367871	0.421945	0.379443	0.415448	0.544459	0.410765	0.391815	0.355052	0.435179	0.429112	0.521604	0.465351	0.367721	0.42887	0.423573	0.436971	0.522867	0.271933	0.465773	0.410037	0.44075
611	0.602839	0.52307	0.436276	0.493733	0.478975	0.479615	0.414753	0.404026	0.383719	0.462592	0.426796	0.427872	0.453747	0.419589	0.518386	0.407582	0.316704	0.417117	0.488593	0.397887	0.492463	0.416877	0.469677	0.404279	0.429846	0.482128	0.44324	0.320269	0.367831	0.421917	0.379521	0.415462	0.544436	0.410767	0.391763	0.355071	0.435239	0.429103	0.521501	0.465302	0.3679	0.428892	0.423547	0.436986	0.523009	0.272087	0.465864	0.410232	0.440875
612	0.602852	0.523225	0.436395	0.493699	0.479133	0.479745	0.414983	0.404045	0.383772	0.462492	0.426848	0.428031	0.453638	0.419497	0.518227	0.407512	0.316547	0.416998	0.488597	0.397996	0.492577	0.416938	0.469893	0.404384	0.43005	0.482615	0.443631	0.320203	0.367784	0.42192	0.379588	0.415472	0.544444	0.410797	0.391729	0.355103	0.435284	0.429116	0.521416	0.465277	0.368088	0.428897	0.423509	0.437006	0.523153	0.272252	0.465965	0.410409	0.44101
613	0.602861	0.523385	0.43651	0.493673	0.479296	0.47986	0.415231	0.404102	0.383835	0.462419	0.426934	0.428213	0.453522	0.419435	0.51814	0.407403	0.316377	0.416838	0.48861	0.398089	0.492667	0.416997	0.470069	0.404542	0.43022	0.483057	0.444072	0.320157	0.367738	0.421965	0.379653	0.415492	0.544454	0.410857	0.391712	0.355167	0.435343	0.429132	0.521353	0.465285	0.368274	0.428895	0.423486	0.437042	0.523307	0.272417	0.4661	0.410566	0.441202
614	0.602844	0.523557	0.436633	0.493659	0.479441	0.479971	0.41551	0.404193	0.383919	0.462376	0.427005	0.428364	0.453426	0.419392	0.518034	0.40728	0.316222	0.416696	0.488664	0.398169	0.492772	0.417065	0.470241	0.404677	0.430396	0.483508	0.444506	0.320129	0.367698	0.422004	0.379729	0.415502	0.54441	0.410903	0.391667	0.35524	0.435417	0.429133	0.521297	0.465305	0.368463	0.428907	0.423498	0.437097	0.523474	0.272569	0.466241	0.410718	0.44143
615	0.602841	0.523721	0.436779	0.49364	0.479581	0.480097	0.415779	0.40426	0.383993	0.462287	0.427042	0.428486	0.453332	0.419306	0.517873	0.407158	0.316044	0.416581	0.488719	0.398254	0.492873	0.4171	0.470426	0.404754	0.430605	0.483982	0.444885	0.320069	0.36765	0.422	0.379814	0.415494	0.544348	0.410922	0.391613	0.355299	0.43549	0.429128	0.521229	0.465303	0.368657	0.428932	0.423518	0.437155	0.523624	0.27269	0.466346	0.410875	0.441629
616	0.60288	0.523875	0.436932	0.493623	0.479741	0.480238	0.416033	0.404297	0.384049	0.462179	0.427054	0.428592	0.453268	0.419193	0.517728	0.407058	0.315855	0.416463	0.48874	0.398329	0.492977	0.417143	0.470626	0.404841	0.430836	0.48444	0.445243	0.319987	0.367603	0.421988	0.379896	0.415486	0.544293	0.41093	0.391571	0.355333	0.43555	0.429136	0.52116	0.465278	0.368859	0.428942	0.423488	0.437189	0.52375	0.272775	0.46642	0.411033	0.441802
617	0.60293	0.524031	0.43707	0.49361	0.479915	0.480371	0.416285	0.404332	0.3841	0.462102	0.427064	0.428689	0.453226	0.419102	0.517633	0.406982	0.315699	0.416333	0.488735	0.39839	0.493096	0.417228	0.470835	0.404971	0.431046	0.484871	0.445605	0.319917	0.367565	0.422009	0.379972	0.41548	0.544247	0.41094	0.391536	0.355367	0.435602	0.429158	0.521083	0.465258	0.36907	0.428944	0.42342	0.437209	0.523881	0.272862	0.466494	0.411184	0.44198
618	0.602938	0.524201	0.437191	0.493596	0.480077	0.480473	0.416538	0.404391	0.384159	0.462042	0.427099	0.428807	0.453152	0.419044	0.517536	0.406905	0.315586	0.416217	0.488746	0.398453	0.49322	0.41731	0.471036	0.405097	0.431211	0.485309	0.445967	0.319853	0.367527	0.422044	0.380042	0.41547	0.544215	0.410944	0.391485	0.355441	0.43568	0.429159	0.520956	0.465255	0.369279	0.428987	0.423408	0.437262	0.524049	0.273003	0.466589	0.411327	0.442171
619	0.602924	0.524358	0.437305	0.493569	0.480218	0.480572	0.416777	0.404437	0.384201	0.461956	0.42714	0.42894	0.453043	0.41897	0.517415	0.406794	0.315459	0.416096	0.488782	0.398556	0.493315	0.417333	0.471209	0.405181	0.431373	0.485753	0.446326	0.319759	0.367475	0.422049	0.380092	0.415457	0.54419	0.410952	0.391427	0.355485	0.43575	0.429129	0.520826	0.465241	0.369492	0.429013	0.423402	0.437312	0.524211	0.273154	0.466653	0.41149	0.44237
620	0.60291	0.524496	0.437417	0.493535	0.48034	0.480684	0.417007	0.404463	0.384227	0.461871	0.427168	0.429065	0.452954	0.418871	0.517279	0.406656	0.315301	0.415958	0.488816	0.398682	0.493399	0.417328	0.471374	0.40524	0.43155	0.486183	0.446673	0.319664	0.367408	0.422026	0.380144	0.415446	0.544163	0.410966	0.391376	0.35549	0.435803	0.429091	0.52074	0.465213	0.369705	0.428997	0.423368	0.437343	0.524358	0.273279	0.466707	0.411654	0.442552
621	0.602918	0.524634	0.43754	0.493506	0.48047	0.480804	0.417232	0.404488	0.384262	0.461814	0.427193	0.429185	0.452925	0.418756	0.517146	0.406526	0.315123	0.415811	0.488822	0.398776	0.493511	0.417356	0.471562	0.405319	0.43173	0.486592	0.447015	0.319608	0.367337	0.422	0.380219	0.41546	0.544146	0.41097	0.391349	0.355511	0.435866	0.429067	0.520687	0.465181	0.369899	0.428976	0.423326	0.437369	0.524499	0.273379	0.466812	0.411784	0.442691
622	0.602952	0.524776	0.437684	0.493488	0.480636	0.480934	0.417457	0.404526	0.38432	0.461757	0.427243	0.429315	0.452895	0.418632	0.517004	0.406425	0.31495	0.415685	0.48883	0.398841	0.493642	0.417429	0.471772	0.405429	0.43188	0.487028	0.447365	0.319571	0.367274	0.421983	0.380301	0.415509	0.544146	0.410955	0.391323	0.355552	0.43594	0.429048	0.520605	0.465159	0.370067	0.428979	0.423302	0.437401	0.524605	0.273481	0.466944	0.411911	0.442813
623	0.602971	0.524922	0.437818	0.493472	0.480807	0.481051	0.41768	0.404555	0.384361	0.461667	0.42728	0.429427	0.452798	0.418512	0.516861	0.406332	0.314796	0.415578	0.48885	0.398919	0.493746	0.417487	0.47197	0.405526	0.432019	0.48747	0.447705	0.319519	0.367222	0.421981	0.380349	0.415515	0.544122	0.410937	0.391265	0.355592	0.435995	0.429025	0.520507	0.465149	0.370242	0.428983	0.423269	0.437422	0.52469	0.273575	0.467035	0.412064	0.442949
624	0.602968	0.52508	0.437936	0.493456	0.480961	0.481141	0.417897	0.404564	0.384383	0.461548	0.427291	0.42953	0.452661	0.418403	0.516735	0.406236	0.31465	0.415468	0.488874	0.399007	0.493814	0.417502	0.472131	0.405604	0.432178	0.487895	0.448029	0.319445	0.367177	0.422	0.380374	0.415464	0.544074	0.410938	0.391187	0.35565	0.43604	0.429001	0.520422	0.465142	0.370434	0.428982	0.423238	0.437442	0.524803	0.273669	0.467094	0.412222	0.443105
625	0.602983	0.525239	0.438065	0.493444	0.481109	0.481227	0.418115	0.404573	0.384425	0.461455	0.427298	0.42965	0.452578	0.418303	0.516632	0.406147	0.314498	0.415341	0.488901	0.399086	0.493889	0.417513	0.472269	0.405693	0.432367	0.488313	0.448347	0.319378	0.367137	0.422039	0.380428	0.415427	0.544031	0.41097	0.391122	0.35573	0.436088	0.428981	0.520376	0.465132	0.37063	0.428984	0.423239	0.437476	0.524968	0.273788	0.467184	0.412356	0.443272
626	0.602992	0.525359	0.438183	0.493412	0.481244	0.481325	0.418349	0.4046	0.384479	0.461408	0.427315	0.429758	0.452526	0.418214	0.516525	0.406052	0.314342	0.41521	0.488934	0.399194	0.493987	0.417564	0.472414	0.405788	0.432535	0.488746	0.448665	0.319305	0.367087	0.422073	0.380492	0.415428	0.543995	0.411009	0.391059	0.355777	0.436125	0.42898	0.520351	0.465153	0.370835	0.428961	0.423238	0.437503	0.525128	0.273914	0.467276	0.41248	0.443431
627	0.602972	0.525457	0.438271	0.493364	0.481369	0.481422	0.418578	0.404637	0.384518	0.461359	0.427336	0.429851	0.452436	0.418128	0.516391	0.405935	0.314175	0.41508	0.488962	0.399314	0.494079	0.417603	0.472562	0.405869	0.432667	0.489168	0.448961	0.31921	0.367026	0.422086	0.380528	0.415434	0.543965	0.411028	0.391007	0.355817	0.436176	0.42898	0.520312	0.465178	0.371039	0.428938	0.423231	0.437524	0.525259	0.274027	0.467362	0.412596	0.443555
628	0.602944	0.525565	0.438351	0.493319	0.481498	0.481518	0.418789	0.404668	0.384539	0.46127	0.427351	0.429946	0.452297	0.418037	0.516232	0.405806	0.313999	0.414952	0.488977	0.399412	0.494154	0.4176	0.472705	0.405932	0.432786	0.489562	0.44923	0.319103	0.366965	0.422086	0.380534	0.415424	0.543933	0.41103	0.390969	0.355875	0.43625	0.428958	0.520249	0.465167	0.371233	0.428944	0.42322	0.437542	0.525372	0.274131	0.46745	0.412705	0.443657
629	0.602942	0.525695	0.438475	0.49329	0.481648	0.481628	0.419007	0.404697	0.384568	0.461168	0.427349	0.43006	0.452186	0.417938	0.516088	0.405702	0.313838	0.41482	0.488972	0.399482	0.494258	0.417622	0.472859	0.406001	0.432924	0.489958	0.44952	0.319017	0.366901	0.422103	0.380543	0.415411	0.543884	0.411045	0.390933	0.355931	0.436311	0.428925	0.520184	0.465124	0.371427	0.428962	0.423204	0.437546	0.525507	0.274238	0.467532	0.412807	0.44379
630	0.602957	0.525848	0.438608	0.493256	0.481793	0.48173	0.419236	0.404736	0.384612	0.461095	0.42736	0.430194	0.452115	0.417845	0.515955	0.405599	0.313683	0.414678	0.488959	0.399554	0.494388	0.417685	0.473015	0.40608	0.433059	0.490367	0.449837	0.318948	0.366835	0.422115	0.38059	0.415397	0.543835	0.411065	0.390893	0.355982	0.436349	0.428906	0.520114	0.465082	0.371606	0.428958	0.423194	0.437551	0.525656	0.274339	0.46758	0.412919	0.443951
631	0.602975	0.526005	0.438725	0.493211	0.481929	0.481823	0.419463	0.404776	0.384661	0.461046	0.427388	0.430323	0.452063	0.417752	0.515816	0.405488	0.313514	0.414542	0.488968	0.399651	0.494508	0.417749	0.473159	0.406165	0.433198	0.490784	0.45014	0.318881	0.366776	0.422107	0.380662	0.415379	0.543787	0.411073	0.390846	0.356031	0.436378	0.428887	0.520041	0.465048	0.371767	0.428937	0.423182	0.437576	0.525793	0.274435	0.46762	0.413053	0.444128
632	0.602972	0.526148	0.438823	0.493159	0.48207	0.481913	0.419684	0.404796	0.384694	0.460979	0.427409	0.430424	0.452002	0.417644	0.515672	0.40539	0.313322	0.414437	0.489009	0.399777	0.494593	0.417776	0.473294	0.40625	0.433365	0.491194	0.450402	0.318801	0.366723	0.422095	0.380712	0.415353	0.543726	0.411062	0.390786	0.356082	0.436426	0.42885	0.519975	0.46502	0.371933	0.428934	0.423156	0.437619	0.525913	0.274535	0.46769	0.413206	0.444305
633	0.602957	0.526277	0.438924	0.493121	0.482213	0.481987	0.419893	0.404799	0.384701	0.460885	0.427411	0.430523	0.451912	0.417533	0.51555	0.405322	0.313158	0.414359	0.489069	0.399912	0.494682	0.417793	0.473431	0.406331	0.433536	0.491602	0.450667	0.318724	0.366673	0.422109	0.380738	0.415342	0.543657	0.411065	0.390736	0.356168	0.436509	0.428799	0.519908	0.465015	0.372135	0.428962	0.423156	0.437676	0.526049	0.274652	0.467799	0.413366	0.444466
634	0.602969	0.52641	0.439041	0.493108	0.482359	0.482084	0.420091	0.404801	0.384709	0.460796	0.427431	0.430636	0.45183	0.417437	0.515432	0.405243	0.313024	0.414269	0.489126	0.400023	0.494789	0.417823	0.473583	0.406407	0.433688	0.492011	0.450956	0.318656	0.366619	0.422129	0.380776	0.415355	0.543621	0.411079	0.390707	0.356271	0.436602	0.428748	0.519831	0.465014	0.372355	0.428992	0.423178	0.437742	0.526188	0.274786	0.467912	0.413507	0.444621
635	0.603003	0.526553	0.439164	0.493103	0.482506	0.482211	0.420292	0.404812	0.384739	0.460727	0.427474	0.430747	0.451785	0.417357	0.515314	0.405137	0.31289	0.414149	0.489157	0.400105	0.494896	0.417872	0.473749	0.406482	0.433835	0.492415	0.451261	0.318588	0.366556	0.422133	0.380832	0.415373	0.543613	0.411083	0.390679	0.35635	0.436682	0.428712	0.519752	0.464995	0.372573	0.429008	0.423189	0.437788	0.526326	0.274928	0.467993	0.413619	0.444768
636	0.603012	0.526698	0.43927	0.493074	0.482645	0.482312	0.420507	0.404831	0.384786	0.460665	0.427505	0.430825	0.451746	0.417278	0.515203	0.405043	0.312737	0.414015	0.489167	0.400183	0.494973	0.417921	0.473901	0.406554	0.433996	0.492813	0.451554	0.318518	0.3665	0.422122	0.38089	0.415363	0.543582	0.411071	0.390625	0.356393	0.436758	0.428699	0.519702	0.46496	0.372776	0.429034	0.423175	0.437785	0.526483	0.275061	0.468032	0.413728	0.444873
637	0.603012	0.526841	0.43937	0.493041	0.48277	0.482393	0.420721	0.404862	0.384829	0.460604	0.427506	0.430907	0.45168	0.417191	0.51509	0.40497	0.312594	0.41389	0.489178	0.400289	0.495035	0.417961	0.474045	0.406608	0.434128	0.493216	0.451824	0.318458	0.366459	0.422133	0.380954	0.41535	0.543539	0.411081	0.390575	0.356439	0.436816	0.428693	0.51968	0.464945	0.372976	0.429031	0.42317	0.437799	0.526629	0.275162	0.468101	0.413856	0.444982
638	0.603018	0.526983	0.439473	0.493021	0.482898	0.482496	0.420934	0.404894	0.384863	0.460547	0.4275	0.431017	0.451603	0.417102	0.51496	0.404891	0.312459	0.413778	0.489193	0.400403	0.495117	0.418003	0.474202	0.406663	0.43424	0.493603	0.452082	0.318392	0.366411	0.422169	0.381012	0.415342	0.543508	0.41111	0.39054	0.356507	0.436867	0.428692	0.519646	0.464948	0.373179	0.429006	0.423185	0.437847	0.526765	0.275257	0.468218	0.413979	0.44513
639	0.603032	0.527126	0.439576	0.493008	0.48304	0.48262	0.421142	0.404917	0.384897	0.460493	0.427518	0.431149	0.451532	0.417017	0.51482	0.404792	0.312319	0.413673	0.489213	0.400497	0.495235	0.418053	0.474373	0.406739	0.434364	0.493968	0.45235	0.318311	0.366347	0.422205	0.381066	0.415335	0.543496	0.411138	0.390513	0.356602	0.436941	0.428691	0.51958	0.464954	0.373382	0.429007	0.423212	0.4379	0.526911	0.275378	0.468341	0.414081	0.4453
640	0.603034	0.527259	0.439666	0.492972	0.483188	0.482727	0.421335	0.404932	0.384932	0.460423	0.427569	0.431281	0.451461	0.41692	0.514712	0.404701	0.312162	0.413567	0.489244	0.400589	0.495352	0.418097	0.474551	0.406836	0.434502	0.494365	0.452639	0.31823	0.366277	0.422232	0.381129	0.415343	0.5435	0.411169	0.390497	0.356695	0.437043	0.428668	0.519521	0.464971	0.373608	0.429064	0.423225	0.437928	0.527053	0.275497	0.468418	0.414199	0.44545
641	0.603028	0.527384	0.439746	0.492938	0.48333	0.482811	0.42152	0.404937	0.384949	0.460329	0.427607	0.431399	0.451375	0.416808	0.514618	0.404614	0.312005	0.413457	0.48927	0.400689	0.49543	0.418121	0.474717	0.406924	0.434644	0.494788	0.452927	0.318151	0.366208	0.422252	0.38118	0.415357	0.543484	0.411204	0.390454	0.356764	0.437102	0.428613	0.519479	0.464992	0.373827	0.429104	0.423188	0.437968	0.527177	0.275574	0.468488	0.414329	0.445613
642	0.603024	0.527503	0.439825	0.49292	0.483457	0.482875	0.421711	0.404948	0.38496	0.46024	0.427613	0.431496	0.451285	0.416702	0.514517	0.404521	0.311864	0.413345	0.489292	0.400793	0.495492	0.418134	0.47485	0.407002	0.434784	0.495192	0.453205	0.318078	0.366157	0.422261	0.381218	0.41535	0.543424	0.411227	0.390386	0.356834	0.437135	0.428566	0.51944	0.464999	0.374012	0.429116	0.42314	0.438023	0.527311	0.275652	0.468575	0.414458	0.445786
643	0.603031	0.527618	0.439917	0.492905	0.483575	0.482939	0.421915	0.40499	0.384994	0.460187	0.427611	0.431578	0.451227	0.416613	0.51442	0.404426	0.311737	0.41324	0.489335	0.400907	0.49559	0.418164	0.474963	0.407092	0.434925	0.495562	0.453493	0.318018	0.366126	0.422258	0.381256	0.41532	0.54335	0.411232	0.390342	0.356939	0.437209	0.428573	0.519395	0.464983	0.374183	0.429142	0.423155	0.438065	0.527467	0.275792	0.468665	0.414585	0.445943
644	0.603022	0.527733	0.440006	0.492873	0.483695	0.483034	0.422116	0.405028	0.385032	0.46013	0.427627	0.431663	0.451181	0.41653	0.514315	0.404347	0.311608	0.413146	0.489418	0.401043	0.495692	0.418195	0.475114	0.40718	0.435061	0.495957	0.453775	0.317956	0.366077	0.422269	0.381298	0.415308	0.543324	0.411262	0.390329	0.357037	0.43732	0.428579	0.519355	0.464978	0.374388	0.429178	0.423218	0.438087	0.527605	0.275943	0.468747	0.414736	0.446079
645	0.603015	0.527862	0.440097	0.492848	0.483825	0.483134	0.422306	0.405036	0.385075	0.460056	0.42766	0.431759	0.451113	0.416459	0.514176	0.404267	0.311465	0.413042	0.489492	0.401166	0.495781	0.418219	0.475274	0.407237	0.435199	0.496358	0.454017	0.317892	0.366018	0.422298	0.381349	0.415318	0.543336	0.411312	0.390313	0.357104	0.437403	0.428559	0.519316	0.464998	0.374605	0.429189	0.423256	0.438115	0.527749	0.276062	0.468824	0.414886	0.446227
646	0.603036	0.528007	0.440203	0.492838	0.483963	0.483218	0.422491	0.405039	0.385132	0.459981	0.4277	0.43186	0.451044	0.416394	0.514029	0.404172	0.311311	0.412919	0.489518	0.401253	0.495877	0.418255	0.475411	0.407278	0.435342	0.496726	0.454235	0.317833	0.365963	0.422327	0.381412	0.415326	0.543341	0.411346	0.390287	0.357161	0.43744	0.428524	0.519269	0.465018	0.374814	0.429174	0.423246	0.438157	0.527908	0.276153	0.468892	0.415019	0.446408
647	0.603068	0.528152	0.440317	0.492818	0.484095	0.483296	0.422684	0.405071	0.38519	0.459924	0.42772	0.431941	0.451015	0.416309	0.513944	0.404085	0.311174	0.41281	0.48952	0.401328	0.495992	0.418322	0.475547	0.40736	0.435489	0.497067	0.454501	0.317779	0.365911	0.42233	0.38148	0.415284	0.543291	0.411334	0.390259	0.357254	0.4375	0.428484	0.519207	0.464987	0.375027	0.429175	0.423252	0.438191	0.528043	0.276264	0.468945	0.415154	0.446588
648	0.603059	0.528279	0.440398	0.492784	0.484218	0.483373	0.422875	0.405101	0.385205	0.459865	0.427711	0.43202	0.450976	0.416203	0.513869	0.404027	0.311044	0.412727	0.489546	0.40143	0.496069	0.418372	0.475705	0.407463	0.435634	0.497431	0.454778	0.317695	0.365839	0.422344	0.381534	0.415247	0.543235	0.411337	0.390216	0.357368	0.437601	0.428459	0.519172	0.46498	0.375254	0.429189	0.423287	0.438224	0.528168	0.276384	0.469022	0.415289	0.446729
649	0.603034	0.528394	0.44046	0.492742	0.484339	0.483461	0.423067	0.40512	0.385203	0.459802	0.427694	0.432113	0.450905	0.416104	0.513766	0.40397	0.310891	0.412646	0.489587	0.401544	0.496126	0.418398	0.475873	0.40755	0.435768	0.497811	0.455028	0.317599	0.365762	0.422382	0.381583	0.415245	0.543199	0.411376	0.390171	0.357478	0.437707	0.428451	0.519164	0.465025	0.375481	0.42921	0.423311	0.438265	0.528307	0.276503	0.469124	0.415405	0.446852
650	0.60304	0.528508	0.440531	0.492695	0.484459	0.483559	0.423263	0.40514	0.385233	0.459743	0.427692	0.432218	0.450821	0.416028	0.513641	0.403879	0.310717	0.412546	0.489626	0.401638	0.496216	0.41842	0.476022	0.407611	0.435884	0.498179	0.455255	0.317529	0.365711	0.422421	0.381641	0.415253	0.543168	0.411427	0.390139	0.357569	0.437778	0.428428	0.519146	0.465074	0.375685	0.429235	0.423298	0.438304	0.528456	0.276618	0.469227	0.415506	0.446991
651	0.603064	0.528619	0.440601	0.492639	0.48457	0.483636	0.423466	0.405171	0.385282	0.459687	0.427721	0.432334	0.450763	0.415955	0.513524	0.403766	0.310575	0.412425	0.489692	0.401744	0.49633	0.418436	0.476135	0.407666	0.43598	0.498551	0.45549	0.317473	0.365679	0.422441	0.381682	0.415254	0.54314	0.411464	0.390123	0.357644	0.437818	0.428362	0.519101	0.465062	0.375866	0.429251	0.423278	0.438331	0.528578	0.276725	0.469311	0.415638	0.447123
652	0.60308	0.528721	0.440685	0.492601	0.484694	0.483703	0.423671	0.405204	0.385333	0.459626	0.427754	0.432462	0.450724	0.41587	0.513422	0.403662	0.310451	0.412298	0.489755	0.401869	0.496435	0.418452	0.476256	0.407726	0.436075	0.498929	0.455739	0.317419	0.365634	0.422462	0.381718	0.415263	0.543137	0.411503	0.390115	0.357728	0.437863	0.428327	0.519061	0.465045	0.376055	0.42925	0.423277	0.438366	0.528708	0.27682	0.469385	0.415774	0.447277
653	0.603086	0.528824	0.440779	0.492585	0.484826	0.483781	0.423858	0.405225	0.385373	0.459559	0.427758	0.432574	0.450686	0.415779	0.51334	0.403575	0.310315	0.412174	0.489795	0.40199	0.496527	0.418484	0.476417	0.407797	0.436178	0.499294	0.456006	0.317362	0.365559	0.422481	0.38177	0.415258	0.543125	0.411543	0.390097	0.357824	0.437935	0.428335	0.519022	0.465049	0.376261	0.429247	0.423296	0.438418	0.528853	0.276908	0.469461	0.415893	0.447459
654	0.603096	0.528936	0.440859	0.492568	0.484938	0.483869	0.42401	0.405229	0.38539	0.459493	0.42774	0.432649	0.450639	0.415694	0.51327	0.403489	0.31015	0.412044	0.489836	0.402096	0.496619	0.418537	0.476591	0.407864	0.436279	0.499642	0.456275	0.317292	0.365467	0.422492	0.381835	0.415228	0.543071	0.411572	0.390063	0.35791	0.438016	0.428331	0.518971	0.46505	0.376466	0.429247	0.423308	0.43848	0.528985	0.276996	0.469547	0.416008	0.447624
655	0.603109	0.529051	0.440926	0.492529	0.485044	0.483949	0.424141	0.405225	0.385393	0.459414	0.427752	0.432727	0.450584	0.415581	0.513171	0.403407	0.309995	0.411921	0.489886	0.402202	0.496724	0.418587	0.476747	0.407908	0.436359	0.499995	0.456521	0.317223	0.365411	0.422512	0.381891	0.415214	0.543021	0.411605	0.390014	0.35798	0.438089	0.428305	0.51895	0.46506	0.376667	0.429232	0.423316	0.438528	0.529082	0.277102	0.469633	0.416131	0.447723
656	0.603118	0.529164	0.441002	0.492485	0.485171	0.484029	0.424284	0.405237	0.385427	0.459332	0.427774	0.432817	0.450514	0.415456	0.513061	0.403336	0.309864	0.411821	0.489906	0.402304	0.496835	0.418601	0.476897	0.407965	0.436438	0.500346	0.45675	0.317179	0.365407	0.422528	0.381947	0.415201	0.542983	0.411644	0.389961	0.35807	0.438168	0.428275	0.51894	0.465068	0.37687	0.429223	0.423328	0.438556	0.529166	0.277217	0.469711	0.41624	0.447817
657	0.603119	0.529277	0.441087	0.492455	0.485314	0.484104	0.424458	0.40527	0.385496	0.45927	0.427784	0.432905	0.45043	0.415353	0.512965	0.40327	0.309747	0.411735	0.4899	0.40241	0.496924	0.418572	0.477044	0.408052	0.436536	0.500703	0.456966	0.317142	0.365418	0.422526	0.382001	0.415175	0.542949	0.411673	0.38993	0.358192	0.438259	0.428254	0.518908	0.465057	0.377073	0.429242	0.42334	0.438579	0.529269	0.277319	0.469784	0.416338	0.44796
658	0.603115	0.5294	0.441161	0.492432	0.485446	0.484157	0.42465	0.405297	0.385543	0.459221	0.427801	0.432981	0.450336	0.415277	0.512865	0.403188	0.309622	0.411636	0.489936	0.402531	0.496962	0.418541	0.477165	0.408125	0.436647	0.5011	0.457164	0.317067	0.365371	0.422514	0.38203	0.415155	0.542917	0.411681	0.38993	0.358303	0.438356	0.428247	0.518859	0.465021	0.377273	0.429268	0.423351	0.438614	0.529406	0.277411	0.469848	0.416463	0.448135
659	0.603113	0.529516	0.441222	0.492403	0.485557	0.484211	0.424837	0.405315	0.385569	0.459179	0.427838	0.433069	0.450275	0.415184	0.512749	0.403107	0.309491	0.411556	0.490004	0.402648	0.497014	0.418565	0.47729	0.408166	0.43676	0.501506	0.457357	0.316996	0.365296	0.42252	0.382067	0.415159	0.542896	0.411718	0.389926	0.358392	0.438422	0.428246	0.51885	0.465034	0.377489	0.429272	0.423357	0.438652	0.529546	0.2775	0.469914	0.416594	0.448308
660	0.603119	0.529603	0.441276	0.492373	0.48565	0.48427	0.425006	0.405335	0.385593	0.459134	0.427881	0.433181	0.450242	0.415075	0.51263	0.403031	0.309354	0.41147	0.490058	0.402756	0.497115	0.418604	0.477422	0.408191	0.436862	0.501865	0.457552	0.316943	0.365228	0.422553	0.38212	0.415177	0.542887	0.411797	0.389912	0.358475	0.438454	0.428225	0.518871	0.465093	0.377717	0.429267	0.423365	0.43868	0.52966	0.277577	0.469993	0.41669	0.448455
661	0.603133	0.52967	0.441337	0.492353	0.485745	0.484326	0.425162	0.405358	0.385623	0.45907	0.427913	0.433309	0.450195	0.414973	0.512528	0.402948	0.309208	0.411338	0.490074	0.402854	0.497239	0.418597	0.477557	0.408224	0.436945	0.502159	0.457751	0.316884	0.365176	0.422589	0.382178	0.41519	0.542883	0.411879	0.389894	0.358575	0.438498	0.42817	0.518876	0.465135	0.377937	0.429291	0.423394	0.438697	0.529756	0.277653	0.470084	0.416737	0.448576
662	0.603149	0.529771	0.44141	0.49234	0.485876	0.484402	0.425316	0.405374	0.385644	0.458982	0.427936	0.433446	0.450133	0.414871	0.512454	0.40285	0.309072	0.411202	0.490103	0.402964	0.497338	0.418594	0.477698	0.408278	0.437035	0.50247	0.457971	0.316787	0.365123	0.422603	0.382239	0.415182	0.54288	0.411929	0.389877	0.358706	0.438601	0.428104	0.518859	0.465132	0.378146	0.42936	0.423452	0.438741	0.529879	0.277771	0.470174	0.416786	0.448705
663	0.603166	0.529913	0.441501	0.492321	0.486036	0.484507	0.425481	0.405402	0.385691	0.458918	0.427968	0.43358	0.450085	0.414781	0.512391	0.402768	0.308935	0.411119	0.49016	0.403091	0.497437	0.418632	0.47786	0.408341	0.437157	0.502839	0.458215	0.316702	0.365089	0.422601	0.38229	0.415171	0.542862	0.411955	0.389867	0.358846	0.438733	0.428069	0.518836	0.465116	0.378358	0.429424	0.423495	0.438801	0.530038	0.277894	0.470246	0.416877	0.448855
664	0.603182	0.530057	0.441597	0.492284	0.486183	0.484609	0.425655	0.405433	0.385761	0.458886	0.428006	0.433688	0.450039	0.414705	0.512301	0.402708	0.308785	0.411067	0.490227	0.403217	0.497543	0.418677	0.478025	0.408383	0.437288	0.503239	0.458451	0.316652	0.365061	0.422596	0.382329	0.415163	0.54282	0.411978	0.389853	0.358965	0.438846	0.42808	0.518821	0.465111	0.37857	0.429429	0.423503	0.438849	0.5302	0.277982	0.470295	0.417002	0.449011
665	0.60318	0.53016	0.44166	0.49223	0.486278	0.48466	0.425826	0.405431	0.385812	0.458848	0.428024	0.433747	0.449961	0.41463	0.512166	0.402639	0.308637	0.410983	0.490286	0.40333	0.497622	0.418672	0.478155	0.408397	0.437381	0.503613	0.458636	0.316599	0.364996	0.422603	0.38239	0.415142	0.542764	0.41202	0.38982	0.359053	0.438904	0.428104	0.518822	0.465118	0.378773	0.429375	0.423495	0.438889	0.530324	0.278034	0.470348	0.417116	0.449145
666	0.603152	0.530246	0.441694	0.492187	0.486348	0.484701	0.425987	0.405411	0.385843	0.458785	0.428044	0.433813	0.449895	0.414557	0.512039	0.402558	0.308517	0.410873	0.490348	0.403443	0.497698	0.418677	0.478283	0.40842	0.437459	0.503953	0.4588	0.316546	0.364943	0.42261	0.382466	0.415121	0.542732	0.412077	0.389783	0.359157	0.438942	0.428096	0.518798	0.46512	0.378979	0.429353	0.42351	0.438949	0.530448	0.278113	0.470427	0.417205	0.449278
667	0.60313	0.530356	0.441742	0.492163	0.486454	0.484776	0.426151	0.405418	0.385866	0.458712	0.428083	0.433914	0.449829	0.414486	0.511951	0.402489	0.308399	0.410762	0.4904	0.403561	0.497778	0.418699	0.478438	0.408479	0.437541	0.504287	0.458995	0.316487	0.364908	0.422623	0.382525	0.415129	0.542723	0.412128	0.389748	0.359288	0.439012	0.428058	0.518746	0.465102	0.37921	0.429389	0.423549	0.439012	0.530584	0.278218	0.470518	0.417295	0.449448
668	0.603143	0.530491	0.44182	0.492148	0.486617	0.484891	0.42633	0.405461	0.385882	0.458648	0.428121	0.434038	0.449746	0.414401	0.511894	0.402432	0.308263	0.410665	0.490436	0.403687	0.49784	0.418724	0.478607	0.408569	0.437635	0.504639	0.459236	0.31641	0.364852	0.422648	0.38257	0.415159	0.542718	0.412162	0.389714	0.359419	0.439113	0.428009	0.518698	0.465077	0.379463	0.429442	0.423588	0.439058	0.530707	0.278312	0.47061	0.417405	0.449646
669	0.603178	0.530603	0.441897	0.492126	0.486783	0.484998	0.426515	0.405504	0.385893	0.458594	0.42813	0.43415	0.449677	0.414284	0.511827	0.402356	0.308134	0.410579	0.490473	0.40381	0.497874	0.418763	0.478748	0.408658	0.437747	0.505007	0.459491	0.316335	0.36476	0.422663	0.382622	0.415164	0.542701	0.412184	0.389683	0.359521	0.439184	0.427966	0.51867	0.465078	0.379694	0.429452	0.423594	0.439094	0.53079	0.278385	0.470702	0.417514	0.449786
670	0.603197	0.530682	0.441983	0.492112	0.486917	0.485073	0.426681	0.40553	0.385936	0.458552	0.428144	0.434254	0.44964	0.41417	0.511737	0.402272	0.308025	0.410495	0.49051	0.403937	0.497952	0.418812	0.478878	0.408712	0.437864	0.505353	0.459712	0.316305	0.36471	0.422689	0.382657	0.415157	0.542674	0.412236	0.389685	0.359633	0.439246	0.427961	0.518677	0.46511	0.379894	0.429457	0.423612	0.439131	0.530876	0.278482	0.470789	0.417621	0.449885
671	0.603193	0.530772	0.442076	0.492106	0.48704	0.485129	0.426832	0.405545	0.385999	0.458515	0.428182	0.434354	0.449597	0.414084	0.511637	0.402205	0.307925	0.410417	0.490551	0.40407	0.498069	0.418848	0.478998	0.408751	0.437978	0.505678	0.459906	0.316273	0.364689	0.422733	0.382682	0.415161	0.542644	0.41233	0.389704	0.359772	0.43933	0.42798	0.518715	0.465141	0.380077	0.429491	0.423671	0.439163	0.53099	0.278613	0.470868	0.417736	0.450007
672	0.603191	0.530916	0.442167	0.492096	0.487181	0.485199	0.426997	0.405569	0.386049	0.458466	0.428238	0.434458	0.449526	0.414029	0.511552	0.402165	0.307819	0.410349	0.490604	0.404189	0.498179	0.418866	0.479112	0.408818	0.4381	0.506008	0.460122	0.316186	0.364644	0.422764	0.382717	0.415185	0.542616	0.412423	0.389703	0.359911	0.439433	0.427976	0.518734	0.465137	0.380267	0.429549	0.423746	0.439176	0.531135	0.278752	0.470934	0.417864	0.45017
673	0.603209	0.531066	0.442248	0.492055	0.487308	0.48528	0.427173	0.4056	0.386082	0.458412	0.428281	0.434555	0.449494	0.413962	0.511468	0.402114	0.307699	0.410262	0.490671	0.404291	0.498271	0.418894	0.479251	0.408904	0.438221	0.506352	0.460378	0.316112	0.364592	0.422753	0.382743	0.415191	0.542571	0.412458	0.389672	0.359995	0.439493	0.427943	0.518705	0.465126	0.380471	0.429566	0.423761	0.439191	0.531277	0.278845	0.470987	0.417987	0.450295
674	0.603218	0.531194	0.442326	0.492001	0.487419	0.485354	0.427346	0.405617	0.386112	0.458361	0.428305	0.434637	0.449469	0.413873	0.511374	0.402033	0.307544	0.410148	0.490744	0.404409	0.498359	0.418923	0.479409	0.408982	0.438314	0.506698	0.460624	0.316064	0.364552	0.422745	0.382778	0.415191	0.542529	0.412488	0.389646	0.360058	0.439534	0.427913	0.51869	0.465143	0.380701	0.429562	0.423742	0.439225	0.531391	0.278916	0.471055	0.418096	0.45039
675	0.603213	0.531311	0.442418	0.491965	0.487541	0.485428	0.427507	0.405615	0.386148	0.458302	0.428327	0.434707	0.449407	0.413769	0.511268	0.401937	0.307371	0.41003	0.490809	0.404539	0.498455	0.41895	0.479555	0.409047	0.4384	0.507033	0.460835	0.316022	0.364521	0.422761	0.382836	0.415197	0.542504	0.412546	0.389634	0.360152	0.439602	0.427891	0.518699	0.465175	0.380936	0.429572	0.423739	0.439272	0.531475	0.279009	0.471147	0.418192	0.450496
676	0.603235	0.531442	0.442531	0.491963	0.487689	0.485522	0.427656	0.405614	0.386185	0.458228	0.428357	0.434765	0.44932	0.413658	0.511153	0.401851	0.307235	0.409941	0.490858	0.404642	0.498564	0.418984	0.479682	0.409114	0.438513	0.507356	0.461039	0.315976	0.364494	0.422787	0.382896	0.415187	0.542467	0.412611	0.389612	0.360297	0.439713	0.427858	0.518688	0.465183	0.381129	0.4296	0.423774	0.439318	0.531545	0.27912	0.471234	0.418285	0.450644
677	0.603264	0.531563	0.442624	0.491953	0.487813	0.485617	0.427801	0.405626	0.386215	0.458141	0.428388	0.43483	0.449236	0.413554	0.511061	0.401759	0.307126	0.409849	0.490897	0.404741	0.498655	0.418999	0.479831	0.409202	0.438609	0.507685	0.46129	0.315924	0.364446	0.422806	0.38292	0.415182	0.54242	0.412656	0.38959	0.360446	0.439808	0.427837	0.51867	0.465178	0.381322	0.429618	0.423797	0.439363	0.531627	0.279208	0.471305	0.418397	0.450789
678	0.60327	0.531675	0.442692	0.491924	0.487928	0.485692	0.427969	0.405646	0.386239	0.458057	0.428421	0.434933	0.449164	0.413478	0.511009	0.401681	0.307006	0.409753	0.490951	0.404859	0.498721	0.419004	0.479981	0.409296	0.438709	0.508017	0.461555	0.31585	0.364374	0.422814	0.38294	0.415204	0.542393	0.412705	0.389572	0.360567	0.439885	0.427826	0.518668	0.465169	0.381538	0.429633	0.423813	0.439414	0.531749	0.279293	0.471379	0.418525	0.450892
679	0.603264	0.53179	0.442765	0.491887	0.48806	0.485737	0.428153	0.405663	0.386267	0.457998	0.428445	0.435065	0.449115	0.413424	0.510964	0.401634	0.306863	0.409667	0.491018	0.404988	0.49878	0.419034	0.480095	0.409369	0.438844	0.508334	0.46177	0.315761	0.36431	0.422819	0.382992	0.415233	0.542378	0.41277	0.389547	0.360656	0.43996	0.427807	0.518682	0.465163	0.381748	0.42965	0.423848	0.439475	0.531898	0.279392	0.471465	0.418644	0.450964
680	0.603281	0.531909	0.442856	0.491862	0.488195	0.485766	0.428303	0.40568	0.386297	0.457969	0.428438	0.435163	0.449091	0.413346	0.510859	0.401582	0.306721	0.409575	0.491054	0.405093	0.498854	0.419106	0.480181	0.409429	0.438971	0.508626	0.461946	0.315693	0.364274	0.422825	0.383039	0.415213	0.542334	0.412815	0.389495	0.36075	0.440031	0.427772	0.518679	0.465156	0.381918	0.42966	0.423892	0.43952	0.532015	0.279491	0.47153	0.418731	0.451062
681	0.603288	0.53203	0.442934	0.491843	0.488307	0.485826	0.428423	0.405698	0.386321	0.457939	0.428462	0.435248	0.449066	0.413252	0.510735	0.401508	0.306595	0.409468	0.491067	0.405192	0.498928	0.419185	0.480307	0.409493	0.439071	0.508918	0.462152	0.315634	0.364218	0.422844	0.383052	0.415206	0.542295	0.41285	0.389475	0.360871	0.440104	0.427742	0.518663	0.46516	0.382104	0.42968	0.423924	0.43954	0.532107	0.279596	0.4716	0.41882	0.451196
682	0.603282	0.53216	0.443005	0.491831	0.488421	0.485921	0.428551	0.405713	0.386348	0.457888	0.428525	0.435346	0.449021	0.413166	0.510629	0.401436	0.306479	0.409375	0.491081	0.405293	0.498995	0.419237	0.480469	0.409543	0.439184	0.509222	0.462391	0.315577	0.364147	0.422868	0.38305	0.415229	0.542268	0.412906	0.389498	0.361009	0.440177	0.427724	0.518643	0.465175	0.382307	0.429705	0.423941	0.439567	0.532207	0.279689	0.471705	0.418933	0.451336
683	0.603284	0.532298	0.443096	0.491828	0.488561	0.486017	0.428709	0.405719	0.386388	0.457811	0.428571	0.435452	0.448945	0.4131	0.510537	0.401378	0.306353	0.409312	0.491107	0.405389	0.499063	0.419251	0.480613	0.409575	0.439338	0.509542	0.462628	0.315524	0.364098	0.42287	0.38307	0.415252	0.54224	0.412987	0.38952	0.361134	0.440229	0.427708	0.518626	0.465185	0.382498	0.429713	0.423953	0.439623	0.532333	0.279755	0.471834	0.419062	0.451448
684	0.603305	0.532431	0.443212	0.491826	0.488685	0.486095	0.428866	0.405727	0.386425	0.457744	0.428573	0.435544	0.448881	0.413031	0.510436	0.401311	0.30624	0.40925	0.491132	0.405492	0.49915	0.419286	0.480735	0.409663	0.439465	0.509871	0.462879	0.315475	0.364059	0.422864	0.383094	0.415241	0.542193	0.413035	0.389476	0.361239	0.440268	0.42766	0.518609	0.465181	0.382697	0.429732	0.423979	0.439666	0.532456	0.279826	0.471899	0.419178	0.451551
685	0.603334	0.532554	0.443337	0.49181	0.488793	0.486173	0.42901	0.405736	0.386452	0.457686	0.428589	0.435635	0.448841	0.412949	0.510354	0.401241	0.30615	0.409169	0.491178	0.405612	0.499249	0.419347	0.480873	0.409784	0.439575	0.510201	0.463149	0.315431	0.364013	0.42288	0.383121	0.415232	0.542136	0.413068	0.389409	0.361336	0.44032	0.427627	0.518607	0.465183	0.382914	0.429752	0.424013	0.439703	0.53256	0.279933	0.471947	0.4193	0.451664
686	0.603352	0.532669	0.44344	0.491777	0.488908	0.48625	0.429141	0.405742	0.386474	0.457617	0.428639	0.435725	0.448784	0.412856	0.510293	0.401165	0.306052	0.409064	0.49124	0.405736	0.499332	0.419401	0.481021	0.409879	0.439702	0.510514	0.463422	0.315384	0.363957	0.422911	0.383152	0.415243	0.542087	0.413114	0.389381	0.361449	0.44039	0.427636	0.518621	0.465192	0.383128	0.429758	0.42404	0.43975	0.532643	0.280064	0.472039	0.419437	0.451782
687	0.603348	0.53278	0.443501	0.491733	0.489037	0.486303	0.42927	0.405747	0.386498	0.457536	0.428683	0.435791	0.44868	0.412761	0.510215	0.401066	0.305905	0.408958	0.491272	0.405837	0.49939	0.419434	0.48112	0.409935	0.43985	0.510784	0.463666	0.315323	0.363891	0.422929	0.383186	0.415254	0.542052	0.413175	0.389407	0.361595	0.440474	0.427636	0.518639	0.465193	0.383312	0.429765	0.424067	0.4398	0.532719	0.280188	0.472161	0.419566	0.451886
688	0.603351	0.532883	0.443562	0.491695	0.489149	0.486345	0.429412	0.405764	0.38653	0.457495	0.428709	0.435878	0.448607	0.412696	0.510134	0.40098	0.305758	0.408882	0.491307	0.405951	0.499466	0.419502	0.481199	0.410033	0.439976	0.511065	0.463919	0.315264	0.363827	0.422956	0.383207	0.41526	0.542035	0.413249	0.38942	0.361719	0.440546	0.427605	0.51868	0.465207	0.383502	0.429794	0.424075	0.439858	0.532823	0.280291	0.472269	0.419718	0.451977
689	0.60336	0.532983	0.443638	0.491673	0.489257	0.486395	0.429559	0.405789	0.386564	0.457474	0.42873	0.435988	0.448573	0.412649	0.510073	0.400919	0.30564	0.40882	0.491363	0.406078	0.499559	0.419586	0.481307	0.410165	0.440079	0.51138	0.464191	0.315213	0.363766	0.42297	0.38323	0.415265	0.542021	0.413317	0.389392	0.361814	0.440594	0.427582	0.518712	0.465218	0.383699	0.429821	0.424056	0.439918	0.532946	0.280378	0.472368	0.419888	0.452063
690	0.603358	0.53309	0.443721	0.491664	0.489376	0.486462	0.429689	0.405813	0.386585	0.457435	0.428763	0.436096	0.448544	0.412587	0.510021	0.400866	0.305543	0.408743	0.491411	0.40619	0.499639	0.419647	0.481447	0.410284	0.44019	0.5117	0.464463	0.31516	0.363701	0.422955	0.383274	0.415271	0.541993	0.413361	0.389349	0.36192	0.44064	0.427588	0.518699	0.465204	0.383888	0.429833	0.424048	0.439957	0.533056	0.280467	0.472466	0.42004	0.452154
691	0.603347	0.533209	0.443806	0.491662	0.489476	0.486533	0.429799	0.405835	0.3866	0.457381	0.428806	0.436198	0.448496	0.412508	0.509934	0.400794	0.305433	0.408645	0.491414	0.406275	0.499705	0.419692	0.481574	0.41038	0.440343	0.511993	0.464715	0.315082	0.363641	0.422938	0.383335	0.415284	0.54196	0.413402	0.389347	0.362069	0.440705	0.427601	0.51868	0.465201	0.384069	0.429851	0.424095	0.439968	0.533156	0.280568	0.472557	0.42017	0.45226
692	0.603345	0.533328	0.443901	0.491654	0.489569	0.486604	0.429916	0.405837	0.386629	0.457336	0.428863	0.436326	0.448455	0.412436	0.509825	0.400736	0.305331	0.408556	0.491438	0.406374	0.499787	0.419751	0.481692	0.410468	0.440507	0.512287	0.464962	0.315003	0.36361	0.422953	0.383373	0.415333	0.54195	0.413464	0.389373	0.362211	0.440792	0.427603	0.518708	0.465235	0.384261	0.429873	0.424155	0.440004	0.53327	0.280682	0.472644	0.420298	0.452378
693	0.603357	0.533445	0.444001	0.491644	0.489686	0.486685	0.430056	0.405833	0.386679	0.457296	0.428926	0.436459	0.448426	0.412378	0.509734	0.4007	0.305246	0.408494	0.491508	0.4065	0.499881	0.419822	0.481815	0.410554	0.440661	0.512591	0.465221	0.314942	0.36358	0.422991	0.383393	0.415388	0.541953	0.413533	0.389389	0.362323	0.440889	0.427582	0.518761	0.465276	0.384465	0.429894	0.424199	0.440067	0.533383	0.280797	0.472727	0.420424	0.452507
694	0.603382	0.53357	0.444095	0.491651	0.489837	0.486783	0.430214	0.405854	0.386746	0.457243	0.428977	0.436558	0.448383	0.412332	0.509692	0.400662	0.305162	0.408449	0.491594	0.406637	0.499969	0.419874	0.481943	0.410639	0.440814	0.512901	0.465499	0.314906	0.363518	0.423021	0.383433	0.415393	0.541948	0.413591	0.389371	0.362428	0.440963	0.427558	0.51879	0.465288	0.384672	0.429903	0.424227	0.440119	0.53348	0.280904	0.472812	0.420553	0.452649
695	0.603404	0.533693	0.444178	0.491658	0.489966	0.486842	0.430365	0.405887	0.386807	0.457193	0.429011	0.436629	0.44832	0.412285	0.509655	0.400612	0.305043	0.408399	0.491641	0.406759	0.500065	0.419918	0.482068	0.410723	0.440987	0.513221	0.465779	0.314872	0.363464	0.423035	0.383467	0.415368	0.54192	0.413656	0.389344	0.362574	0.44102	0.427559	0.51882	0.465297	0.384881	0.429927	0.424274	0.440142	0.533608	0.281025	0.472906	0.420704	0.452761
696	0.603422	0.533808	0.444254	0.491648	0.490074	0.486872	0.430501	0.405914	0.386857	0.457152	0.429038	0.436707	0.44826	0.412235	0.509599	0.400561	0.304911	0.40834	0.491667	0.406872	0.50018	0.419977	0.482189	0.410828	0.441149	0.513536	0.466044	0.314833	0.363446	0.423049	0.383492	0.415367	0.54189	0.413721	0.389346	0.36273	0.441092	0.42757	0.518866	0.465322	0.385092	0.429971	0.42432	0.440176	0.533755	0.281156	0.473013	0.420856	0.452845
697	0.603448	0.533919	0.444335	0.491626	0.490178	0.486926	0.430636	0.405945	0.386904	0.457117	0.429071	0.436811	0.448217	0.412183	0.509543	0.400513	0.304794	0.408272	0.491697	0.406989	0.500297	0.420061	0.482318	0.410966	0.441289	0.513831	0.466304	0.31479	0.363442	0.423078	0.383527	0.415406	0.541887	0.413779	0.389378	0.362849	0.441169	0.427579	0.518925	0.465372	0.385307	0.430002	0.424338	0.440243	0.533895	0.281271	0.473135	0.420999	0.452943
698	0.603481	0.534037	0.444423	0.491611	0.490275	0.487033	0.430785	0.405994	0.386943	0.457077	0.429124	0.436926	0.448197	0.412127	0.50951	0.400476	0.304704	0.408198	0.491722	0.407112	0.500389	0.42016	0.482478	0.411104	0.441441	0.514103	0.466588	0.31474	0.363401	0.42311	0.383565	0.415458	0.541902	0.413836	0.389397	0.36294	0.441216	0.427579	0.518975	0.465438	0.385534	0.43	0.42434	0.440309	0.534024	0.281349	0.47325	0.421129	0.453079
699	0.603497	0.534162	0.444522	0.491599	0.490385	0.487144	0.430928	0.406034	0.38697	0.457042	0.429177	0.437026	0.44817	0.412063	0.509461	0.400437	0.304624	0.40812	0.491758	0.407227	0.500458	0.420236	0.482644	0.411221	0.44161	0.514385	0.466882	0.314675	0.363338	0.423113	0.383589	0.4155	0.541891	0.413888	0.389383	0.363065	0.441298	0.42755	0.519011	0.465455	0.385753	0.430038	0.424385	0.440369	0.534134	0.281452	0.473335	0.421252	0.453212
700	0.603523	0.534296	0.444629	0.4916	0.490522	0.487237	0.431063	0.406066	0.387011	0.457013	0.429219	0.437114	0.448123	0.412013	0.509402	0.400396	0.304544	0.408057	0.491803	0.407337	0.500528	0.420293	0.482782	0.411342	0.441789	0.514685	0.467154	0.314605	0.363287	0.423114	0.383631	0.415533	0.541868	0.413935	0.389365	0.363217	0.441411	0.427517	0.519042	0.465436	0.385956	0.430104	0.42445	0.440425	0.534231	0.281579	0.473415	0.421381	0.453328
701	0.603571	0.534426	0.444733	0.491614	0.490676	0.487312	0.431206	0.406097	0.387074	0.456988	0.429265	0.43721	0.448074	0.411982	0.509355	0.400371	0.30446	0.408025	0.491842	0.407451	0.500614	0.420364	0.482897	0.411474	0.441972	0.514988	0.467396	0.31454	0.363254	0.423146	0.383699	0.415575	0.541867	0.41399	0.389371	0.363365	0.441512	0.42751	0.519074	0.465436	0.386157	0.430149	0.424494	0.44047	0.534339	0.281694	0.473512	0.421517	0.453431
702	0.603603	0.534532	0.444823	0.491633	0.490821	0.487397	0.43138	0.406144	0.387131	0.45697	0.429354	0.437334	0.448038	0.411948	0.509328	0.400364	0.304384	0.408005	0.491887	0.407586	0.500701	0.420457	0.483045	0.411573	0.44216	0.515289	0.467648	0.314486	0.363207	0.423178	0.383745	0.415627	0.541875	0.414073	0.389386	0.363499	0.441606	0.427525	0.51909	0.46548	0.386378	0.430173	0.42454	0.440516	0.534462	0.281791	0.473613	0.421663	0.453536
703	0.60362	0.534636	0.444911	0.491643	0.490957	0.487499	0.431539	0.406181	0.38718	0.456957	0.429434	0.437462	0.448018	0.411898	0.509288	0.400323	0.304308	0.40795	0.49197	0.407733	0.500814	0.420557	0.4832	0.411663	0.442319	0.515608	0.46791	0.314447	0.363159	0.423185	0.383773	0.415644	0.541861	0.414156	0.389398	0.363636	0.441716	0.427533	0.519099	0.465518	0.386587	0.430206	0.424595	0.440585	0.534555	0.281894	0.473717	0.42182	0.453661
704	0.603639	0.534751	0.445004	0.491648	0.491075	0.487598	0.431667	0.406192	0.387226	0.456937	0.429476	0.437577	0.448013	0.411842	0.509227	0.400251	0.304219	0.407871	0.492052	0.407879	0.50095	0.420657	0.483341	0.411761	0.442456	0.515928	0.468172	0.314413	0.363127	0.423187	0.383804	0.41564	0.541825	0.414229	0.389397	0.36378	0.441812	0.427538	0.519126	0.465548	0.386786	0.430233	0.424634	0.440662	0.534631	0.281992	0.473817	0.421967	0.453796
705	0.603676	0.534865	0.445108	0.491672	0.491176	0.487678	0.431797	0.406201	0.387278	0.456907	0.429506	0.437685	0.448002	0.411809	0.509173	0.400197	0.304122	0.407813	0.492092	0.408026	0.501077	0.420739	0.483478	0.411868	0.4426	0.516222	0.468435	0.314367	0.363114	0.423212	0.383859	0.415663	0.541797	0.41431	0.389382	0.363917	0.441869	0.427564	0.519184	0.465593	0.387002	0.430237	0.424644	0.440724	0.53473	0.282069	0.473905	0.422087	0.453915
706	0.603715	0.534973	0.445227	0.491704	0.491294	0.487754	0.431963	0.406254	0.387351	0.456884	0.429569	0.437787	0.447977	0.411783	0.509136	0.400173	0.304043	0.407779	0.492143	0.408182	0.501188	0.420804	0.483633	0.411987	0.442757	0.516526	0.468701	0.31433	0.363096	0.423236	0.383915	0.415701	0.541778	0.414406	0.389359	0.36405	0.441946	0.427581	0.519244	0.465641	0.387217	0.430264	0.424678	0.440786	0.53485	0.28216	0.474005	0.422216	0.454032
707	0.603754	0.535089	0.445332	0.491722	0.491427	0.487835	0.432134	0.406323	0.387421	0.456861	0.429644	0.437887	0.447957	0.411754	0.509099	0.400159	0.303981	0.407751	0.492215	0.408326	0.501298	0.420867	0.48379	0.412109	0.442926	0.516841	0.468947	0.314303	0.363062	0.423254	0.383967	0.415739	0.541764	0.414477	0.389356	0.364203	0.442066	0.427585	0.51929	0.46567	0.387424	0.430332	0.424758	0.440851	0.53498	0.282281	0.474113	0.42235	0.454147
708	0.603797	0.535209	0.445416	0.491733	0.491559	0.487924	0.432294	0.406377	0.387467	0.456835	0.429713	0.438	0.447936	0.411724	0.509067	0.400144	0.303919	0.407717	0.492292	0.408449	0.501409	0.420921	0.483941	0.412212	0.443096	0.517145	0.469185	0.314273	0.363022	0.423268	0.384018	0.415783	0.541758	0.41452	0.389381	0.364367	0.442204	0.427602	0.519326	0.465689	0.387631	0.430412	0.424857	0.440917	0.535112	0.282406	0.474208	0.422471	0.454255
709	0.603845	0.53532	0.445505	0.49176	0.49168	0.488028	0.432455	0.406421	0.387508	0.456817	0.429786	0.438133	0.447897	0.411686	0.509055	0.400136	0.303838	0.407688	0.492365	0.408571	0.50152	0.420959	0.484093	0.412291	0.443248	0.517419	0.469444	0.314234	0.362995	0.42328	0.384065	0.415831	0.541769	0.414593	0.38941	0.364499	0.442308	0.42765	0.51937	0.465731	0.387843	0.430455	0.424923	0.440974	0.535235	0.282498	0.474286	0.422581	0.454371
710	0.603874	0.535433	0.445601	0.491786	0.491792	0.488131	0.43261	0.406464	0.387579	0.456813	0.429855	0.438256	0.447888	0.41165	0.509011	0.400127	0.303752	0.40765	0.492424	0.408696	0.501635	0.421045	0.484266	0.412388	0.443402	0.517701	0.469712	0.314198	0.362966	0.423305	0.38411	0.415867	0.541783	0.41469	0.389424	0.364634	0.442398	0.427668	0.519419	0.465784	0.388074	0.430497	0.424974	0.441029	0.53535	0.282585	0.474375	0.42271	0.454509
711	0.603902	0.535564	0.445701	0.491814	0.491907	0.488234	0.432748	0.406507	0.387662	0.456815	0.429922	0.438368	0.447896	0.411642	0.508945	0.400104	0.303686	0.407597	0.492473	0.40882	0.501743	0.421159	0.484444	0.412501	0.443565	0.517995	0.469975	0.314153	0.362926	0.423332	0.384172	0.415907	0.541804	0.414777	0.389441	0.364784	0.44249	0.427668	0.519468	0.465819	0.388317	0.430555	0.425034	0.4411	0.535479	0.28268	0.474476	0.422849	0.454655
712	0.603956	0.535717	0.445805	0.491856	0.492036	0.488342	0.432871	0.406553	0.387728	0.45682	0.430004	0.438482	0.447891	0.411654	0.508906	0.400065	0.303645	0.407545	0.492533	0.408945	0.501846	0.421252	0.484597	0.412613	0.443727	0.518291	0.470231	0.314093	0.362887	0.423347	0.384243	0.415965	0.541836	0.41484	0.389471	0.364939	0.44258	0.427693	0.519518	0.465828	0.388544	0.430618	0.425106	0.441193	0.535624	0.28278	0.474587	0.42298	0.454792
713	0.604004	0.535862	0.44591	0.491907	0.49218	0.488454	0.432997	0.406602	0.387774	0.456829	0.430106	0.438599	0.447881	0.41164	0.508899	0.400037	0.303598	0.407524	0.492619	0.409077	0.501961	0.421332	0.484741	0.412729	0.443889	0.51861	0.470501	0.314042	0.362861	0.423357	0.384289	0.416022	0.541867	0.414909	0.389486	0.365098	0.442672	0.427745	0.519569	0.465842	0.38875	0.430672	0.425178	0.441292	0.535762	0.282888	0.474712	0.423104	0.454919
714	0.604044	0.535981	0.446031	0.491956	0.49232	0.488571	0.433151	0.406648	0.387843	0.456835	0.430192	0.438716	0.447889	0.411614	0.508876	0.400028	0.303527	0.407525	0.492716	0.409214	0.502121	0.421433	0.484921	0.412844	0.444075	0.518936	0.47077	0.314027	0.362852	0.423386	0.384333	0.416068	0.541858	0.414988	0.389476	0.365258	0.442775	0.427773	0.51962	0.465894	0.388983	0.430713	0.425238	0.441373	0.535893	0.282996	0.474839	0.423242	0.455051
715	0.6041	0.536089	0.446162	0.492001	0.492445	0.488681	0.433331	0.406704	0.387941	0.456831	0.430258	0.43884	0.447887	0.411592	0.508833	0.40003	0.303437	0.407528	0.492824	0.409373	0.502293	0.421527	0.485112	0.412953	0.444259	0.519246	0.471029	0.314026	0.362849	0.423433	0.384387	0.416106	0.541823	0.41508	0.389464	0.365396	0.442874	0.427774	0.519674	0.465978	0.389217	0.43073	0.425283	0.441442	0.53602	0.283097	0.474962	0.423399	0.455193
716	0.604168	0.536211	0.446272	0.492041	0.492564	0.48877	0.433506	0.40678	0.388034	0.456821	0.43033	0.438974	0.44784	0.411575	0.508796	0.400032	0.303355	0.40752	0.492947	0.409552	0.502408	0.421577	0.485268	0.413067	0.444402	0.519537	0.471289	0.313994	0.362832	0.423483	0.384445	0.416154	0.541812	0.415179	0.389482	0.365518	0.442967	0.427787	0.519737	0.466059	0.389407	0.430739	0.425339	0.441534	0.536141	0.283203	0.47509	0.423559	0.45533
717	0.604229	0.536335	0.446359	0.492074	0.49269	0.48886	0.433658	0.40686	0.388114	0.456832	0.430416	0.439109	0.447813	0.411564	0.508782	0.400036	0.30331	0.407495	0.493041	0.409682	0.502504	0.421641	0.485421	0.413199	0.444525	0.519818	0.471573	0.313958	0.362814	0.423534	0.384496	0.416223	0.541843	0.415271	0.389513	0.365688	0.443089	0.427816	0.519808	0.466112	0.389606	0.43079	0.425428	0.441632	0.536272	0.283331	0.475231	0.423678	0.45544
718	0.604299	0.536463	0.446456	0.492117	0.492833	0.488974	0.433797	0.406929	0.388194	0.456861	0.430501	0.439246	0.447838	0.411555	0.508789	0.400031	0.303284	0.407465	0.493114	0.409795	0.502635	0.421743	0.485596	0.413333	0.444684	0.52009	0.471859	0.313928	0.362791	0.423572	0.384556	0.416286	0.54188	0.415357	0.389538	0.365889	0.443227	0.427846	0.519879	0.466154	0.389838	0.430878	0.425524	0.441704	0.536415	0.283453	0.475359	0.423786	0.455561
719	0.604372	0.536596	0.446573	0.492176	0.492984	0.489106	0.433936	0.406992	0.388273	0.456888	0.43057	0.439381	0.447882	0.411536	0.508799	0.400016	0.303245	0.407444	0.493202	0.409942	0.502792	0.421857	0.485785	0.41346	0.444885	0.520366	0.47213	0.313885	0.362755	0.423593	0.38463	0.416332	0.541899	0.415439	0.38955	0.36607	0.443354	0.427877	0.519942	0.466205	0.390083	0.430962	0.425606	0.441764	0.536553	0.283548	0.475472	0.42392	0.455706
720	0.604427	0.536727	0.4467	0.492246	0.493123	0.489236	0.434081	0.407065	0.388348	0.456899	0.430629	0.439495	0.447889	0.411501	0.508791	0.4	0.303177	0.407434	0.493318	0.410109	0.50294	0.421947	0.485962	0.41359	0.44507	0.520655	0.472386	0.313818	0.36272	0.423605	0.38471	0.416377	0.541901	0.415516	0.389552	0.366202	0.443457	0.427927	0.520001	0.466264	0.390303	0.431	0.425669	0.441857	0.536663	0.283627	0.475607	0.424066	0.455836
721	0.604504	0.536876	0.446856	0.492332	0.493262	0.489387	0.434241	0.407144	0.388439	0.456922	0.430712	0.439599	0.447899	0.411483	0.508799	0.399996	0.303114	0.407429	0.493438	0.410264	0.503109	0.422043	0.486151	0.413725	0.445243	0.520951	0.472672	0.313786	0.362722	0.423631	0.384793	0.416444	0.541909	0.415587	0.389566	0.366358	0.443599	0.427987	0.520045	0.466317	0.390541	0.431054	0.425755	0.441953	0.53681	0.283732	0.47574	0.424203	0.455969
722	0.604588	0.537044	0.447016	0.492404	0.493407	0.489522	0.434414	0.407224	0.388542	0.456956	0.430805	0.439716	0.447927	0.411489	0.508816	0.400013	0.303076	0.40744	0.493557	0.410421	0.503279	0.422153	0.486342	0.413857	0.445424	0.52125	0.472977	0.313786	0.362736	0.423678	0.38487	0.416521	0.541931	0.415665	0.389595	0.366542	0.44376	0.428033	0.5201	0.466376	0.390784	0.431135	0.425856	0.442031	0.537001	0.283851	0.475848	0.424333	0.456121
723	0.604649	0.537202	0.447152	0.492439	0.493546	0.48961	0.434585	0.407302	0.388647	0.456984	0.43088	0.43985	0.447954	0.411501	0.508821	0.400043	0.303052	0.407458	0.493675	0.41059	0.503435	0.422264	0.486508	0.413982	0.445612	0.52155	0.47326	0.313786	0.36274	0.423737	0.384935	0.416591	0.541957	0.415758	0.38962	0.366711	0.443884	0.428055	0.52019	0.466454	0.391	0.431202	0.42593	0.442101	0.537183	0.283943	0.475943	0.424465	0.456279
724	0.604711	0.537331	0.447279	0.492478	0.493674	0.489682	0.434744	0.407377	0.388756	0.456998	0.430954	0.439995	0.447956	0.411505	0.508821	0.400056	0.303018	0.407443	0.493792	0.410761	0.503598	0.422356	0.486659	0.414117	0.445788	0.521863	0.473515	0.313771	0.362753	0.423784	0.384993	0.416658	0.541989	0.415848	0.389637	0.366845	0.443965	0.428093	0.520279	0.466531	0.391201	0.431223	0.425965	0.442193	0.537305	0.284015	0.476063	0.42461	0.456429
725	0.604803	0.537472	0.447422	0.492556	0.493818	0.489799	0.4349	0.407457	0.388854	0.457022	0.431069	0.440152	0.447975	0.41151	0.508814	0.400046	0.302964	0.407422	0.493912	0.410925	0.503754	0.422444	0.486837	0.414268	0.445973	0.522191	0.47379	0.313743	0.362752	0.423818	0.385072	0.416734	0.542038	0.415934	0.389676	0.366994	0.444075	0.428168	0.520349	0.466599	0.391418	0.431268	0.426031	0.442286	0.53742	0.284125	0.476201	0.424769	0.456579
726	0.604908	0.537629	0.447575	0.492647	0.493972	0.489958	0.435069	0.407546	0.388941	0.457059	0.431202	0.440298	0.448023	0.411525	0.508804	0.40004	0.302911	0.407419	0.494039	0.411079	0.503921	0.422545	0.487041	0.414408	0.446164	0.522514	0.474079	0.313723	0.36274	0.423861	0.385172	0.416812	0.542078	0.416032	0.389724	0.367181	0.444229	0.428257	0.520432	0.466668	0.391657	0.431363	0.426149	0.44237	0.537566	0.284264	0.476341	0.42492	0.456717
727	0.604995	0.537779	0.447714	0.492714	0.494119	0.490115	0.435253	0.407633	0.389029	0.457095	0.431305	0.440414	0.448075	0.41155	0.508811	0.400063	0.302887	0.407435	0.494168	0.411246	0.504121	0.422661	0.487247	0.414522	0.446355	0.522818	0.47435	0.313731	0.362741	0.423922	0.385278	0.416879	0.542084	0.416152	0.389748	0.367392	0.444402	0.428326	0.52055	0.466742	0.391908	0.43148	0.426295	0.44246	0.537736	0.284391	0.47647	0.425051	0.456837
728	0.605076	0.537921	0.447844	0.492793	0.494281	0.490258	0.435433	0.40772	0.389124	0.457138	0.431387	0.440529	0.44811	0.411571	0.508849	0.400105	0.302867	0.407466	0.494288	0.411438	0.504314	0.422775	0.487446	0.414647	0.446559	0.523115	0.474626	0.31371	0.362738	0.423968	0.385383	0.416931	0.542102	0.416261	0.38977	0.367591	0.44457	0.428382	0.520653	0.466827	0.392157	0.431591	0.42643	0.442567	0.537872	0.284518	0.476599	0.42519	0.456972
729	0.60515	0.538055	0.447967	0.492864	0.494427	0.490377	0.435591	0.407811	0.389222	0.457192	0.431479	0.440666	0.448146	0.411578	0.50888	0.40013	0.302823	0.407489	0.494385	0.411604	0.504466	0.422895	0.487631	0.414785	0.446748	0.523384	0.474903	0.313649	0.362711	0.423987	0.385473	0.416991	0.542147	0.416342	0.389802	0.367755	0.444702	0.428436	0.520714	0.466891	0.392394	0.43167	0.426525	0.442665	0.537997	0.284636	0.476728	0.425328	0.457118
730	0.605219	0.538181	0.448089	0.492912	0.494536	0.490482	0.435736	0.407901	0.389329	0.457247	0.431601	0.440834	0.448193	0.411579	0.508891	0.40013	0.302773	0.407487	0.494475	0.411742	0.504599	0.423018	0.487816	0.414926	0.446913	0.523638	0.475177	0.313595	0.362683	0.424013	0.385543	0.41708	0.54221	0.416421	0.389844	0.36791	0.444812	0.42849	0.520764	0.466935	0.392634	0.431722	0.426597	0.442753	0.538155	0.28474	0.476848	0.425453	0.45727
731	0.605295	0.538311	0.448228	0.492963	0.494646	0.490606	0.435905	0.407988	0.389457	0.457289	0.431739	0.441026	0.448248	0.411594	0.508908	0.400143	0.302757	0.407483	0.494594	0.411907	0.504771	0.423128	0.48803	0.41507	0.447085	0.523925	0.475465	0.313591	0.362695	0.424104	0.385611	0.417202	0.542276	0.416541	0.389895	0.368101	0.444958	0.428534	0.520869	0.467019	0.392896	0.431781	0.426691	0.442869	0.53834	0.284844	0.47696	0.425571	0.457442
732	0.605402	0.538474	0.448383	0.493052	0.494811	0.490772	0.436107	0.408089	0.389581	0.457328	0.431884	0.441214	0.448304	0.41163	0.508942	0.400197	0.302735	0.407525	0.494757	0.412091	0.504964	0.423221	0.48823	0.41523	0.447292	0.524236	0.475754	0.313594	0.362722	0.424201	0.385701	0.417322	0.542346	0.416664	0.389969	0.368301	0.445126	0.428579	0.520996	0.467137	0.393149	0.431861	0.426814	0.443002	0.5385	0.284956	0.477092	0.425717	0.457632
733	0.605526	0.538661	0.448537	0.493168	0.495008	0.490945	0.436314	0.408192	0.38969	0.457369	0.432019	0.441373	0.448368	0.411681	0.508979	0.400263	0.302714	0.407581	0.494937	0.412274	0.505164	0.423328	0.488424	0.415389	0.447514	0.52454	0.476031	0.313597	0.362755	0.424265	0.385812	0.417426	0.542398	0.416764	0.390028	0.368498	0.445276	0.428645	0.521107	0.467238	0.393391	0.431957	0.426931	0.443114	0.53866	0.28508	0.477232	0.425884	0.457815
734	0.605635	0.538842	0.448683	0.493287	0.495196	0.491096	0.436498	0.408283	0.389796	0.457416	0.432134	0.441509	0.448438	0.411733	0.50901	0.400311	0.30272	0.407614	0.495095	0.412449	0.505364	0.423468	0.488642	0.415532	0.447722	0.524833	0.476306	0.313608	0.362787	0.424311	0.385923	0.417519	0.542425	0.416847	0.390056	0.368697	0.4454	0.428728	0.521198	0.467315	0.393631	0.432055	0.427024	0.443196	0.538844	0.285215	0.477373	0.426041	0.457974
735	0.605716	0.538997	0.448827	0.493389	0.495358	0.491241	0.436669	0.40837	0.389914	0.457471	0.432244	0.441667	0.448488	0.411765	0.509044	0.400358	0.302738	0.407643	0.495216	0.412629	0.505545	0.423604	0.488873	0.415669	0.447925	0.525141	0.476588	0.313606	0.362792	0.42437	0.386006	0.417613	0.542454	0.416939	0.390099	0.368899	0.445545	0.428794	0.521285	0.467409	0.393873	0.432142	0.427131	0.443302	0.539021	0.285358	0.47754	0.426182	0.458115
736	0.605811	0.539138	0.448988	0.493485	0.495512	0.491397	0.436841	0.408463	0.390041	0.457518	0.432368	0.441848	0.448518	0.411781	0.509071	0.400408	0.302718	0.407674	0.495327	0.412814	0.505718	0.423708	0.48908	0.415814	0.448126	0.525443	0.476855	0.313589	0.362775	0.424409	0.386085	0.417699	0.542497	0.417034	0.390157	0.36909	0.445687	0.428854	0.521364	0.467496	0.394128	0.432203	0.427248	0.443422	0.53916	0.285475	0.4777	0.426324	0.458283
737	0.605923	0.53928	0.449165	0.493591	0.495669	0.491557	0.437012	0.408565	0.390176	0.45756	0.432501	0.442023	0.44856	0.411799	0.509082	0.400442	0.302671	0.407696	0.495452	0.413002	0.505904	0.423802	0.489278	0.415959	0.448311	0.525735	0.477121	0.313569	0.362772	0.424443	0.386191	0.417774	0.542548	0.417135	0.3902	0.369271	0.445811	0.428922	0.521464	0.467579	0.394387	0.432256	0.427353	0.44354	0.53929	0.285569	0.477832	0.426463	0.458472
738	0.60603	0.539433	0.449331	0.493704	0.495823	0.491705	0.437172	0.408667	0.390309	0.457616	0.432632	0.442176	0.448635	0.411833	0.509089	0.400458	0.302636	0.407702	0.495597	0.413195	0.506111	0.423928	0.489494	0.416092	0.448475	0.52603	0.477408	0.313557	0.362802	0.424509	0.38632	0.417844	0.542596	0.417244	0.39022	0.369448	0.445937	0.428993	0.521602	0.467675	0.394623	0.432331	0.427453	0.443655	0.539459	0.285674	0.477959	0.4266	0.45864
739	0.606144	0.539601	0.44948	0.493813	0.495979	0.491852	0.437332	0.408779	0.390432	0.457688	0.432766	0.442335	0.4487	0.411865	0.50913	0.400491	0.302631	0.407715	0.49574	0.413396	0.506326	0.424076	0.48972	0.416237	0.448644	0.526335	0.477694	0.313553	0.362833	0.424605	0.386433	0.417928	0.542641	0.417358	0.390264	0.369631	0.44611	0.429051	0.521736	0.467798	0.394852	0.432428	0.427588	0.443781	0.539645	0.285814	0.47813	0.426772	0.458792
740	0.606272	0.539769	0.449638	0.493931	0.496143	0.492006	0.437511	0.40891	0.390556	0.45778	0.432894	0.442503	0.448779	0.411903	0.509196	0.400532	0.302651	0.407738	0.495884	0.413601	0.506528	0.424218	0.48995	0.416402	0.448841	0.526642	0.477976	0.313549	0.362851	0.424711	0.386535	0.418034	0.542698	0.417478	0.390322	0.369834	0.446295	0.42912	0.52187	0.467932	0.395102	0.432522	0.427718	0.443899	0.539824	0.285956	0.478316	0.426953	0.458961
741	0.606393	0.53993	0.449802	0.494058	0.496315	0.492171	0.437706	0.409044	0.390683	0.45788	0.433014	0.442664	0.448891	0.411952	0.509258	0.400576	0.302667	0.40778	0.496036	0.413803	0.506701	0.424357	0.490167	0.416572	0.449064	0.526941	0.478258	0.313528	0.36285	0.424804	0.386638	0.418148	0.542766	0.417597	0.390366	0.370046	0.446457	0.429205	0.522011	0.468047	0.395362	0.432608	0.427824	0.444005	0.54	0.286079	0.478481	0.427119	0.459136
742	0.606486	0.540093	0.449959	0.494176	0.496497	0.492338	0.437896	0.40915	0.390806	0.457958	0.43313	0.442808	0.449008	0.412	0.509293	0.40064	0.302659	0.407859	0.496197	0.414005	0.506857	0.424511	0.490373	0.416736	0.449291	0.527236	0.478543	0.313486	0.362828	0.424872	0.386745	0.418251	0.542825	0.417704	0.39038	0.370246	0.446603	0.429277	0.522142	0.468128	0.395606	0.432705	0.427944	0.44411	0.540181	0.286198	0.478623	0.427277	0.459288
743	0.606594	0.540266	0.450126	0.494294	0.496688	0.492519	0.438091	0.409255	0.390941	0.458011	0.433234	0.442945	0.449065	0.412052	0.509338	0.400712	0.302649	0.40792	0.496376	0.414223	0.507047	0.424632	0.490584	0.416904	0.449498	0.527538	0.478839	0.31346	0.362814	0.424924	0.386853	0.41835	0.542869	0.417804	0.390394	0.370436	0.446764	0.429333	0.522248	0.468211	0.395856	0.432796	0.428091	0.444233	0.540358	0.286345	0.478762	0.427433	0.459449
744	0.606722	0.540436	0.450294	0.494408	0.496869	0.492699	0.438292	0.409373	0.391093	0.458074	0.433354	0.443103	0.4491	0.412114	0.509399	0.400782	0.302649	0.407965	0.496538	0.414429	0.507284	0.424728	0.490795	0.417061	0.449703	0.527843	0.479131	0.313469	0.36284	0.424983	0.386954	0.418463	0.542932	0.417911	0.390445	0.370638	0.446941	0.429409	0.52237	0.468328	0.396108	0.432886	0.428243	0.444374	0.54055	0.286491	0.478908	0.427574	0.459629
745	0.606854	0.540603	0.450457	0.494521	0.497033	0.492862	0.438485	0.409495	0.391249	0.458155	0.43351	0.443295	0.449166	0.412178	0.509472	0.400861	0.302659	0.408025	0.496662	0.414602	0.507544	0.424838	0.49101	0.4172	0.44993	0.528149	0.479407	0.3135	0.362898	0.425061	0.387051	0.418598	0.543035	0.418033	0.390533	0.370859	0.447113	0.429513	0.522527	0.468472	0.396361	0.432987	0.428374	0.444524	0.540761	0.286605	0.479072	0.427704	0.459819
746	0.606976	0.540786	0.450625	0.494651	0.497195	0.493022	0.438661	0.409616	0.39139	0.458227	0.433679	0.443496	0.449253	0.412231	0.509569	0.400958	0.302677	0.408103	0.496798	0.414776	0.507772	0.424969	0.491232	0.417345	0.450169	0.528469	0.479695	0.313507	0.362922	0.42514	0.387158	0.418731	0.543151	0.418167	0.390616	0.371071	0.447264	0.429591	0.522669	0.46859	0.396628	0.433085	0.428485	0.444671	0.540963	0.286705	0.479256	0.427862	0.460012
747	0.607109	0.540981	0.450798	0.494797	0.497366	0.493198	0.438852	0.409753	0.391534	0.458308	0.433811	0.443658	0.449352	0.412281	0.509682	0.401034	0.302693	0.40817	0.496962	0.414963	0.50797	0.425103	0.491473	0.417508	0.450402	0.528768	0.479989	0.313491	0.362912	0.425219	0.387283	0.418835	0.543227	0.418289	0.390664	0.371294	0.447437	0.429676	0.522792	0.468688	0.396901	0.433189	0.428617	0.444816	0.541151	0.286835	0.479454	0.42802	0.460196
748	0.607253	0.541175	0.450973	0.494936	0.497548	0.493375	0.439062	0.409894	0.39168	0.4584	0.433936	0.443808	0.449465	0.412332	0.509773	0.401098	0.302689	0.408238	0.497147	0.415158	0.508172	0.425251	0.491717	0.417677	0.450629	0.529039	0.48027	0.313472	0.362903	0.425301	0.387409	0.418931	0.543279	0.418392	0.390703	0.371532	0.447639	0.429785	0.52292	0.468803	0.397162	0.433314	0.428785	0.444964	0.541337	0.286994	0.479646	0.428166	0.460372
749	0.607395	0.54136	0.451151	0.495058	0.497729	0.49354	0.439266	0.410021	0.391819	0.458492	0.434103	0.444005	0.449584	0.412391	0.509828	0.40117	0.302666	0.408313	0.497348	0.415356	0.508404	0.425415	0.491938	0.417837	0.45085	0.529317	0.480541	0.313467	0.362925	0.425385	0.387521	0.419061	0.543364	0.418495	0.390772	0.371763	0.447836	0.429894	0.523063	0.468952	0.397409	0.433446	0.428961	0.445116	0.541533	0.287149	0.479813	0.428319	0.460557
750	0.607548	0.541545	0.451339	0.495179	0.4979	0.493713	0.439458	0.410147	0.391966	0.458571	0.434297	0.444235	0.449688	0.41246	0.509878	0.401233	0.302668	0.408358	0.497553	0.415562	0.508681	0.425557	0.492158	0.417997	0.451052	0.529635	0.480837	0.313493	0.36298	0.425476	0.387638	0.41922	0.543489	0.418625	0.390864	0.371967	0.448002	0.429967	0.52321	0.469097	0.397683	0.433546	0.42911	0.445254	0.541745	0.287285	0.47996	0.428481	0.460773
751	0.607694	0.541728	0.451518	0.495303	0.498081	0.493898	0.439658	0.41028	0.392113	0.458646	0.434466	0.444425	0.449778	0.412519	0.509935	0.401292	0.302696	0.408394	0.497721	0.415764	0.508939	0.425698	0.492396	0.41816	0.451258	0.529953	0.481127	0.313518	0.363014	0.425572	0.387773	0.419347	0.543593	0.418759	0.39094	0.372184	0.448175	0.430046	0.523378	0.469231	0.397966	0.433654	0.429265	0.445373	0.541959	0.287409	0.480114	0.42864	0.460954
752	0.607816	0.541907	0.451688	0.495435	0.498277	0.494084	0.439869	0.410421	0.392255	0.458737	0.434603	0.44456	0.449859	0.412574	0.510012	0.401367	0.302724	0.408446	0.497869	0.415965	0.509127	0.425859	0.492638	0.418326	0.451475	0.530254	0.481407	0.313505	0.362996	0.425657	0.387919	0.419435	0.543654	0.418875	0.390994	0.37242	0.448363	0.430144	0.523547	0.469354	0.398228	0.433782	0.429434	0.445499	0.542147	0.28753	0.480285	0.428802	0.461091
753	0.607929	0.542086	0.451865	0.495583	0.498473	0.494266	0.440073	0.410567	0.392402	0.458859	0.434746	0.444691	0.449949	0.412649	0.510111	0.401465	0.302722	0.408526	0.498042	0.416169	0.509282	0.426037	0.492868	0.418504	0.451691	0.530548	0.481714	0.313466	0.362965	0.425722	0.388057	0.419535	0.543709	0.418976	0.391052	0.372649	0.44854	0.430236	0.523673	0.469465	0.398472	0.433905	0.429591	0.445662	0.542298	0.287657	0.480469	0.428975	0.461252
754	0.608077	0.542274	0.452049	0.495741	0.49867	0.494454	0.440271	0.410711	0.392546	0.458987	0.434901	0.444856	0.450069	0.412727	0.510211	0.401573	0.302716	0.408631	0.498222	0.41638	0.509494	0.426196	0.493115	0.418715	0.45193	0.530854	0.482042	0.313456	0.362983	0.425801	0.388179	0.419672	0.543785	0.419103	0.391119	0.372862	0.448695	0.430317	0.52381	0.469588	0.398743	0.434004	0.429724	0.445836	0.542472	0.28779	0.480685	0.429142	0.461457
755	0.608242	0.542464	0.452244	0.495898	0.498869	0.494648	0.440475	0.410849	0.392688	0.459097	0.435059	0.445048	0.450209	0.412797	0.510296	0.401678	0.302728	0.408733	0.498409	0.416604	0.50975	0.426342	0.493366	0.41891	0.452184	0.531182	0.482344	0.313472	0.36304	0.425902	0.388288	0.419819	0.543892	0.419245	0.391188	0.373078	0.448864	0.430397	0.523984	0.469722	0.399028	0.434109	0.429861	0.446008	0.542686	0.287928	0.480911	0.429304	0.461664
756	0.608396	0.542657	0.45245	0.496048	0.499066	0.494843	0.440687	0.410983	0.392846	0.459193	0.435219	0.445245	0.450347	0.412871	0.510371	0.401767	0.302762	0.408814	0.4986	0.416838	0.510017	0.426491	0.4936	0.419064	0.452432	0.531512	0.482609	0.313488	0.363095	0.426018	0.388399	0.419953	0.544016	0.419379	0.391255	0.373315	0.449067	0.430483	0.524173	0.469857	0.399297	0.434239	0.430025	0.446172	0.542926	0.288069	0.481114	0.429469	0.461852
757	0.608544	0.54287	0.452648	0.496202	0.499262	0.495034	0.440895	0.411119	0.39303	0.459297	0.43539	0.445424	0.450462	0.412966	0.510459	0.401845	0.302807	0.408893	0.498774	0.417064	0.510279	0.426628	0.49381	0.41923	0.452668	0.531808	0.482891	0.313485	0.363114	0.426127	0.388515	0.420079	0.544127	0.419508	0.391331	0.373565	0.449277	0.430571	0.524335	0.469999	0.399534	0.434364	0.430201	0.446322	0.543172	0.288212	0.481286	0.429645	0.462033
758	0.608697	0.543082	0.452827	0.496363	0.49947	0.495224	0.441098	0.411256	0.393196	0.45941	0.435573	0.445602	0.450568	0.413047	0.510563	0.401941	0.302851	0.408991	0.498939	0.417295	0.5105	0.426771	0.494017	0.419434	0.452912	0.532091	0.483204	0.313469	0.36311	0.426221	0.388637	0.420203	0.544224	0.419657	0.391419	0.373814	0.449463	0.430659	0.524504	0.470158	0.399772	0.434463	0.430358	0.446462	0.543389	0.28835	0.481454	0.429825	0.462198
759	0.608855	0.543277	0.453009	0.496524	0.499668	0.495421	0.441296	0.411399	0.393344	0.459527	0.435754	0.445799	0.450672	0.413112	0.510661	0.402033	0.302882	0.409082	0.499117	0.417518	0.510707	0.426926	0.49425	0.419631	0.453148	0.532376	0.483521	0.313463	0.363122	0.426315	0.388759	0.420324	0.544311	0.419807	0.391504	0.374056	0.449631	0.430764	0.524675	0.470318	0.40004	0.434555	0.430508	0.446621	0.543578	0.288477	0.481627	0.42999	0.462363
760	0.609016	0.543468	0.453209	0.496678	0.499843	0.495627	0.441493	0.411546	0.393496	0.459639	0.435915	0.446009	0.450772	0.413181	0.510735	0.402098	0.302903	0.409144	0.499307	0.417715	0.510946	0.427074	0.494514	0.419783	0.45336	0.532655	0.483812	0.313474	0.363167	0.426424	0.388875	0.420434	0.544391	0.419929	0.391571	0.374286	0.449804	0.430893	0.524834	0.470463	0.400335	0.434673	0.430672	0.446807	0.543782	0.288596	0.481809	0.430134	0.462542
761	0.609168	0.543691	0.453407	0.496833	0.500032	0.495824	0.4417	0.41169	0.39366	0.459741	0.436053	0.446195	0.450877	0.413259	0.510803	0.402163	0.302924	0.409206	0.499472	0.417913	0.511198	0.427205	0.494765	0.419937	0.453573	0.532927	0.484075	0.31348	0.363216	0.426532	0.388995	0.420538	0.544465	0.42003	0.391623	0.374514	0.449997	0.431009	0.524991	0.470601	0.400619	0.434811	0.430833	0.446979	0.544031	0.288728	0.482005	0.430276	0.462739
762	0.609325	0.543901	0.453604	0.496996	0.500231	0.496009	0.441906	0.411826	0.393821	0.459849	0.436199	0.446369	0.451001	0.413334	0.51087	0.402247	0.302945	0.40927	0.49963	0.418141	0.511434	0.427359	0.494986	0.420103	0.453782	0.533222	0.484336	0.313486	0.363249	0.426622	0.389133	0.420665	0.544566	0.420138	0.391683	0.374756	0.450203	0.431107	0.52514	0.470736	0.400886	0.434939	0.430997	0.447123	0.544263	0.288869	0.482192	0.430428	0.462936
763	0.609484	0.544079	0.453804	0.497164	0.500422	0.496194	0.442101	0.411967	0.393976	0.459967	0.436361	0.446548	0.451128	0.413416	0.510951	0.402338	0.302965	0.409334	0.499814	0.418392	0.511667	0.427529	0.495196	0.42028	0.45398	0.533546	0.48462	0.313494	0.363264	0.426705	0.389266	0.420815	0.544687	0.420251	0.39176	0.374999	0.450394	0.431211	0.525289	0.470875	0.40114	0.435041	0.431167	0.447253	0.544456	0.288999	0.482351	0.4306	0.463127
764	0.60963	0.544251	0.454011	0.497329	0.500601	0.496392	0.442295	0.412124	0.394131	0.460081	0.436524	0.446733	0.451237	0.413518	0.51106	0.402426	0.302991	0.409405	0.50003	0.418645	0.511914	0.427682	0.495423	0.420466	0.45418	0.533875	0.484925	0.313499	0.363277	0.426808	0.38937	0.420959	0.544792	0.42035	0.391845	0.375222	0.450553	0.431343	0.525465	0.471019	0.40139	0.435122	0.431327	0.447394	0.544643	0.289108	0.482493	0.430791	0.463327
765	0.609778	0.544457	0.454217	0.497484	0.500807	0.49659	0.442509	0.412272	0.394289	0.460178	0.436695	0.446924	0.451338	0.4136	0.511186	0.402532	0.30303	0.409485	0.500225	0.418882	0.512157	0.427831	0.495663	0.420654	0.454402	0.534174	0.485217	0.313481	0.363308	0.426914	0.389475	0.421089	0.544886	0.420444	0.391923	0.37545	0.450719	0.431473	0.525661	0.47115	0.401656	0.435204	0.431479	0.447558	0.544844	0.289227	0.482661	0.430968	0.463551
766	0.609948	0.544675	0.45441	0.497632	0.501019	0.496783	0.442725	0.412401	0.394445	0.460267	0.436865	0.447112	0.451452	0.413668	0.511286	0.402646	0.303064	0.409565	0.500402	0.419099	0.512389	0.427982	0.495903	0.420822	0.454631	0.534448	0.485493	0.313461	0.363346	0.427013	0.389604	0.421212	0.544979	0.420554	0.391988	0.375669	0.450901	0.431573	0.52584	0.47129	0.401932	0.435303	0.431638	0.447728	0.545052	0.289357	0.482851	0.431117	0.46376
767	0.61013	0.54488	0.454588	0.497784	0.501212	0.496969	0.442934	0.412526	0.394599	0.460367	0.437023	0.447282	0.451583	0.413747	0.51136	0.402758	0.303089	0.409653	0.500583	0.419309	0.512616	0.428126	0.496137	0.420972	0.454852	0.534719	0.48577	0.313457	0.363381	0.427106	0.389743	0.421334	0.545072	0.420676	0.392043	0.375872	0.451096	0.431645	0.525993	0.471447	0.402202	0.435425	0.431812	0.447885	0.545269	0.28949	0.483041	0.431247	0.463937
768	0.610297	0.545075	0.454771	0.497956	0.5014	0.49715	0.443151	0.412672	0.394757	0.460484	0.437171	0.447445	0.451701	0.413846	0.511456	0.402866	0.303124	0.409761	0.500769	0.419519	0.512859	0.428252	0.496377	0.421127	0.455066	0.534996	0.486061	0.313452	0.363409	0.427202	0.389852	0.421463	0.545168	0.420786	0.392099	0.376096	0.451302	0.431723	0.526147	0.471591	0.402463	0.435562	0.431997	0.448032	0.545503	0.289628	0.483216	0.431379	0.464116
769	0.610458	0.545279	0.454975	0.498132	0.501604	0.497341	0.443374	0.412816	0.394912	0.4606	0.437334	0.447624	0.451818	0.413928	0.511559	0.40298	0.303158	0.40986	0.500969	0.419734	0.513108	0.428386	0.496606	0.421279	0.455291	0.535292	0.486331	0.313446	0.363422	0.42731	0.38994	0.421619	0.545271	0.420915	0.392181	0.376346	0.451499	0.431814	0.526326	0.471728	0.402711	0.435677	0.432181	0.448195	0.545724	0.289758	0.483397	0.431538	0.464305
770	0.610617	0.545487	0.455199	0.498295	0.501813	0.497543	0.443582	0.412951	0.395069	0.46071	0.437503	0.447814	0.451952	0.414002	0.511647	0.403096	0.303173	0.409949	0.50119	0.419962	0.513355	0.428544	0.496813	0.421439	0.455521	0.535602	0.486579	0.313456	0.363437	0.427424	0.390046	0.421783	0.545372	0.421049	0.392278	0.376593	0.451682	0.431911	0.526515	0.471869	0.402946	0.435774	0.432349	0.448361	0.54593	0.289868	0.483582	0.431714	0.464481
771	0.610776	0.545688	0.455423	0.498448	0.502008	0.497748	0.443769	0.413096	0.395234	0.460825	0.437665	0.447997	0.452097	0.414088	0.51173	0.403199	0.303184	0.410036	0.501409	0.42019	0.513598	0.428715	0.497012	0.421621	0.455742	0.535898	0.48684	0.313469	0.363469	0.427536	0.390184	0.421927	0.545473	0.421162	0.392362	0.376824	0.451865	0.432012	0.526681	0.472014	0.403188	0.435877	0.432507	0.448517	0.546139	0.289968	0.483756	0.431877	0.46463
772	0.610931	0.54589	0.455618	0.498621	0.502192	0.497947	0.443954	0.413264	0.395398	0.460957	0.43782	0.448168	0.452228	0.414183	0.511857	0.403281	0.303228	0.410121	0.501593	0.420391	0.513821	0.42886	0.497227	0.421807	0.455957	0.536152	0.487143	0.313429	0.363487	0.427653	0.390316	0.422057	0.545586	0.42127	0.392425	0.377056	0.45206	0.432119	0.526834	0.472154	0.403459	0.435989	0.432683	0.448667	0.546366	0.290085	0.483915	0.432012	0.464773
773	0.61108	0.546078	0.455793	0.498787	0.502366	0.498144	0.444149	0.413418	0.395554	0.461089	0.437966	0.448321	0.452352	0.41427	0.511985	0.403345	0.303274	0.410182	0.501763	0.420584	0.514039	0.428995	0.497458	0.421958	0.45616	0.536386	0.48743	0.313394	0.363503	0.427777	0.390421	0.422191	0.545688	0.421405	0.392478	0.377294	0.452251	0.432206	0.52702	0.47232	0.403732	0.43611	0.432868	0.448808	0.546585	0.290212	0.484081	0.432134	0.464939
774	0.611217	0.546245	0.455966	0.498928	0.502541	0.498331	0.444354	0.413551	0.395707	0.461219	0.438112	0.448464	0.452489	0.414344	0.512093	0.403408	0.303294	0.410241	0.50194	0.420789	0.514268	0.429152	0.497691	0.422096	0.456358	0.536633	0.487679	0.313386	0.363533	0.427892	0.390498	0.422333	0.545781	0.421546	0.392535	0.377548	0.452446	0.432283	0.527222	0.472497	0.403991	0.436244	0.433046	0.448942	0.546797	0.290337	0.484253	0.43226	0.465126
775	0.611342	0.546408	0.456149	0.49906	0.50273	0.498505	0.444563	0.413684	0.39586	0.46135	0.43827	0.448616	0.45265	0.414417	0.512195	0.403495	0.303296	0.410333	0.502139	0.421015	0.5145	0.429337	0.497909	0.422265	0.456569	0.536919	0.487916	0.313371	0.363567	0.427993	0.390569	0.422479	0.545883	0.421663	0.392606	0.377809	0.452651	0.43238	0.527397	0.472655	0.404239	0.436375	0.433206	0.449078	0.547021	0.29045	0.484419	0.432406	0.465308
776	0.611492	0.546599	0.456345	0.499217	0.50293	0.498685	0.444775	0.413814	0.39601	0.461473	0.438431	0.44879	0.452792	0.414503	0.512292	0.403614	0.303313	0.410449	0.50235	0.421263	0.514733	0.429481	0.498126	0.422431	0.456785	0.537247	0.488156	0.313337	0.363577	0.428092	0.390674	0.42262	0.545993	0.421769	0.392689	0.37803	0.452827	0.432495	0.527549	0.472786	0.404486	0.436461	0.433347	0.449233	0.547234	0.290552	0.484583	0.432577	0.465481
777	0.611673	0.546802	0.456549	0.499378	0.503128	0.49887	0.444983	0.413943	0.39616	0.461567	0.438574	0.448951	0.452875	0.414591	0.512384	0.403736	0.303348	0.410555	0.502548	0.421504	0.514986	0.429577	0.498352	0.422588	0.456977	0.537562	0.488403	0.313327	0.363589	0.428198	0.390791	0.422744	0.546076	0.421874	0.392753	0.378241	0.452989	0.432603	0.527716	0.472924	0.404725	0.436541	0.4335	0.449393	0.547415	0.290666	0.484751	0.432728	0.465654
778	0.611857	0.547001	0.456741	0.499531	0.503321	0.499051	0.445182	0.41408	0.396309	0.461642	0.4387	0.449086	0.452934	0.414672	0.51248	0.403837	0.303383	0.410636	0.502731	0.421718	0.515243	0.42967	0.498567	0.422747	0.457153	0.537826	0.488662	0.313331	0.363601	0.428305	0.39089	0.422852	0.546136	0.421974	0.392795	0.378467	0.453165	0.432696	0.527902	0.473073	0.404954	0.43665	0.433671	0.449535	0.547585	0.290794	0.484916	0.432844	0.465828
779	0.612007	0.547198	0.456908	0.49968	0.503511	0.499226	0.445372	0.41422	0.396452	0.461731	0.43883	0.449229	0.453044	0.414747	0.512575	0.403917	0.303393	0.410702	0.502915	0.421916	0.51547	0.429809	0.498753	0.422907	0.457337	0.538054	0.488927	0.313304	0.363588	0.428392	0.390971	0.422957	0.546219	0.422058	0.392845	0.378696	0.453355	0.432787	0.528074	0.473202	0.405183	0.43678	0.433831	0.449652	0.547788	0.290916	0.485071	0.432954	0.466001
780	0.612132	0.547385	0.457081	0.499826	0.503685	0.499407	0.445554	0.414347	0.39659	0.461839	0.438981	0.449386	0.453181	0.414819	0.512656	0.404003	0.303393	0.410766	0.503087	0.422111	0.515676	0.429967	0.498964	0.423058	0.45753	0.538282	0.489175	0.31327	0.363575	0.428478	0.391072	0.423065	0.546321	0.422154	0.392905	0.378926	0.453542	0.432876	0.528235	0.473331	0.405437	0.436901	0.433986	0.44979	0.548004	0.291035	0.485255	0.433079	0.466166
781	0.612257	0.547564	0.457271	0.499972	0.503864	0.499597	0.445729	0.414468	0.396721	0.461951	0.439151	0.44955	0.453307	0.414894	0.512735	0.404094	0.303404	0.410833	0.50326	0.422308	0.515877	0.430111	0.49919	0.423199	0.457726	0.538532	0.489405	0.313237	0.363573	0.428585	0.391171	0.423195	0.54643	0.422265	0.392983	0.379173	0.453727	0.432957	0.528399	0.47348	0.405693	0.437018	0.434159	0.449952	0.548216	0.291168	0.485448	0.433214	0.466318
782	0.6124	0.547743	0.457466	0.50012	0.504057	0.499785	0.445907	0.414593	0.396848	0.462061	0.439321	0.44972	0.453411	0.414968	0.512824	0.404178	0.30343	0.4109	0.503447	0.42251	0.516086	0.430237	0.499395	0.423336	0.457915	0.538796	0.489626	0.313204	0.363578	0.428702	0.391254	0.423348	0.546549	0.422365	0.393081	0.379426	0.453904	0.433031	0.528565	0.473625	0.405935	0.437131	0.434345	0.450111	0.548415	0.291299	0.485609	0.433349	0.466463
783	0.612557	0.547923	0.457645	0.500269	0.504242	0.499956	0.446093	0.414725	0.39698	0.46217	0.439467	0.449894	0.453514	0.415019	0.512931	0.404266	0.30346	0.410966	0.503625	0.422714	0.516292	0.430375	0.499573	0.423486	0.458094	0.539042	0.489861	0.313169	0.363582	0.428795	0.39134	0.423492	0.546687	0.422429	0.393179	0.379645	0.45405	0.433109	0.528718	0.473717	0.406182	0.437221	0.434506	0.450243	0.548601	0.29139	0.485734	0.433463	0.466608
784	0.612702	0.548094	0.457816	0.50042	0.504423	0.500122	0.446281	0.41486	0.397117	0.462266	0.439579	0.450006	0.453614	0.415057	0.513055	0.404367	0.303491	0.411036	0.503786	0.422911	0.516481	0.430508	0.499758	0.423649	0.458286	0.539284	0.490113	0.313135	0.363581	0.428878	0.391423	0.423591	0.546777	0.422494	0.393226	0.37986	0.454193	0.433189	0.528862	0.473802	0.406432	0.437309	0.434664	0.450373	0.548763	0.291464	0.485874	0.433564	0.466741
785	0.612836	0.548263	0.457987	0.500568	0.504609	0.500296	0.446467	0.41499	0.397248	0.46236	0.439678	0.450076	0.453711	0.415113	0.513158	0.404462	0.303507	0.411107	0.50393	0.423092	0.516677	0.430626	0.499945	0.423795	0.45848	0.539541	0.490352	0.313095	0.363567	0.428973	0.391491	0.423661	0.54681	0.422583	0.393242	0.380076	0.454348	0.433268	0.529004	0.473924	0.406668	0.437396	0.434813	0.450503	0.548922	0.29154	0.486022	0.433665	0.466863
786	0.612974	0.548433	0.458156	0.5007	0.504795	0.500466	0.446648	0.415106	0.397363	0.462463	0.439795	0.45017	0.453808	0.415194	0.513221	0.404539	0.303508	0.411178	0.504061	0.423262	0.516894	0.430736	0.500114	0.42391	0.458654	0.539804	0.490554	0.313049	0.36354	0.429083	0.391552	0.423745	0.546828	0.422687	0.393269	0.380281	0.454501	0.433347	0.529146	0.474086	0.406878	0.437464	0.434935	0.45063	0.549112	0.291624	0.48616	0.433766	0.466988
787	0.613107	0.548594	0.458306	0.500809	0.504963	0.5006	0.446818	0.415201	0.397461	0.462558	0.439923	0.450326	0.45391	0.415256	0.513283	0.40462	0.303523	0.411249	0.504203	0.423449	0.517103	0.43086	0.500256	0.424034	0.458817	0.540051	0.49074	0.313022	0.363521	0.429165	0.391631	0.42386	0.546891	0.42277	0.393314	0.380478	0.454624	0.433434	0.529277	0.474216	0.407073	0.437499	0.435039	0.450771	0.54934	0.291713	0.4863	0.433853	0.467147
788	0.613226	0.54875	0.458448	0.500915	0.505121	0.500716	0.446989	0.41529	0.397561	0.462645	0.440044	0.450499	0.454015	0.415307	0.513347	0.404701	0.303548	0.411316	0.504383	0.423672	0.517296	0.430982	0.50038	0.424156	0.458984	0.540306	0.490922	0.312996	0.3635	0.429219	0.3917	0.423979	0.546975	0.422827	0.393373	0.380683	0.454741	0.43353	0.529402	0.474309	0.407262	0.437553	0.435155	0.450925	0.549552	0.291805	0.486444	0.43396	0.467309
789	0.613339	0.548915	0.458602	0.501034	0.505283	0.500855	0.447166	0.415391	0.397669	0.462728	0.440158	0.450645	0.454112	0.415358	0.513411	0.404764	0.303561	0.411376	0.504576	0.423898	0.517476	0.431089	0.500529	0.424276	0.459139	0.540565	0.491113	0.312947	0.363466	0.429292	0.391753	0.424079	0.547048	0.422893	0.393444	0.380888	0.454879	0.433618	0.52954	0.474405	0.407471	0.437643	0.435286	0.451062	0.549727	0.291897	0.486576	0.434082	0.467439
790	0.613465	0.549096	0.458774	0.50117	0.505454	0.50104	0.447339	0.415503	0.397781	0.462804	0.440272	0.450758	0.454192	0.415407	0.513478	0.4048	0.303558	0.411429	0.504739	0.424085	0.517656	0.431183	0.500734	0.424405	0.459268	0.540804	0.491318	0.312878	0.363429	0.429412	0.391814	0.424166	0.5471	0.422994	0.393517	0.381082	0.455039	0.433682	0.529705	0.474537	0.407718	0.437749	0.435419	0.451163	0.549886	0.291994	0.486684	0.434186	0.467542
791	0.613594	0.549255	0.458938	0.501298	0.505625	0.501215	0.447494	0.415602	0.397883	0.462865	0.44037	0.450862	0.454258	0.415429	0.51355	0.404847	0.303564	0.411478	0.504877	0.42425	0.517843	0.431275	0.500936	0.424541	0.45939	0.541014	0.49151	0.312818	0.363411	0.429525	0.391892	0.424259	0.547131	0.423082	0.393562	0.381276	0.455177	0.433739	0.529865	0.474662	0.407956	0.437826	0.435554	0.451261	0.550046	0.292083	0.486792	0.43427	0.467667
792	0.613714	0.549408	0.459091	0.50142	0.505792	0.501359	0.447646	0.415686	0.397982	0.462938	0.440465	0.450975	0.454334	0.415456	0.513602	0.404919	0.303568	0.41153	0.504999	0.424412	0.518024	0.431377	0.501102	0.424654	0.459522	0.541218	0.491672	0.312781	0.363401	0.429606	0.391964	0.424358	0.547154	0.423142	0.393591	0.381484	0.455315	0.433792	0.530007	0.474778	0.408158	0.4379	0.435703	0.451372	0.550209	0.292163	0.486916	0.43435	0.467805
793	0.613828	0.549572	0.459241	0.501543	0.505958	0.501492	0.447796	0.415753	0.39808	0.463027	0.440563	0.451093	0.454429	0.415499	0.513631	0.405003	0.303557	0.411583	0.505125	0.424582	0.518195	0.431486	0.501238	0.424735	0.459661	0.541437	0.491813	0.312757	0.363386	0.429673	0.392016	0.424458	0.547185	0.423192	0.393625	0.381706	0.455473	0.433834	0.530143	0.4749	0.408341	0.437988	0.435858	0.451492	0.550384	0.292244	0.487044	0.434428	0.467936
794	0.613954	0.54973	0.459385	0.50166	0.506122	0.501643	0.447927	0.415806	0.398169	0.463093	0.440651	0.451198	0.454522	0.415532	0.513667	0.405072	0.303534	0.411629	0.505271	0.424762	0.518365	0.43159	0.501369	0.424796	0.459781	0.541671	0.491952	0.312724	0.363369	0.429772	0.39205	0.424547	0.547222	0.423263	0.39367	0.381918	0.455628	0.433869	0.530294	0.47503	0.408542	0.438068	0.435985	0.451607	0.550563	0.292325	0.487153	0.4345	0.468054
795	0.614085	0.549859	0.459526	0.501758	0.506274	0.501794	0.448049	0.415875	0.398248	0.463146	0.440738	0.451307	0.454575	0.415548	0.513725	0.405117	0.303508	0.411665	0.50542	0.424952	0.518555	0.431679	0.501506	0.42485	0.459882	0.541891	0.492095	0.312678	0.363351	0.429883	0.392077	0.424643	0.547274	0.423328	0.39372	0.382096	0.455758	0.433922	0.530428	0.475126	0.408755	0.438133	0.436089	0.451706	0.550714	0.292392	0.487253	0.434581	0.468152
796	0.614209	0.549991	0.459676	0.501855	0.506422	0.501932	0.448183	0.415961	0.398327	0.463206	0.44082	0.451411	0.454612	0.41557	0.513783	0.405145	0.303489	0.411695	0.505552	0.425136	0.51875	0.431755	0.501641	0.42492	0.459992	0.542105	0.492238	0.312634	0.363318	0.429974	0.392115	0.424736	0.547326	0.42337	0.393765	0.382248	0.455875	0.433983	0.530525	0.475191	0.408954	0.438194	0.436186	0.451797	0.550843	0.29245	0.487366	0.434669	0.468237
797	0.614317	0.550144	0.459825	0.501961	0.506572	0.502049	0.448329	0.416048	0.398407	0.463273	0.440889	0.451486	0.454666	0.41561	0.513827	0.405174	0.30348	0.411729	0.505656	0.425299	0.518921	0.431827	0.501758	0.425015	0.460126	0.542323	0.492385	0.312588	0.363266	0.430041	0.392164	0.424807	0.547352	0.423395	0.393793	0.382398	0.455985	0.434035	0.530607	0.475255	0.409123	0.438246	0.43628	0.451893	0.550973	0.292506	0.487497	0.434748	0.468324
798	0.614404	0.550288	0.459946	0.502053	0.506714	0.502157	0.448475	0.41613	0.398474	0.46332	0.440945	0.451537	0.454715	0.415647	0.513885	0.40522	0.303475	0.411778	0.505735	0.425437	0.519056	0.431898	0.501858	0.425121	0.46027	0.542533	0.492557	0.312502	0.363207	0.43011	0.392201	0.424851	0.547352	0.423431	0.393798	0.38257	0.456082	0.434076	0.530724	0.47534	0.409275	0.438282	0.436373	0.452004	0.551119	0.292565	0.487619	0.434812	0.468417
799	0.614473	0.550421	0.460032	0.502126	0.506839	0.502257	0.448608	0.416193	0.398519	0.463356	0.441018	0.451605	0.454778	0.415675	0.513928	0.405284	0.303462	0.411818	0.505811	0.425555	0.519179	0.431972	0.501959	0.425207	0.460405	0.542727	0.492708	0.312394	0.363147	0.430184	0.392241	0.424907	0.547361	0.423468	0.393802	0.382763	0.45621	0.43412	0.530852	0.475422	0.409441	0.438327	0.436488	0.452108	0.551266	0.29263	0.48771	0.434877	0.468511
800	0.614544	0.550552	0.460114	0.502196	0.506957	0.502354	0.448724	0.416234	0.39856	0.463396	0.441092	0.451691	0.454862	0.41569	0.51395	0.405349	0.303444	0.411829	0.505906	0.42568	0.519312	0.432052	0.502061	0.425276	0.460511	0.542913	0.49282	0.312307	0.36308	0.430253	0.392284	0.424983	0.547386	0.4235	0.39382	0.382943	0.45635	0.434167	0.530965	0.475506	0.409621	0.438383	0.436595	0.452187	0.551401	0.292694	0.487778	0.434941	0.468601
801	0.614634	0.550684	0.460224	0.502277	0.507084	0.502456	0.448836	0.416274	0.398625	0.463451	0.44115	0.451779	0.454937	0.415702	0.513981	0.405391	0.303428	0.411818	0.506024	0.425828	0.519457	0.432126	0.50216	0.425348	0.460587	0.543099	0.492929	0.312257	0.36301	0.430312	0.392312	0.425063	0.547421	0.42353	0.393855	0.383084	0.456461	0.434211	0.531054	0.475604	0.409798	0.438442	0.436665	0.45225	0.55153	0.292755	0.487846	0.434994	0.468676
802	0.614733	0.550805	0.460347	0.502345	0.507214	0.502559	0.448967	0.416348	0.398719	0.463513	0.441209	0.451874	0.45496	0.415716	0.51404	0.405391	0.303398	0.411814	0.506146	0.425987	0.519603	0.432168	0.502255	0.425427	0.460653	0.543286	0.493077	0.312207	0.362953	0.430374	0.392323	0.425148	0.547458	0.423557	0.39391	0.383212	0.456549	0.434272	0.531142	0.475707	0.409963	0.438512	0.436739	0.452334	0.551679	0.29282	0.487928	0.435045	0.468723
803	0.614824	0.550914	0.46045	0.502394	0.507336	0.502655	0.449091	0.416425	0.39879	0.463557	0.441271	0.451955	0.454978	0.415725	0.514086	0.405387	0.30337	0.411816	0.506249	0.426129	0.519734	0.432206	0.50236	0.425491	0.460723	0.543475	0.493221	0.312141	0.362895	0.430437	0.392323	0.425223	0.547474	0.423569	0.393953	0.383346	0.456639	0.434328	0.531223	0.475767	0.410127	0.438562	0.436819	0.452422	0.551821	0.292868	0.488008	0.435104	0.468764
804	0.614894	0.551015	0.460535	0.502433	0.507452	0.502745	0.44919	0.416476	0.398819	0.463573	0.441319	0.452002	0.454998	0.415722	0.514109	0.405411	0.303346	0.411829	0.506328	0.426255	0.519852	0.432243	0.502473	0.425538	0.460805	0.543659	0.493338	0.312058	0.362833	0.43049	0.392319	0.42527	0.547469	0.423581	0.393958	0.383489	0.456732	0.434356	0.531303	0.475785	0.410298	0.438581	0.436892	0.452496	0.551937	0.292898	0.488079	0.435161	0.46883
805	0.614941	0.551111	0.460624	0.502477	0.507564	0.502823	0.449275	0.4165	0.39883	0.463577	0.441342	0.452018	0.454992	0.415707	0.514122	0.405454	0.303311	0.411857	0.506399	0.426383	0.519969	0.432257	0.502573	0.425582	0.460894	0.543826	0.493434	0.311968	0.362775	0.430529	0.392326	0.42529	0.547456	0.423617	0.39393	0.38364	0.456819	0.434368	0.531392	0.475811	0.41047	0.438582	0.43696	0.452563	0.552045	0.29293	0.48815	0.4352	0.468926
806	0.614971	0.551204	0.46071	0.502525	0.507649	0.502872	0.449362	0.416518	0.398855	0.463589	0.441365	0.45206	0.455004	0.415691	0.514129	0.405455	0.303263	0.411867	0.506473	0.426506	0.520092	0.432278	0.502627	0.42562	0.460967	0.54398	0.493522	0.311877	0.362712	0.430568	0.392334	0.425326	0.547448	0.423653	0.393926	0.383792	0.456903	0.43439	0.531468	0.475868	0.410627	0.438582	0.437034	0.452646	0.552177	0.292954	0.488225	0.435228	0.469009
807	0.615021	0.551313	0.4608	0.502589	0.50774	0.50294	0.449448	0.416537	0.398875	0.463594	0.441402	0.452128	0.455036	0.415675	0.514135	0.405422	0.303219	0.411847	0.50655	0.426621	0.520204	0.432324	0.502671	0.425659	0.461011	0.544139	0.493606	0.311787	0.362628	0.430611	0.392322	0.425383	0.547442	0.423664	0.393951	0.38393	0.456989	0.434414	0.531529	0.475922	0.410785	0.438588	0.437102	0.452719	0.552316	0.29297	0.488307	0.435247	0.469057
808	0.615108	0.55143	0.460888	0.502653	0.507855	0.50304	0.449531	0.416558	0.398881	0.463593	0.44144	0.452188	0.45507	0.415656	0.514141	0.405399	0.303181	0.411822	0.506622	0.426733	0.520301	0.432378	0.502736	0.425695	0.461046	0.544311	0.493676	0.311701	0.362533	0.430658	0.392299	0.425433	0.547418	0.42365	0.393968	0.384062	0.457083	0.434436	0.531587	0.475954	0.410945	0.438606	0.437175	0.452767	0.552434	0.292999	0.488381	0.435265	0.469088
809	0.615202	0.551516	0.460957	0.502687	0.507973	0.503124	0.449613	0.416586	0.398892	0.463613	0.441453	0.452214	0.455104	0.415632	0.514146	0.405415	0.303142	0.411826	0.50668	0.426846	0.520398	0.432422	0.502811	0.425706	0.4611	0.544481	0.49372	0.311623	0.362453	0.430708	0.392288	0.425447	0.547365	0.423633	0.393942	0.384214	0.457185	0.434461	0.531646	0.475981	0.411075	0.438635	0.437283	0.452803	0.552522	0.293057	0.488418	0.435285	0.469143
810	0.615272	0.551593	0.461024	0.502715	0.508074	0.503187	0.449708	0.41663	0.398913	0.463647	0.441451	0.452251	0.455137	0.415616	0.514159	0.40544	0.303106	0.41183	0.50672	0.426948	0.520498	0.432464	0.502883	0.42573	0.461171	0.544633	0.493775	0.311545	0.36238	0.430755	0.392268	0.425458	0.547327	0.423635	0.393912	0.384373	0.457287	0.434462	0.531718	0.476025	0.411176	0.438676	0.437388	0.452855	0.552596	0.293114	0.48843	0.435305	0.46921
811	0.615313	0.55169	0.461089	0.502744	0.508167	0.503245	0.449805	0.416663	0.398929	0.463657	0.44145	0.452297	0.455138	0.415593	0.514162	0.405451	0.303063	0.411813	0.506764	0.427053	0.520585	0.432495	0.502947	0.425772	0.461228	0.544777	0.493847	0.311447	0.362292	0.4308	0.392248	0.425487	0.547317	0.42365	0.393905	0.384518	0.457374	0.43445	0.531806	0.476083	0.411284	0.438717	0.43746	0.452905	0.552669	0.293156	0.488444	0.435323	0.469257
812	0.615335	0.551796	0.461141	0.502767	0.508259	0.503297	0.449882	0.416662	0.398925	0.463628	0.441455	0.452331	0.455109	0.415551	0.514139	0.405439	0.303006	0.41178	0.506824	0.427173	0.520656	0.432516	0.502991	0.425803	0.461248	0.544924	0.493918	0.31133	0.362184	0.43084	0.392241	0.425526	0.547308	0.423656	0.393914	0.384639	0.457433	0.434446	0.531876	0.476135	0.411407	0.438725	0.437497	0.452936	0.552749	0.293176	0.488478	0.435344	0.469267
813	0.615355	0.551867	0.461186	0.50278	0.508351	0.503327	0.44993	0.41664	0.398909	0.463598	0.441451	0.452347	0.455092	0.415496	0.514104	0.405413	0.302935	0.411756	0.506888	0.427293	0.52073	0.432536	0.503002	0.425796	0.461253	0.545076	0.493973	0.311221	0.362082	0.430866	0.392241	0.425543	0.547264	0.423634	0.393908	0.384743	0.457465	0.434457	0.531881	0.476164	0.411512	0.438668	0.437518	0.452976	0.552841	0.293162	0.488534	0.435373	0.469253
814	0.615377	0.551912	0.461235	0.502796	0.50843	0.503357	0.449976	0.416628	0.398879	0.463583	0.441453	0.45237	0.45508	0.415444	0.514085	0.405389	0.302874	0.411728	0.506933	0.427398	0.520796	0.432539	0.503	0.425803	0.461261	0.545228	0.494015	0.311105	0.361991	0.430876	0.392217	0.425562	0.547228	0.423588	0.393899	0.384838	0.457491	0.43446	0.531884	0.476163	0.411623	0.438598	0.43752	0.453025	0.552896	0.293152	0.488592	0.435398	0.469252
815	0.615385	0.551939	0.461273	0.502801	0.508483	0.503386	0.450026	0.416631	0.398851	0.46357	0.441456	0.452398	0.45506	0.415396	0.514079	0.40537	0.302823	0.411689	0.506939	0.427469	0.520857	0.432533	0.503027	0.42582	0.461279	0.54536	0.494049	0.310983	0.361894	0.43089	0.392161	0.425598	0.547212	0.423537	0.393895	0.38494	0.457539	0.434449	0.531921	0.476157	0.411763	0.438561	0.437527	0.453053	0.552924	0.293171	0.488618	0.435391	0.46929
816	0.615374	0.551962	0.461294	0.502783	0.508526	0.503409	0.450076	0.416635	0.398838	0.46354	0.441444	0.452411	0.455028	0.415352	0.514073	0.405353	0.302764	0.41165	0.506917	0.427506	0.520925	0.432533	0.5031	0.42582	0.461311	0.545459	0.49408	0.310872	0.361785	0.430926	0.392084	0.425639	0.547186	0.42351	0.393883	0.385051	0.45761	0.434428	0.53198	0.476179	0.411922	0.438567	0.437558	0.453052	0.552974	0.293206	0.488606	0.435348	0.469355
817	0.615379	0.552011	0.46132	0.502771	0.508605	0.503432	0.45013	0.41664	0.398826	0.463508	0.441402	0.452405	0.454996	0.415309	0.514064	0.405341	0.302688	0.41163	0.506931	0.427567	0.520996	0.432544	0.503153	0.425815	0.461357	0.545571	0.49412	0.310781	0.361688	0.430984	0.392005	0.425642	0.54711	0.423512	0.393844	0.385142	0.457654	0.434414	0.532037	0.476233	0.412048	0.438578	0.437584	0.453072	0.553067	0.293202	0.488608	0.435331	0.469395
818	0.615408	0.552076	0.46135	0.502771	0.508693	0.503455	0.450182	0.416629	0.398805	0.463473	0.441373	0.452402	0.454941	0.415254	0.514066	0.405314	0.302618	0.411606	0.506967	0.427659	0.521041	0.432538	0.503159	0.425836	0.461381	0.545725	0.494172	0.310679	0.36159	0.431028	0.391924	0.425646	0.547037	0.423491	0.393815	0.385204	0.457665	0.434403	0.532073	0.476272	0.412137	0.43855	0.437577	0.453105	0.553157	0.293171	0.488642	0.435334	0.46939
819	0.615437	0.552134	0.461379	0.502775	0.508759	0.50347	0.450222	0.416597	0.398777	0.463434	0.44136	0.452401	0.454872	0.415188	0.514065	0.405263	0.302554	0.411557	0.506994	0.427749	0.521077	0.432511	0.50314	0.425863	0.461373	0.545901	0.494222	0.31056	0.361482	0.431044	0.39185	0.425668	0.546979	0.423442	0.393808	0.385264	0.457672	0.434393	0.532085	0.476277	0.412212	0.438487	0.437561	0.453128	0.553219	0.293144	0.488681	0.43533	0.469369
820	0.615442	0.552178	0.461406	0.502769	0.508807	0.50347	0.450254	0.416557	0.398747	0.463408	0.441326	0.452381	0.454826	0.41512	0.514028	0.405203	0.302482	0.411486	0.507005	0.427813	0.521134	0.43249	0.503126	0.425849	0.461349	0.546058	0.494244	0.310445	0.361368	0.431047	0.391797	0.42568	0.546902	0.423397	0.393794	0.385359	0.457705	0.434385	0.532087	0.476257	0.412292	0.438436	0.43758	0.453127	0.553257	0.293135	0.488683	0.435319	0.469377
821	0.615444	0.552248	0.46143	0.502761	0.50887	0.503477	0.450296	0.416538	0.398709	0.463386	0.441254	0.452341	0.454797	0.415062	0.513962	0.405158	0.302413	0.411439	0.507031	0.427883	0.521177	0.432488	0.503116	0.425797	0.461321	0.546207	0.49423	0.310334	0.361257	0.43104	0.391762	0.425647	0.546796	0.423358	0.393748	0.385467	0.457746	0.434365	0.532095	0.476209	0.412373	0.438424	0.43761	0.453116	0.553309	0.29314	0.488671	0.435336	0.46941
822	0.615451	0.552324	0.461456	0.502749	0.50893	0.503492	0.450313	0.416521	0.398661	0.463331	0.441186	0.452305	0.454746	0.414996	0.513895	0.405105	0.302338	0.411388	0.507036	0.427941	0.521196	0.432476	0.503114	0.425745	0.461283	0.546315	0.494215	0.31022	0.361134	0.431032	0.391715	0.42561	0.546699	0.423307	0.393694	0.38555	0.457771	0.434321	0.532101	0.476171	0.412455	0.438398	0.437608	0.453103	0.553375	0.29313	0.488661	0.435329	0.46943
823	0.615455	0.552373	0.461476	0.502718	0.508969	0.503501	0.4503	0.416486	0.398606	0.463256	0.441146	0.452287	0.454677	0.414917	0.513835	0.405037	0.302252	0.411306	0.507007	0.427974	0.521204	0.432444	0.503111	0.425711	0.461241	0.546382	0.494215	0.310092	0.361	0.431042	0.391645	0.425605	0.546627	0.423251	0.393647	0.385611	0.457772	0.434263	0.532108	0.476176	0.412537	0.438334	0.437578	0.453094	0.553422	0.293102	0.488644	0.435274	0.46942
824	0.615446	0.552387	0.461478	0.502654	0.508992	0.503492	0.450307	0.416438	0.398553	0.463207	0.441114	0.452281	0.454626	0.414845	0.513764	0.404985	0.302164	0.411215	0.506975	0.428	0.521215	0.432405	0.503102	0.425678	0.461214	0.546466	0.494214	0.309948	0.360872	0.431078	0.391575	0.425618	0.546565	0.423216	0.393608	0.385692	0.457768	0.434215	0.532129	0.476208	0.412623	0.438274	0.437566	0.453091	0.553435	0.293092	0.48861	0.435219	0.469397
825	0.61544	0.552409	0.461461	0.502591	0.509019	0.503481	0.450327	0.416376	0.398486	0.463159	0.441077	0.452263	0.454565	0.414767	0.513687	0.404915	0.302082	0.411135	0.506979	0.428066	0.521231	0.432366	0.503076	0.425655	0.461174	0.54658	0.494203	0.309822	0.36076	0.431118	0.391505	0.425612	0.546509	0.423177	0.39358	0.385778	0.45778	0.434193	0.532146	0.476216	0.412706	0.438236	0.437558	0.453088	0.553454	0.293094	0.488588	0.435192	0.469358
826	0.615435	0.55245	0.461438	0.502552	0.509048	0.503462	0.450336	0.416315	0.398411	0.463099	0.441026	0.452228	0.454502	0.414675	0.513616	0.404819	0.302004	0.411043	0.506988	0.428129	0.521252	0.432347	0.503028	0.425632	0.461115	0.546685	0.49419	0.309711	0.360648	0.431146	0.391409	0.425587	0.546446	0.423132	0.393542	0.385846	0.457791	0.434178	0.53214	0.476198	0.412772	0.4382	0.437553	0.453088	0.553486	0.293084	0.488586	0.435167	0.469312
827	0.615431	0.5525	0.461424	0.502527	0.509077	0.503441	0.450339	0.416267	0.398344	0.463033	0.440956	0.45219	0.45445	0.414578	0.513551	0.404731	0.301925	0.410945	0.506961	0.428144	0.521266	0.432346	0.502981	0.425591	0.461066	0.546756	0.494178	0.30959	0.360525	0.431154	0.391291	0.425556	0.546369	0.423085	0.393485	0.385898	0.457797	0.434151	0.532111	0.476173	0.412829	0.438161	0.437556	0.453084	0.553512	0.293058	0.488588	0.435119	0.469262
828	0.615432	0.552551	0.461431	0.502489	0.509117	0.503437	0.450354	0.416216	0.39828	0.462964	0.44087	0.452157	0.454402	0.414487	0.51348	0.404694	0.301828	0.41089	0.506908	0.428149	0.521258	0.432327	0.502969	0.425524	0.461063	0.546814	0.494159	0.309444	0.3604	0.431155	0.391206	0.425518	0.546275	0.423036	0.393435	0.385955	0.457822	0.434124	0.532089	0.476152	0.412897	0.438137	0.437563	0.453057	0.553507	0.293045	0.48856	0.435049	0.469204
829	0.61542	0.552581	0.461431	0.502429	0.509152	0.503434	0.450358	0.416151	0.398206	0.462888	0.440772	0.452103	0.454338	0.414392	0.513393	0.404647	0.301719	0.410833	0.50687	0.42818	0.521238	0.43228	0.502952	0.425465	0.461049	0.546858	0.494132	0.309292	0.360266	0.431153	0.391137	0.425459	0.546137	0.422969	0.393366	0.386011	0.457838	0.434067	0.532075	0.476114	0.412959	0.438105	0.437543	0.453025	0.553489	0.293025	0.488512	0.43497	0.469131
830	0.615385	0.552576	0.461408	0.502358	0.509169	0.503417	0.450357	0.416085	0.398131	0.462804	0.440673	0.452043	0.454247	0.414293	0.513294	0.404573	0.301613	0.410751	0.506849	0.428209	0.521228	0.432219	0.502933	0.425418	0.461	0.546914	0.494096	0.309159	0.360125	0.431148	0.391051	0.425395	0.545993	0.422885	0.39328	0.386073	0.45784	0.433991	0.53206	0.476072	0.413015	0.43805	0.437511	0.453004	0.553496	0.292988	0.488472	0.434906	0.469072
831	0.615335	0.552552	0.461371	0.502296	0.509175	0.503388	0.450359	0.416022	0.398063	0.462715	0.440584	0.451996	0.454135	0.41419	0.513197	0.404494	0.301513	0.410659	0.506836	0.428213	0.521237	0.432167	0.502921	0.425368	0.460929	0.547013	0.49405	0.309048	0.359987	0.43114	0.390942	0.425346	0.545889	0.422791	0.393205	0.386137	0.457841	0.433941	0.532036	0.476048	0.413074	0.437968	0.437488	0.452988	0.553529	0.292936	0.488449	0.434862	0.469049
832	0.615295	0.552551	0.461333	0.502255	0.509196	0.503357	0.450349	0.415946	0.397999	0.462637	0.440502	0.451942	0.454036	0.414076	0.513125	0.404433	0.301419	0.410587	0.506839	0.428226	0.521247	0.432142	0.502877	0.42531	0.460862	0.54714	0.494007	0.308933	0.359869	0.431125	0.390853	0.425307	0.545806	0.422697	0.393147	0.38617	0.457821	0.433926	0.532011	0.47603	0.413126	0.43787	0.437447	0.452948	0.55354	0.292867	0.488426	0.434813	0.469043
833	0.615266	0.552572	0.461297	0.502206	0.509225	0.503325	0.450333	0.41588	0.397935	0.462572	0.440424	0.451905	0.453966	0.413973	0.513071	0.404357	0.301321	0.41051	0.506831	0.428224	0.521237	0.432113	0.502806	0.425251	0.460797	0.547245	0.493963	0.308793	0.35974	0.43111	0.390764	0.425286	0.545694	0.422623	0.39309	0.38618	0.45778	0.433876	0.531982	0.475983	0.413172	0.437781	0.437383	0.452892	0.553543	0.292803	0.488397	0.434752	0.469023
834	0.615231	0.552567	0.461258	0.502126	0.509236	0.503277	0.450308	0.415815	0.39785	0.462489	0.440354	0.451885	0.453903	0.413868	0.513016	0.404259	0.301213	0.41041	0.506787	0.428208	0.521202	0.432058	0.502742	0.425194	0.460737	0.547303	0.493922	0.308648	0.359595	0.431103	0.390662	0.425272	0.545571	0.422552	0.393041	0.386188	0.457738	0.433783	0.531939	0.475907	0.413212	0.437711	0.437319	0.452823	0.553544	0.292749	0.488341	0.43467	0.468984
835	0.615171	0.552505	0.461207	0.50202	0.509213	0.503203	0.450271	0.415734	0.397737	0.462377	0.440285	0.451841	0.453821	0.413739	0.512953	0.404158	0.301103	0.410296	0.506713	0.428203	0.521157	0.431984	0.502702	0.425135	0.460682	0.547332	0.493901	0.308522	0.359443	0.431102	0.390554	0.425235	0.545475	0.422451	0.392993	0.386207	0.457707	0.433692	0.531878	0.475823	0.413246	0.437648	0.437273	0.452753	0.553532	0.292692	0.488259	0.434577	0.468942
836	0.615113	0.552457	0.46115	0.501926	0.509203	0.503137	0.450238	0.415649	0.397632	0.462284	0.440179	0.451753	0.453721	0.413607	0.512881	0.404062	0.301004	0.410193	0.50666	0.428224	0.521121	0.431925	0.502636	0.425062	0.460622	0.547388	0.493882	0.308386	0.359288	0.431087	0.390444	0.425169	0.545369	0.422339	0.392907	0.386224	0.457681	0.43364	0.531815	0.475747	0.413292	0.437579	0.437231	0.452723	0.553504	0.292624	0.488205	0.434509	0.468892
837	0.615063	0.552445	0.461105	0.501845	0.509211	0.503088	0.450214	0.415553	0.397532	0.462202	0.440068	0.451673	0.453598	0.413487	0.51277	0.403969	0.300902	0.410098	0.50662	0.428246	0.521085	0.431872	0.502557	0.42496	0.460545	0.547469	0.493813	0.308225	0.359127	0.43107	0.390342	0.425113	0.545244	0.422253	0.392823	0.386244	0.457661	0.433595	0.53177	0.475701	0.413346	0.437492	0.437183	0.452697	0.553491	0.292562	0.488164	0.434452	0.468827
838	0.615018	0.552451	0.461074	0.501763	0.509205	0.503038	0.450181	0.415446	0.397434	0.46211	0.439972	0.451614	0.453467	0.41337	0.512638	0.403876	0.300789	0.409988	0.506574	0.42825	0.521043	0.431817	0.502477	0.424846	0.460446	0.547541	0.493705	0.308067	0.35897	0.431049	0.390245	0.425075	0.545109	0.422185	0.392752	0.386274	0.457641	0.433519	0.531731	0.475672	0.41338	0.437391	0.437126	0.45265	0.553485	0.292512	0.488115	0.434384	0.468764
839	0.614981	0.552449	0.461041	0.501668	0.509169	0.502973	0.450127	0.415345	0.397345	0.462006	0.439874	0.451547	0.453358	0.413245	0.512532	0.403776	0.300669	0.409851	0.506521	0.428234	0.521006	0.431763	0.502398	0.424756	0.46034	0.547591	0.493618	0.307948	0.358826	0.431011	0.390144	0.425029	0.54498	0.422098	0.392663	0.386314	0.457619	0.433422	0.531676	0.475629	0.41338	0.437296	0.437059	0.452597	0.553452	0.292467	0.488063	0.434308	0.468728
840	0.614943	0.552457	0.461003	0.50158	0.509154	0.502936	0.450092	0.415274	0.397273	0.461912	0.439768	0.45147	0.453269	0.413154	0.512447	0.403669	0.300567	0.409729	0.506467	0.428219	0.520987	0.431695	0.502338	0.424702	0.460261	0.547644	0.493573	0.307839	0.358693	0.430992	0.390048	0.424973	0.544867	0.422013	0.392572	0.386357	0.457599	0.433329	0.531633	0.475589	0.413403	0.437219	0.437002	0.452539	0.553437	0.292412	0.48803	0.434249	0.468683
841	0.614884	0.552453	0.460953	0.501494	0.509153	0.502902	0.450062	0.415206	0.397188	0.461812	0.43968	0.451397	0.453163	0.413065	0.512358	0.403561	0.300483	0.409626	0.506408	0.428208	0.520966	0.431612	0.5023	0.424643	0.460196	0.547696	0.493535	0.307716	0.358563	0.430977	0.389928	0.424928	0.544768	0.421929	0.39251	0.386389	0.457571	0.433241	0.5316	0.475542	0.413451	0.437136	0.436953	0.452466	0.553418	0.292346	0.487982	0.434174	0.468597
842	0.614815	0.552424	0.460898	0.5014	0.509146	0.502848	0.450012	0.415118	0.397072	0.461696	0.439607	0.451331	0.453027	0.41294	0.512265	0.403455	0.300393	0.409527	0.506345	0.428195	0.520929	0.431524	0.502262	0.424561	0.460126	0.547749	0.493475	0.307579	0.358432	0.430941	0.389774	0.424895	0.544661	0.421835	0.39247	0.386399	0.45754	0.433172	0.531552	0.475464	0.413506	0.437034	0.436895	0.452388	0.553365	0.292283	0.487906	0.43407	0.468492
843	0.614762	0.552383	0.460856	0.501297	0.509136	0.502788	0.449948	0.415014	0.396939	0.461578	0.439515	0.451257	0.452894	0.412798	0.512182	0.403352	0.300274	0.409432	0.506286	0.428184	0.520881	0.431444	0.502195	0.424494	0.460056	0.547821	0.493407	0.307429	0.358302	0.430891	0.389627	0.424844	0.544522	0.421735	0.392397	0.386388	0.457519	0.433138	0.531474	0.475356	0.413558	0.436933	0.436821	0.452333	0.553296	0.292235	0.487836	0.433974	0.468425
844	0.614692	0.55233	0.460804	0.501192	0.509117	0.502717	0.449912	0.414916	0.396826	0.461479	0.439394	0.451177	0.452795	0.412674	0.512103	0.403256	0.300172	0.40934	0.506241	0.428192	0.520834	0.431388	0.502117	0.424432	0.459985	0.547905	0.49334	0.30726	0.358162	0.430855	0.389511	0.424774	0.544381	0.421647	0.392306	0.386401	0.45751	0.433088	0.531397	0.475257	0.413601	0.436859	0.436764	0.452273	0.553259	0.29219	0.487788	0.433931	0.46839
845	0.614627	0.552295	0.460746	0.501092	0.509086	0.502643	0.449878	0.414818	0.396727	0.461375	0.439268	0.451097	0.452691	0.41256	0.511994	0.403141	0.300077	0.409215	0.506196	0.428183	0.520794	0.431324	0.502041	0.424331	0.45989	0.547968	0.493254	0.307109	0.358011	0.430817	0.389404	0.424703	0.544251	0.42156	0.39222	0.386446	0.45751	0.433013	0.531325	0.47518	0.413629	0.436804	0.436719	0.452202	0.553233	0.292151	0.48773	0.433886	0.468347
846	0.61459	0.552288	0.460696	0.501005	0.509055	0.502581	0.449815	0.414717	0.39662	0.461248	0.439157	0.451019	0.452552	0.412439	0.51185	0.403002	0.299961	0.409059	0.506122	0.428129	0.520758	0.431226	0.50197	0.424198	0.459777	0.547985	0.49315	0.306993	0.357862	0.430767	0.389296	0.42464	0.544124	0.421461	0.392147	0.386489	0.457495	0.43293	0.531247	0.475128	0.413648	0.436739	0.436661	0.452142	0.553198	0.292114	0.487648	0.433774	0.46827
847	0.614553	0.552263	0.460649	0.500923	0.509031	0.502529	0.449755	0.414632	0.396508	0.461129	0.439045	0.450934	0.452424	0.41232	0.511733	0.402882	0.299819	0.408933	0.506021	0.428063	0.520709	0.431129	0.501906	0.424108	0.459689	0.547977	0.49307	0.306877	0.357727	0.43072	0.389201	0.424566	0.543978	0.421363	0.392069	0.386488	0.457423	0.432842	0.531161	0.475089	0.413666	0.436638	0.436574	0.452133	0.553173	0.292056	0.487599	0.433617	0.468184
848	0.614493	0.55222	0.460589	0.500838	0.509005	0.502479	0.449723	0.414571	0.396413	0.461029	0.438907	0.450817	0.452306	0.412192	0.511664	0.402792	0.299703	0.408848	0.505957	0.428033	0.520644	0.431038	0.501845	0.424073	0.459593	0.547997	0.493014	0.306746	0.357589	0.430671	0.389086	0.424489	0.543823	0.421243	0.391971	0.386457	0.45732	0.432737	0.531072	0.475008	0.413683	0.436508	0.436474	0.452129	0.553144	0.291964	0.487591	0.433501	0.468116
849	0.614412	0.552199	0.460516	0.500744	0.508976	0.502425	0.449695	0.414505	0.39631	0.460932	0.438769	0.450717	0.45219	0.412055	0.511597	0.402702	0.299618	0.408764	0.505929	0.42804	0.520562	0.43097	0.50178	0.424046	0.459479	0.548073	0.492969	0.306599	0.357435	0.430632	0.388956	0.424433	0.543687	0.421118	0.391876	0.386427	0.45723	0.432628	0.530998	0.4749	0.413706	0.43638	0.436381	0.452077	0.553115	0.291866	0.487558	0.433447	0.468051
850	0.614317	0.552206	0.460435	0.50064	0.508947	0.502355	0.449645	0.414409	0.396172	0.460824	0.438664	0.450677	0.452087	0.41192	0.511488	0.40259	0.299529	0.408645	0.505894	0.428052	0.52047	0.430947	0.501712	0.423973	0.459369	0.548179	0.492925	0.30644	0.357267	0.43062	0.388824	0.424399	0.543578	0.421021	0.391807	0.386424	0.457181	0.432538	0.530954	0.474816	0.413727	0.436284	0.436311	0.451979	0.553091	0.291795	0.487458	0.433413	0.467969
851	0.614212	0.552173	0.460345	0.500527	0.508922	0.502267	0.449594	0.414299	0.396028	0.460719	0.438564	0.450633	0.452014	0.411801	0.511362	0.40249	0.299408	0.408525	0.505822	0.428036	0.520381	0.430933	0.501643	0.423855	0.459287	0.548244	0.492858	0.306274	0.357104	0.430629	0.38866	0.42434	0.543444	0.420958	0.39173	0.38645	0.457152	0.432459	0.530921	0.474775	0.413723	0.436222	0.436265	0.45191	0.553041	0.291734	0.487379	0.433345	0.467889
852	0.614144	0.552123	0.460276	0.500439	0.508918	0.502185	0.449547	0.414171	0.39591	0.460605	0.438457	0.45054	0.451911	0.411683	0.511226	0.402383	0.299285	0.408411	0.505741	0.428004	0.520308	0.430855	0.501553	0.423724	0.459207	0.548281	0.49276	0.306123	0.356969	0.430607	0.388483	0.424253	0.543272	0.420887	0.391625	0.386472	0.457143	0.432366	0.530858	0.474722	0.413705	0.436159	0.436219	0.451862	0.552971	0.291671	0.487332	0.433249	0.467813
853	0.61411	0.552077	0.460228	0.50036	0.508916	0.502107	0.449492	0.414044	0.395815	0.460485	0.438343	0.450426	0.451782	0.411549	0.511106	0.40226	0.299173	0.408289	0.505659	0.427983	0.520271	0.430749	0.501447	0.423617	0.459113	0.548322	0.492666	0.306001	0.356862	0.430549	0.388331	0.424167	0.543099	0.420791	0.391522	0.386478	0.457122	0.432264	0.530761	0.474624	0.413689	0.436069	0.436149	0.45181	0.552902	0.291612	0.487278	0.433154	0.467744
854	0.614071	0.552032	0.460179	0.50025	0.508886	0.502025	0.449425	0.413947	0.395721	0.46037	0.438226	0.45034	0.451673	0.411401	0.511014	0.402127	0.299066	0.408151	0.505563	0.427971	0.520275	0.430678	0.50136	0.423549	0.459011	0.548372	0.492608	0.305905	0.35676	0.430494	0.388219	0.424099	0.542963	0.420688	0.391452	0.386475	0.457061	0.432183	0.530664	0.474507	0.413686	0.435954	0.436058	0.451746	0.552845	0.291559	0.487195	0.433068	0.467681
855	0.61402	0.551999	0.46012	0.500137	0.508836	0.501963	0.449357	0.413879	0.395628	0.460264	0.438114	0.450271	0.451563	0.411271	0.51093	0.402006	0.298964	0.408024	0.505456	0.42794	0.520258	0.430586	0.501317	0.423497	0.458905	0.548414	0.492544	0.305802	0.356645	0.430471	0.38811	0.424021	0.542828	0.420585	0.39139	0.386479	0.456998	0.432124	0.530597	0.474435	0.41372	0.435854	0.435984	0.451697	0.552787	0.291493	0.487127	0.432979	0.467602
856	0.613936	0.551982	0.460046	0.50003	0.508797	0.50189	0.449299	0.413803	0.395517	0.460152	0.438006	0.450215	0.451437	0.411149	0.510831	0.4019	0.298859	0.40791	0.505377	0.427916	0.52019	0.430492	0.501263	0.423423	0.458818	0.548461	0.492461	0.305668	0.356495	0.430441	0.388002	0.423943	0.542692	0.420478	0.391312	0.386496	0.456946	0.432062	0.530526	0.474374	0.413762	0.435769	0.435917	0.451636	0.552732	0.291417	0.487051	0.432907	0.467493
857	0.613831	0.551968	0.459961	0.499921	0.508782	0.501796	0.449261	0.413704	0.39539	0.460038	0.437894	0.450153	0.45131	0.411028	0.510712	0.401815	0.298746	0.407808	0.505313	0.427902	0.520094	0.430426	0.501164	0.423318	0.458759	0.548505	0.492366	0.305517	0.356313	0.430386	0.387888	0.423882	0.54257	0.420368	0.391219	0.38652	0.45691	0.431997	0.530435	0.474292	0.413773	0.435693	0.43584	0.451545	0.552689	0.291352	0.486954	0.43284	0.467389
858	0.613745	0.551943	0.459886	0.499806	0.508774	0.501705	0.449235	0.413593	0.395272	0.459942	0.437784	0.450074	0.451201	0.410913	0.510585	0.401753	0.29863	0.407714	0.505214	0.427872	0.520014	0.430381	0.501049	0.423207	0.458712	0.548524	0.492267	0.305387	0.356137	0.430334	0.387756	0.423835	0.542471	0.420266	0.391131	0.386544	0.456901	0.431948	0.530353	0.474206	0.413752	0.435626	0.435756	0.451444	0.552658	0.291313	0.486862	0.432749	0.46733
859	0.613691	0.551918	0.459832	0.499697	0.508753	0.501636	0.449185	0.413489	0.395182	0.459843	0.437699	0.449991	0.451081	0.410791	0.510476	0.401657	0.298517	0.407607	0.505124	0.427828	0.519976	0.43032	0.500974	0.423114	0.458636	0.548525	0.492182	0.305278	0.356017	0.430296	0.387612	0.423783	0.542367	0.420178	0.391063	0.386562	0.45691	0.431885	0.530306	0.474145	0.413767	0.435558	0.435688	0.451372	0.552623	0.291275	0.486802	0.432656	0.467303
860	0.613631	0.551871	0.459772	0.499592	0.508725	0.501574	0.449114	0.413393	0.39509	0.459724	0.437597	0.449881	0.450946	0.410647	0.510377	0.401533	0.29839	0.407502	0.505046	0.427791	0.51995	0.430238	0.500921	0.423033	0.458544	0.548544	0.492112	0.305158	0.355915	0.430246	0.387471	0.423713	0.542228	0.420075	0.390981	0.386562	0.456886	0.4318	0.530237	0.474066	0.413802	0.435457	0.435614	0.451313	0.55257	0.2912	0.486751	0.432565	0.467266
861	0.613547	0.551807	0.459691	0.499493	0.508699	0.501508	0.449043	0.413299	0.394977	0.459598	0.437458	0.449756	0.450815	0.410496	0.510274	0.401422	0.298255	0.407414	0.50495	0.427771	0.519888	0.430142	0.500853	0.422963	0.458456	0.548592	0.492054	0.305011	0.355779	0.43017	0.38734	0.423626	0.542058	0.41995	0.390876	0.386542	0.456814	0.431709	0.530119	0.473959	0.413827	0.435323	0.435519	0.451244	0.552512	0.291094	0.486682	0.432472	0.467188
862	0.613458	0.551761	0.45961	0.499401	0.508672	0.501438	0.448985	0.413206	0.394864	0.459491	0.437322	0.449673	0.450706	0.41037	0.510174	0.401343	0.298151	0.407326	0.50483	0.427764	0.519786	0.430049	0.500761	0.422915	0.45837	0.548643	0.49201	0.304864	0.355616	0.430087	0.387224	0.423539	0.541897	0.41984	0.390786	0.386517	0.456729	0.431627	0.530005	0.473866	0.413848	0.435194	0.435428	0.451159	0.55248	0.291007	0.486589	0.432386	0.467081
863	0.613369	0.551722	0.459533	0.499288	0.50863	0.501364	0.448923	0.413114	0.39476	0.459373	0.437224	0.449609	0.45059	0.410259	0.510084	0.40123	0.298075	0.407208	0.504745	0.427743	0.519696	0.429968	0.500674	0.422879	0.458283	0.54869	0.49196	0.304727	0.355458	0.430034	0.387134	0.423461	0.541763	0.419764	0.390719	0.386526	0.456685	0.431557	0.529939	0.473785	0.413868	0.435105	0.435369	0.451074	0.552449	0.290958	0.486502	0.432309	0.466983
864	0.613295	0.551676	0.459461	0.499162	0.50858	0.501293	0.44886	0.413023	0.394665	0.459253	0.437145	0.449538	0.450465	0.410151	0.509976	0.401104	0.297988	0.407085	0.504681	0.427698	0.519631	0.429896	0.50062	0.422816	0.458212	0.548747	0.491889	0.304603	0.355327	0.430022	0.38705	0.42339	0.541638	0.419693	0.390645	0.386562	0.456673	0.431493	0.529906	0.473708	0.413889	0.435035	0.435312	0.451008	0.552387	0.290914	0.486445	0.432233	0.466914
865	0.61324	0.551634	0.459397	0.49905	0.508545	0.501227	0.448796	0.412936	0.394571	0.459145	0.437056	0.449459	0.45034	0.41004	0.509844	0.400993	0.297874	0.406976	0.504605	0.427649	0.519578	0.429823	0.500584	0.422717	0.458146	0.548811	0.491815	0.304488	0.35522	0.430034	0.386946	0.423332	0.541513	0.419614	0.390563	0.386588	0.456647	0.431422	0.529872	0.473646	0.413908	0.434943	0.435212	0.450952	0.552304	0.290845	0.486396	0.432151	0.466873
866	0.613198	0.551636	0.459345	0.498974	0.508532	0.501156	0.448723	0.412859	0.394459	0.459037	0.436961	0.449395	0.450213	0.409924	0.509737	0.40087	0.297776	0.406852	0.504517	0.427618	0.519517	0.42974	0.500502	0.422627	0.458044	0.548843	0.491769	0.304369	0.355111	0.430034	0.386824	0.423301	0.541402	0.419561	0.390522	0.386571	0.456592	0.431335	0.529833	0.473621	0.413908	0.434826	0.435076	0.450865	0.552269	0.290763	0.486295	0.432052	0.466841
867	0.61315	0.551627	0.459281	0.498909	0.508524	0.501084	0.448652	0.412786	0.394335	0.458936	0.436844	0.449328	0.450079	0.409819	0.509651	0.400724	0.297696	0.406732	0.504446	0.427589	0.519437	0.429682	0.500421	0.42256	0.457934	0.54887	0.491722	0.304244	0.354981	0.429997	0.38669	0.423237	0.541264	0.419498	0.39047	0.386552	0.456543	0.431242	0.529764	0.473569	0.4139	0.434722	0.434979	0.45077	0.552258	0.290698	0.486194	0.431971	0.466775
868	0.613092	0.551587	0.459206	0.498826	0.508505	0.501014	0.448592	0.412708	0.394221	0.458839	0.436706	0.449251	0.449963	0.40972	0.509575	0.400599	0.297612	0.406635	0.504392	0.427565	0.519365	0.429652	0.500383	0.422498	0.457843	0.548911	0.491668	0.304139	0.354851	0.42992	0.386557	0.423127	0.541083	0.419383	0.390374	0.386558	0.456492	0.431164	0.529647	0.473462	0.41391	0.434641	0.434937	0.450719	0.552239	0.290648	0.486152	0.431918	0.466689
869	0.613028	0.551541	0.459135	0.498721	0.508477	0.500943	0.448541	0.412626	0.394121	0.458738	0.436573	0.449166	0.449879	0.409605	0.509503	0.400525	0.29751	0.406558	0.504329	0.427547	0.519319	0.429618	0.500369	0.422428	0.457777	0.548957	0.491616	0.304061	0.354737	0.429834	0.386433	0.42301	0.540896	0.419229	0.390255	0.386589	0.456432	0.431111	0.529504	0.473338	0.413939	0.434571	0.434908	0.450719	0.552194	0.290603	0.486163	0.431861	0.466622
870	0.612964	0.551502	0.459075	0.498629	0.50845	0.500866	0.448476	0.412547	0.394011	0.458643	0.436481	0.449089	0.449811	0.409463	0.50944	0.400462	0.297417	0.406465	0.504237	0.427519	0.519278	0.42957	0.500307	0.422376	0.457719	0.548992	0.491562	0.30397	0.354608	0.429784	0.386308	0.422942	0.540768	0.419127	0.390162	0.386619	0.456399	0.431052	0.529406	0.473258	0.413955	0.4345	0.434852	0.450687	0.552129	0.290567	0.486137	0.431774	0.466575
871	0.6129	0.551447	0.459011	0.498554	0.508439	0.500794	0.448423	0.412476	0.393906	0.458567	0.436413	0.449016	0.449739	0.40933	0.509361	0.400382	0.297342	0.406391	0.504153	0.427494	0.519237	0.429539	0.500228	0.422326	0.457681	0.549052	0.491516	0.303834	0.354481	0.42976	0.38619	0.422915	0.540675	0.419059	0.39009	0.386653	0.456384	0.430992	0.529345	0.473185	0.41398	0.434429	0.434782	0.45061	0.552033	0.290521	0.486079	0.431706	0.46654
872	0.612832	0.551408	0.458952	0.498477	0.508432	0.500736	0.448397	0.412413	0.393822	0.4585	0.436343	0.448952	0.449644	0.409236	0.509267	0.400287	0.297255	0.406334	0.504077	0.427467	0.519204	0.429502	0.50016	0.422268	0.457644	0.549106	0.49147	0.303689	0.35438	0.429734	0.386069	0.422898	0.540576	0.418983	0.39003	0.38669	0.456371	0.430929	0.529277	0.473095	0.414011	0.434356	0.434712	0.450515	0.551948	0.290454	0.486013	0.431633	0.466498
873	0.612755	0.55141	0.45891	0.498377	0.508406	0.500688	0.448385	0.41235	0.393759	0.458429	0.436255	0.448909	0.449534	0.409179	0.509171	0.400189	0.29713	0.406262	0.503989	0.427424	0.51918	0.429429	0.500111	0.422202	0.457577	0.549113	0.491406	0.303592	0.354306	0.429691	0.385929	0.422855	0.540454	0.418883	0.389974	0.386717	0.456352	0.43084	0.529173	0.473	0.414035	0.434272	0.434649	0.450437	0.551914	0.290375	0.485951	0.431516	0.466429
874	0.612677	0.55138	0.458871	0.498275	0.508351	0.500645	0.448349	0.412277	0.393694	0.45835	0.436153	0.448873	0.449443	0.409115	0.50907	0.400083	0.29702	0.406153	0.503914	0.427386	0.519155	0.429365	0.50008	0.422131	0.457475	0.549128	0.491331	0.30352	0.354209	0.429633	0.385807	0.422778	0.540334	0.418782	0.389905	0.386709	0.456328	0.430717	0.529075	0.472909	0.414063	0.434178	0.434599	0.450399	0.551882	0.290306	0.485888	0.431426	0.466314
875	0.61263	0.551345	0.458822	0.498178	0.508311	0.50059	0.448281	0.412196	0.393604	0.458247	0.436066	0.448824	0.449365	0.409015	0.508982	0.399972	0.296938	0.406033	0.503877	0.427375	0.519124	0.429321	0.500045	0.422065	0.457381	0.549173	0.491292	0.303423	0.354101	0.429594	0.385755	0.422695	0.540214	0.418709	0.389842	0.386696	0.456293	0.430644	0.529024	0.472856	0.414099	0.4341	0.434555	0.450371	0.551837	0.290256	0.485816	0.431381	0.466213
876	0.612616	0.551337	0.45877	0.498095	0.508314	0.500524	0.448207	0.412119	0.393496	0.458139	0.436001	0.448762	0.449281	0.408893	0.50892	0.399881	0.296866	0.40594	0.503859	0.427379	0.519089	0.42928	0.499986	0.422017	0.457332	0.549243	0.491297	0.303318	0.353996	0.429599	0.385719	0.422646	0.540105	0.418667	0.389788	0.386707	0.456256	0.430631	0.529017	0.472853	0.414124	0.434041	0.434506	0.45032	0.551797	0.290217	0.485743	0.431348	0.466164
877	0.612599	0.551344	0.458727	0.49803	0.508337	0.500467	0.448161	0.412062	0.393402	0.458053	0.435934	0.448699	0.44919	0.408785	0.508875	0.39982	0.296789	0.405878	0.503821	0.427377	0.519051	0.429218	0.499913	0.421979	0.457319	0.549325	0.491309	0.303243	0.353892	0.429631	0.385619	0.422639	0.540018	0.41863	0.389727	0.386737	0.456231	0.430615	0.529017	0.47286	0.414127	0.433977	0.434444	0.450254	0.551778	0.290173	0.485688	0.43129	0.466145
878	0.612554	0.551327	0.458691	0.497972	0.508311	0.500436	0.448141	0.412016	0.393333	0.457973	0.435858	0.448647	0.449107	0.408691	0.508802	0.399731	0.296726	0.40578	0.503769	0.427387	0.519025	0.429161	0.499881	0.421914	0.45728	0.549419	0.491283	0.303154	0.353779	0.429633	0.385517	0.422618	0.539924	0.418572	0.38966	0.386743	0.456199	0.43055	0.528997	0.472831	0.414158	0.43386	0.434359	0.450208	0.55172	0.290112	0.48564	0.431245	0.466102
879	0.612499	0.551302	0.458661	0.497897	0.508266	0.500398	0.448124	0.411962	0.393266	0.457884	0.435769	0.448603	0.449045	0.408598	0.508707	0.399634	0.296656	0.405669	0.503724	0.427386	0.518995	0.429152	0.499876	0.421847	0.457212	0.5495	0.491242	0.303043	0.353667	0.429594	0.385446	0.422569	0.539821	0.418507	0.389607	0.386764	0.456184	0.430471	0.528944	0.472769	0.414205	0.433762	0.434288	0.45016	0.551648	0.290057	0.4856	0.431209	0.466054
880	0.612446	0.551276	0.458628	0.497812	0.508249	0.500338	0.448097	0.411899	0.393195	0.457797	0.435696	0.448563	0.448994	0.408496	0.508616	0.399562	0.296579	0.405585	0.503686	0.427357	0.518952	0.429184	0.499853	0.421794	0.457149	0.549551	0.491204	0.302935	0.353563	0.429531	0.38539	0.422534	0.539736	0.418436	0.389577	0.386814	0.456189	0.430405	0.528864	0.472686	0.414235	0.433719	0.434245	0.450102	0.551601	0.290012	0.485568	0.431162	0.46603
881	0.612389	0.551245	0.458574	0.497745	0.508263	0.500277	0.448061	0.411843	0.393131	0.457733	0.43568	0.448538	0.448928	0.408395	0.508548	0.399513	0.296518	0.405529	0.503628	0.427318	0.518909	0.429195	0.499801	0.42174	0.457116	0.549576	0.491157	0.302856	0.353469	0.429469	0.385312	0.422544	0.539682	0.418354	0.389556	0.386847	0.456173	0.430334	0.528777	0.472598	0.414244	0.433675	0.434198	0.450059	0.551578	0.289948	0.485534	0.431095	0.466026
882	0.612337	0.551238	0.458521	0.497674	0.508271	0.500236	0.448022	0.411787	0.393052	0.45768	0.435677	0.448519	0.448858	0.408301	0.508491	0.399456	0.296464	0.405477	0.503567	0.427306	0.51887	0.429161	0.49977	0.421692	0.457101	0.549611	0.49113	0.302782	0.353397	0.42942	0.385204	0.42252	0.53961	0.418289	0.389517	0.386845	0.456117	0.430252	0.528718	0.472554	0.414269	0.433575	0.434136	0.450047	0.551546	0.289882	0.485508	0.431033	0.466003
883	0.612288	0.551238	0.458478	0.497603	0.508262	0.50021	0.447975	0.411724	0.392963	0.457607	0.435621	0.448473	0.448789	0.408217	0.508437	0.399379	0.296395	0.405417	0.503523	0.427314	0.518834	0.429112	0.499767	0.421656	0.457068	0.549671	0.491142	0.302705	0.353325	0.429414	0.385089	0.422469	0.539508	0.418245	0.389462	0.386868	0.456093	0.430196	0.528695	0.472554	0.414311	0.433484	0.434088	0.450039	0.551524	0.289858	0.48549	0.430989	0.465971
884	0.61224	0.551228	0.458439	0.497542	0.508245	0.500184	0.447925	0.411663	0.392883	0.457523	0.43551	0.448396	0.448721	0.408146	0.508376	0.399286	0.296313	0.405336	0.503492	0.427324	0.518801	0.429068	0.499766	0.421636	0.457008	0.549745	0.491153	0.302631	0.353234	0.42944	0.385004	0.422415	0.539379	0.418203	0.389397	0.386939	0.456128	0.430174	0.528688	0.472557	0.414352	0.433445	0.434068	0.449997	0.551515	0.289872	0.485463	0.430959	0.465941
885	0.612203	0.551213	0.458406	0.497499	0.508242	0.500155	0.447896	0.41163	0.392826	0.457478	0.435408	0.448313	0.448654	0.408089	0.5083	0.3992	0.296248	0.405239	0.503448	0.427329	0.518774	0.429012	0.499738	0.421633	0.456953	0.549816	0.49111	0.302563	0.353133	0.42943	0.384963	0.422348	0.539227	0.418141	0.389313	0.387005	0.456154	0.43015	0.528665	0.472515	0.414376	0.433415	0.434061	0.449916	0.551483	0.289861	0.485418	0.430917	0.465898
886	0.612205	0.551214	0.458401	0.497452	0.508257	0.500124	0.447893	0.411609	0.392778	0.457431	0.435308	0.448241	0.448581	0.408024	0.508225	0.399158	0.296181	0.405182	0.503381	0.42731	0.518764	0.428986	0.499682	0.421635	0.456942	0.549889	0.491085	0.302502	0.353057	0.429363	0.384884	0.422278	0.539097	0.418057	0.389227	0.38703	0.456129	0.430106	0.528616	0.472422	0.414378	0.433349	0.434033	0.44986	0.55145	0.289796	0.485386	0.430874	0.465859
887	0.612199	0.551223	0.458398	0.497393	0.508267	0.500093	0.447881	0.41157	0.39273	0.457349	0.435247	0.44821	0.448489	0.407945	0.508149	0.399131	0.296114	0.405149	0.503342	0.427291	0.518747	0.428984	0.499644	0.421612	0.456936	0.54996	0.491102	0.302417	0.352982	0.429296	0.384772	0.42224	0.539006	0.417985	0.389174	0.387036	0.45609	0.430041	0.528561	0.472339	0.414392	0.433261	0.433979	0.449842	0.551435	0.289724	0.485355	0.430832	0.465842
888	0.612149	0.55122	0.458368	0.497328	0.508261	0.500055	0.447847	0.411512	0.392686	0.457252	0.435232	0.448209	0.448381	0.407876	0.508067	0.399077	0.296056	0.405106	0.503354	0.427289	0.518716	0.428963	0.499643	0.421552	0.456912	0.550036	0.491128	0.302308	0.352886	0.429273	0.384672	0.422226	0.538934	0.417944	0.389149	0.387059	0.456072	0.429969	0.528513	0.472311	0.414438	0.433186	0.433916	0.449833	0.55144	0.289691	0.485308	0.430788	0.465829
889	0.612093	0.551203	0.45832	0.49727	0.508254	0.500003	0.447826	0.411481	0.392665	0.457192	0.435201	0.448183	0.448281	0.407849	0.507991	0.398997	0.296005	0.40505	0.503352	0.42728	0.518718	0.428898	0.499649	0.421477	0.456913	0.550124	0.491121	0.302242	0.352799	0.429274	0.384607	0.422179	0.538841	0.417917	0.389094	0.387092	0.456045	0.429909	0.52846	0.472298	0.414483	0.433128	0.433851	0.449812	0.551452	0.289682	0.485258	0.430741	0.465777
890	0.612048	0.551182	0.458284	0.497233	0.508245	0.499984	0.447815	0.411467	0.392637	0.457147	0.435164	0.448184	0.448198	0.407811	0.507953	0.398927	0.295956	0.404992	0.503329	0.427276	0.518744	0.428864	0.49967	0.421427	0.456909	0.550186	0.491129	0.302209	0.352741	0.429268	0.384542	0.422172	0.53875	0.417891	0.389044	0.387137	0.456028	0.429882	0.528415	0.472275	0.414549	0.433052	0.433782	0.449767	0.551445	0.289646	0.485251	0.430702	0.465749
891	0.61202	0.551179	0.458284	0.497216	0.508253	0.500003	0.447801	0.411449	0.392592	0.457106	0.435127	0.448192	0.448152	0.407746	0.507931	0.398877	0.295919	0.404932	0.503312	0.427292	0.518749	0.428871	0.499706	0.421423	0.456895	0.550228	0.491159	0.302157	0.352686	0.429242	0.384475	0.42218	0.538667	0.41787	0.389006	0.387203	0.456053	0.429886	0.528409	0.472242	0.414634	0.433002	0.433755	0.44971	0.551421	0.289612	0.485263	0.430678	0.465772
892	0.612014	0.551201	0.458311	0.497208	0.508284	0.500033	0.447773	0.411423	0.392544	0.457062	0.435091	0.448166	0.448141	0.40767	0.507896	0.398834	0.295896	0.404877	0.503314	0.427322	0.518721	0.428889	0.499739	0.421452	0.456885	0.550278	0.491194	0.302072	0.352622	0.429209	0.384418	0.422151	0.538596	0.417851	0.388973	0.387277	0.456112	0.429892	0.528435	0.472204	0.414714	0.433005	0.433785	0.449661	0.551394	0.289619	0.48525	0.430672	0.465805
893	0.612036	0.551229	0.458322	0.49719	0.508312	0.500053	0.44774	0.411404	0.392513	0.457013	0.435088	0.448132	0.448119	0.407602	0.507866	0.398794	0.295865	0.404846	0.50332	0.427341	0.51872	0.428899	0.499748	0.421476	0.456884	0.550344	0.491236	0.302018	0.352578	0.429197	0.384373	0.422118	0.538549	0.417806	0.388956	0.387315	0.456146	0.429857	0.528411	0.472152	0.414765	0.432993	0.433792	0.449632	0.551351	0.289628	0.485215	0.430675	0.465766
894	0.612041	0.551249	0.458313	0.497156	0.508333	0.500064	0.44773	0.411378	0.392486	0.45698	0.435117	0.448135	0.448092	0.407543	0.507815	0.398765	0.295821	0.404833	0.503335	0.427359	0.518742	0.4289	0.499779	0.421451	0.456891	0.550429	0.491248	0.301965	0.352532	0.429189	0.384341	0.422112	0.538494	0.417763	0.388951	0.387329	0.456167	0.429819	0.528356	0.472125	0.414838	0.432942	0.433751	0.449622	0.551309	0.289601	0.485215	0.430659	0.465729
895	0.612011	0.551254	0.458293	0.497102	0.508341	0.50005	0.447741	0.411359	0.392453	0.456951	0.435105	0.44813	0.448055	0.407499	0.50776	0.398732	0.29577	0.404808	0.503338	0.427368	0.518779	0.428895	0.499804	0.421403	0.4569	0.550519	0.491245	0.301897	0.352475	0.429167	0.384302	0.422103	0.538422	0.417738	0.388918	0.387366	0.456181	0.429805	0.52831	0.472122	0.414911	0.432879	0.433698	0.449622	0.551311	0.289562	0.485242	0.430631	0.465732
896	0.611957	0.551246	0.45827	0.497041	0.508327	0.500011	0.447752	0.411366	0.392416	0.456904	0.435026	0.448083	0.448012	0.407463	0.507742	0.39868	0.295733	0.404747	0.503325	0.427363	0.518812	0.428894	0.499779	0.4214	0.456894	0.550602	0.491271	0.301824	0.352417	0.429143	0.384245	0.422077	0.538354	0.417724	0.388843	0.387454	0.456188	0.429809	0.528296	0.472117	0.414945	0.432836	0.433676	0.449611	0.551348	0.289545	0.485247	0.430606	0.465753
897	0.611902	0.551227	0.458252	0.497014	0.508306	0.499997	0.447752	0.411384	0.392385	0.456853	0.434985	0.448081	0.447998	0.407419	0.507758	0.398632	0.295718	0.404677	0.503329	0.427369	0.518812	0.428918	0.49976	0.421466	0.456866	0.550691	0.491329	0.301772	0.352358	0.429166	0.384197	0.422086	0.538322	0.417711	0.388786	0.387534	0.45621	0.429811	0.528302	0.472098	0.414983	0.432799	0.433673	0.449575	0.551329	0.289534	0.485229	0.430574	0.465772
898	0.611881	0.551223	0.458253	0.497015	0.508315	0.500009	0.447759	0.411372	0.392361	0.456833	0.434975	0.448103	0.448	0.407382	0.507726	0.398594	0.2957	0.404646	0.503367	0.427392	0.518826	0.428941	0.49981	0.421522	0.456863	0.550803	0.491367	0.301741	0.352295	0.4292	0.384161	0.422098	0.5383	0.417704	0.388755	0.387555	0.456216	0.429799	0.528337	0.472087	0.415046	0.432754	0.43367	0.449573	0.551307	0.289509	0.485231	0.430554	0.465798
899	0.611888	0.551255	0.458272	0.497016	0.508355	0.500038	0.447765	0.411343	0.392342	0.456836	0.434972	0.448115	0.448004	0.407352	0.507645	0.39856	0.295667	0.404649	0.503408	0.42741	0.51886	0.428971	0.499889	0.421528	0.456889	0.550909	0.49139	0.301703	0.352241	0.429198	0.384108	0.422102	0.538256	0.41769	0.388744	0.387571	0.456208	0.429752	0.52836	0.472093	0.415119	0.432704	0.433664	0.449598	0.551339	0.289469	0.485248	0.430538	0.465816
900	0.611894	0.55132	0.458301	0.496999	0.508401	0.500075	0.447756	0.41134	0.392331	0.45683	0.43497	0.448114	0.448011	0.407319	0.507591	0.398519	0.295627	0.40464	0.503405	0.427405	0.518888	0.429024	0.499927	0.421514	0.45691	0.550973	0.491429	0.301639	0.352206	0.429162	0.384026	0.422108	0.538186	0.417657	0.388744	0.387663	0.45622	0.429682	0.528338	0.4721	0.41519	0.432668	0.433661	0.449597	0.551412	0.289443	0.485252	0.430503	0.46582
901	0.611888	0.551374	0.458334	0.496979	0.508429	0.500103	0.44775	0.411355	0.392331	0.456805	0.434979	0.448129	0.448014	0.407277	0.507614	0.398467	0.29561	0.404582	0.503374	0.427396	0.518913	0.429069	0.499971	0.42153	0.456911	0.551032	0.491476	0.301585	0.352184	0.429165	0.383966	0.422103	0.538143	0.417633	0.388745	0.387764	0.45628	0.429671	0.528327	0.4721	0.415288	0.43265	0.433642	0.449584	0.551435	0.289461	0.485288	0.43047	0.465842
902	0.611906	0.551411	0.458363	0.496974	0.508461	0.500126	0.447784	0.411371	0.392336	0.456779	0.434989	0.448161	0.447976	0.407253	0.50764	0.398451	0.295607	0.404559	0.503371	0.427437	0.518957	0.429075	0.500036	0.421571	0.456943	0.551129	0.491516	0.301559	0.352153	0.429175	0.383932	0.422108	0.538124	0.417616	0.388726	0.387833	0.456367	0.42969	0.528317	0.47209	0.415377	0.432621	0.433637	0.449571	0.551416	0.289488	0.485341	0.430486	0.465862
903	0.611942	0.551441	0.458388	0.496991	0.508511	0.500149	0.447846	0.411389	0.392339	0.45676	0.434996	0.4482	0.447915	0.407255	0.507624	0.398475	0.295601	0.404589	0.503413	0.427519	0.51901	0.429057	0.500094	0.421615	0.457027	0.551262	0.491556	0.301537	0.352107	0.429173	0.383912	0.422132	0.538102	0.417612	0.388699	0.387898	0.456446	0.429697	0.528308	0.472097	0.415443	0.43259	0.43366	0.449565	0.551411	0.289487	0.485368	0.430523	0.465878
904	0.61196	0.551475	0.458411	0.497017	0.508561	0.500174	0.447889	0.411408	0.392335	0.456742	0.435006	0.448229	0.447883	0.407253	0.507598	0.398485	0.295599	0.40461	0.503473	0.427583	0.519054	0.429055	0.500117	0.421654	0.457117	0.551389	0.491619	0.301494	0.352063	0.42918	0.383892	0.422158	0.53807	0.417637	0.388693	0.388	0.456493	0.429692	0.528328	0.472154	0.4155	0.432582	0.433689	0.449577	0.551455	0.289462	0.485359	0.430522	0.465901
905	0.611963	0.551513	0.458435	0.497046	0.508584	0.500199	0.447909	0.411416	0.392321	0.456745	0.435022	0.448236	0.447858	0.407227	0.507599	0.398462	0.295615	0.404614	0.503516	0.427594	0.519115	0.429078	0.500128	0.421686	0.457153	0.551464	0.491701	0.301473	0.352039	0.429219	0.383864	0.422159	0.538052	0.41768	0.388686	0.388086	0.456511	0.429682	0.528392	0.472237	0.415543	0.432565	0.433687	0.449602	0.551498	0.289448	0.485373	0.430516	0.465888
906	0.611972	0.551551	0.458461	0.49706	0.50861	0.500242	0.447923	0.411438	0.392327	0.456769	0.435033	0.448247	0.447854	0.40721	0.507605	0.398449	0.295622	0.404615	0.503522	0.4276	0.519182	0.429109	0.500156	0.421711	0.457186	0.551507	0.491784	0.301468	0.35201	0.429238	0.383823	0.422153	0.538022	0.41769	0.388654	0.388172	0.456542	0.429671	0.528434	0.472269	0.415602	0.432547	0.433704	0.449607	0.551523	0.289458	0.485403	0.4305	0.465892
907	0.611986	0.55158	0.458481	0.497048	0.508642	0.500283	0.447934	0.411471	0.392353	0.456781	0.435057	0.448277	0.447875	0.407204	0.507609	0.398442	0.295601	0.404598	0.503519	0.42763	0.519241	0.429144	0.500216	0.421738	0.457235	0.551569	0.491863	0.301459	0.351976	0.429218	0.383791	0.422166	0.53798	0.417661	0.388631	0.388268	0.45659	0.429675	0.528428	0.472232	0.415706	0.432536	0.433741	0.449608	0.551535	0.289474	0.485445	0.430479	0.465944
908	0.611994	0.551605	0.458491	0.497026	0.508656	0.500291	0.447944	0.41149	0.392368	0.456757	0.435117	0.448318	0.447901	0.407177	0.507621	0.3984	0.295562	0.404552	0.50356	0.427671	0.519294	0.429201	0.500303	0.421778	0.457266	0.551687	0.491944	0.301442	0.351967	0.429198	0.383798	0.422204	0.537953	0.417636	0.38867	0.38835	0.456621	0.429695	0.528413	0.472184	0.415842	0.432522	0.433736	0.449643	0.551548	0.289467	0.485502	0.430481	0.466007
909	0.612021	0.551662	0.458534	0.497053	0.508705	0.500325	0.447978	0.41151	0.392378	0.456742	0.435156	0.448341	0.447895	0.407153	0.50763	0.398391	0.295523	0.404575	0.503671	0.427738	0.519356	0.429261	0.500399	0.42181	0.457326	0.55186	0.492023	0.301419	0.351957	0.429204	0.383811	0.422241	0.53791	0.417636	0.388687	0.388383	0.456658	0.429696	0.528423	0.472173	0.415942	0.4325	0.433722	0.449672	0.551596	0.289451	0.485536	0.430536	0.466026
910	0.612061	0.551721	0.458597	0.497091	0.508774	0.500392	0.448028	0.411553	0.392417	0.456771	0.435156	0.448368	0.4479	0.407176	0.507641	0.398419	0.295524	0.404623	0.503786	0.427819	0.519439	0.42931	0.500488	0.42185	0.45742	0.552004	0.492112	0.301388	0.351939	0.429216	0.383807	0.422257	0.537856	0.417647	0.388654	0.388441	0.456742	0.429696	0.528439	0.472188	0.416019	0.432496	0.433743	0.449693	0.551661	0.289463	0.485552	0.430602	0.466047
911	0.612098	0.55175	0.458659	0.497104	0.508828	0.500459	0.448081	0.41161	0.392482	0.456827	0.435154	0.448421	0.447942	0.407225	0.507655	0.398459	0.295563	0.404647	0.503851	0.427888	0.519539	0.429362	0.500569	0.421908	0.457509	0.55209	0.492214	0.30137	0.351934	0.429226	0.383785	0.422265	0.537835	0.417674	0.388617	0.388574	0.456863	0.429699	0.528459	0.47221	0.416095	0.432531	0.433799	0.449715	0.5517	0.289525	0.485577	0.430651	0.466094
912	0.612128	0.551762	0.458722	0.497113	0.50887	0.500491	0.448133	0.411648	0.392522	0.456851	0.435197	0.448493	0.44799	0.407225	0.507669	0.398493	0.295593	0.404669	0.503898	0.427944	0.519632	0.42944	0.500651	0.421978	0.457562	0.552194	0.492326	0.301386	0.351967	0.429259	0.383759	0.422301	0.537878	0.417736	0.38864	0.388739	0.456961	0.429689	0.528514	0.472244	0.416156	0.432591	0.433855	0.44974	0.551693	0.28962	0.485624	0.430698	0.466136
913	0.612158	0.551814	0.458777	0.497156	0.508922	0.500523	0.448159	0.41168	0.392528	0.45683	0.43525	0.44855	0.448002	0.407198	0.507715	0.398503	0.295597	0.404707	0.503962	0.428034	0.519673	0.429518	0.500746	0.42207	0.457602	0.552352	0.492453	0.301387	0.351974	0.429292	0.383721	0.422358	0.537917	0.41778	0.388665	0.388861	0.457008	0.429682	0.528567	0.472299	0.416207	0.43261	0.433872	0.44978	0.551712	0.28967	0.485683	0.43074	0.466192
914	0.612195	0.551899	0.458833	0.497221	0.50899	0.500587	0.448178	0.411718	0.392541	0.456823	0.435293	0.448595	0.448011	0.407181	0.507758	0.398485	0.295599	0.404731	0.504033	0.42812	0.519707	0.429589	0.500851	0.422152	0.457653	0.552511	0.492559	0.301374	0.351939	0.429308	0.383714	0.422401	0.537916	0.417797	0.388678	0.38895	0.457047	0.429704	0.52859	0.472342	0.416309	0.432562	0.433859	0.44982	0.551774	0.289654	0.485747	0.430785	0.46625
915	0.61224	0.551985	0.458893	0.497286	0.509073	0.500682	0.448222	0.411771	0.392583	0.456859	0.435319	0.448639	0.448042	0.40719	0.507765	0.398471	0.295628	0.404735	0.504107	0.428181	0.519774	0.429642	0.500947	0.422198	0.457726	0.552645	0.492631	0.301358	0.351887	0.429314	0.383756	0.422416	0.537881	0.417808	0.388683	0.389032	0.457116	0.429755	0.528594	0.472358	0.416459	0.432502	0.433872	0.449856	0.55185	0.289623	0.485818	0.430836	0.466299
916	0.612288	0.552053	0.45895	0.497345	0.509153	0.500762	0.448293	0.411837	0.392632	0.456895	0.435339	0.448679	0.448073	0.407212	0.507763	0.398501	0.295687	0.404748	0.504197	0.428256	0.519848	0.429668	0.501013	0.422228	0.45781	0.552785	0.492712	0.301331	0.351852	0.42933	0.383805	0.422431	0.537843	0.417832	0.388681	0.389109	0.457196	0.429805	0.528618	0.472383	0.416564	0.432512	0.433945	0.449907	0.551901	0.289645	0.4859	0.430883	0.466364
917	0.61235	0.552123	0.458998	0.497381	0.509191	0.50081	0.448353	0.411907	0.392686	0.456918	0.435376	0.448714	0.448098	0.407261	0.507809	0.398513	0.295723	0.404756	0.504258	0.428323	0.519927	0.429715	0.501078	0.422316	0.457865	0.552888	0.492834	0.301313	0.351848	0.429352	0.383779	0.422469	0.537841	0.417842	0.388661	0.389196	0.457246	0.42985	0.528663	0.472407	0.416642	0.432544	0.434	0.449925	0.551947	0.289671	0.485942	0.430905	0.466461
918	0.612398	0.552201	0.459055	0.497401	0.509229	0.500857	0.448404	0.411986	0.39275	0.456949	0.435427	0.448739	0.448129	0.407323	0.507885	0.398486	0.295709	0.404776	0.504304	0.428366	0.520027	0.429815	0.501164	0.42245	0.457918	0.55296	0.492966	0.301333	0.351874	0.429374	0.383743	0.422506	0.537855	0.417866	0.388655	0.389316	0.45729	0.429888	0.528732	0.472433	0.416746	0.43255	0.434017	0.449915	0.552008	0.289669	0.48596	0.430918	0.466549
919	0.612416	0.552274	0.459117	0.497429	0.5093	0.50092	0.448473	0.412065	0.392815	0.456998	0.435493	0.448768	0.448164	0.407368	0.507941	0.398467	0.295684	0.404826	0.504365	0.428412	0.520141	0.429936	0.501271	0.422569	0.458009	0.553049	0.493075	0.301377	0.351907	0.429402	0.383768	0.422534	0.537855	0.417926	0.388689	0.389461	0.457366	0.429912	0.528816	0.472486	0.416883	0.432531	0.434027	0.44993	0.552091	0.289666	0.486009	0.430945	0.466595
920	0.612441	0.552326	0.459152	0.497481	0.509383	0.50098	0.448572	0.412118	0.39286	0.457035	0.435591	0.448833	0.448182	0.407384	0.507951	0.398528	0.295727	0.4049	0.504439	0.428511	0.520236	0.430001	0.501389	0.42263	0.458138	0.553198	0.49318	0.301396	0.351923	0.429462	0.383812	0.422588	0.537843	0.418002	0.388746	0.38958	0.457471	0.429915	0.528897	0.472586	0.417005	0.432534	0.434074	0.450005	0.552193	0.289728	0.486104	0.430989	0.466615
921	0.612487	0.552375	0.459207	0.49754	0.509453	0.501055	0.448661	0.412162	0.392912	0.457066	0.435689	0.448919	0.44823	0.407407	0.507938	0.398611	0.295828	0.404966	0.50452	0.428602	0.520328	0.430047	0.50152	0.422657	0.458258	0.553364	0.493288	0.301405	0.35193	0.429536	0.383828	0.422639	0.537837	0.418063	0.388795	0.389703	0.457599	0.429909	0.528952	0.472649	0.417139	0.432598	0.434164	0.450032	0.552275	0.289831	0.486163	0.431023	0.466674
922	0.612545	0.552461	0.459301	0.497597	0.509531	0.501162	0.448715	0.41222	0.39298	0.457101	0.435765	0.448994	0.448303	0.407456	0.507963	0.398652	0.295905	0.404992	0.504622	0.428701	0.520405	0.430109	0.501642	0.4227	0.458337	0.553532	0.493408	0.301401	0.351933	0.429587	0.383843	0.42267	0.537836	0.418081	0.388828	0.389831	0.457718	0.429922	0.529001	0.47267	0.417296	0.432672	0.434236	0.450037	0.552318	0.289899	0.486191	0.431067	0.466766
923	0.6126	0.552575	0.459408	0.497649	0.509633	0.50128	0.448751	0.412295	0.393051	0.457143	0.435826	0.449051	0.44837	0.407509	0.508043	0.398657	0.295923	0.404992	0.504737	0.428819	0.520472	0.430194	0.501751	0.422789	0.458391	0.553696	0.493547	0.30138	0.351942	0.429604	0.383887	0.422698	0.53784	0.418078	0.388852	0.389947	0.457805	0.429969	0.529078	0.472702	0.417452	0.432702	0.434265	0.450096	0.55234	0.289902	0.486245	0.43114	0.466838
924	0.612647	0.552633	0.459472	0.497684	0.509724	0.501348	0.448815	0.412367	0.393106	0.45719	0.435892	0.449115	0.448411	0.407527	0.50812	0.398707	0.295954	0.405027	0.504819	0.428887	0.520571	0.430289	0.501877	0.422912	0.45848	0.55383	0.49371	0.301364	0.351979	0.42962	0.383934	0.422767	0.537882	0.41813	0.388866	0.390048	0.457882	0.430026	0.529188	0.472769	0.417564	0.43272	0.434321	0.450211	0.552382	0.289913	0.486351	0.431219	0.466865
925	0.612693	0.552686	0.459532	0.497743	0.509788	0.501408	0.448898	0.412451	0.39316	0.457272	0.435974	0.449207	0.448488	0.407552	0.508161	0.398759	0.295985	0.405086	0.5049	0.428918	0.5207	0.430417	0.502009	0.423047	0.45862	0.553949	0.493857	0.301378	0.352009	0.429662	0.383968	0.42285	0.537954	0.418249	0.388902	0.390213	0.457994	0.430094	0.529309	0.472852	0.417658	0.432792	0.43445	0.450303	0.552474	0.289988	0.486484	0.431282	0.4669
926	0.612747	0.552788	0.459613	0.497827	0.509841	0.501504	0.448985	0.412543	0.393224	0.457354	0.436087	0.449323	0.448571	0.407591	0.508208	0.398804	0.295988	0.405152	0.505022	0.428992	0.520814	0.430536	0.502133	0.423181	0.458765	0.554096	0.494004	0.301414	0.352012	0.429715	0.383978	0.422933	0.538034	0.41835	0.388963	0.390399	0.458109	0.430153	0.529402	0.472911	0.417762	0.432858	0.434557	0.450359	0.552603	0.290078	0.486589	0.43135	0.46696
927	0.612809	0.552925	0.459707	0.49791	0.509914	0.501633	0.44907	0.412627	0.3933	0.457397	0.436212	0.449441	0.448614	0.407632	0.508282	0.398858	0.295983	0.405222	0.505173	0.429124	0.520895	0.430608	0.502249	0.423306	0.458872	0.554265	0.494175	0.301432	0.352001	0.429753	0.383972	0.423007	0.538098	0.418378	0.389016	0.390531	0.458183	0.43019	0.529448	0.472947	0.417886	0.432856	0.434572	0.450398	0.552708	0.290112	0.486639	0.431432	0.467036
928	0.612861	0.553006	0.459797	0.497981	0.510022	0.501741	0.449149	0.412703	0.393374	0.457434	0.436294	0.449541	0.448659	0.407671	0.508317	0.398921	0.296048	0.405297	0.505275	0.429198	0.520986	0.430683	0.502381	0.42341	0.458959	0.55439	0.494336	0.301401	0.352	0.429782	0.383978	0.423049	0.538136	0.418408	0.389031	0.390627	0.458237	0.430225	0.529476	0.47303	0.418017	0.432862	0.434603	0.450419	0.552734	0.29011	0.486675	0.431487	0.467127
929	0.612923	0.553049	0.459883	0.498058	0.510143	0.501819	0.449214	0.412769	0.393454	0.457488	0.436354	0.44962	0.448705	0.407706	0.508339	0.398964	0.296146	0.40537	0.505345	0.429252	0.521101	0.430749	0.502515	0.423465	0.45905	0.554492	0.494459	0.301363	0.351999	0.429822	0.384005	0.423114	0.538122	0.418454	0.389056	0.390741	0.458329	0.430297	0.529522	0.473145	0.418146	0.43291	0.434692	0.450467	0.552748	0.290157	0.486724	0.431495	0.467244
930	0.613011	0.553102	0.459972	0.498135	0.51025	0.501891	0.449287	0.412843	0.393549	0.457538	0.436414	0.449679	0.448744	0.407742	0.508384	0.399013	0.296224	0.405461	0.505411	0.429342	0.521252	0.430804	0.502654	0.423516	0.459175	0.554613	0.494561	0.301393	0.352039	0.429859	0.384053	0.423206	0.53809	0.418516	0.389108	0.390874	0.458454	0.430365	0.529587	0.473226	0.418265	0.43297	0.434792	0.450543	0.552804	0.290237	0.486812	0.431507	0.46734
931	0.613124	0.553195	0.460077	0.498214	0.510342	0.501998	0.449385	0.412939	0.393651	0.457581	0.436482	0.449726	0.448804	0.407792	0.508453	0.399087	0.296258	0.405572	0.505495	0.429475	0.521434	0.43088	0.502801	0.423622	0.459334	0.554772	0.494683	0.301495	0.352145	0.429885	0.384107	0.423279	0.538093	0.418595	0.389157	0.391005	0.45858	0.430398	0.52966	0.473257	0.418389	0.433015	0.43486	0.450617	0.552899	0.290294	0.486947	0.431587	0.467379
932	0.613235	0.553307	0.460203	0.498322	0.510439	0.502143	0.449478	0.413051	0.39373	0.457668	0.43657	0.449768	0.44894	0.407859	0.50851	0.399132	0.296278	0.405651	0.505616	0.429579	0.521601	0.431028	0.502934	0.423773	0.459473	0.554946	0.494869	0.301551	0.352246	0.42992	0.384143	0.423304	0.538135	0.418692	0.389161	0.391149	0.458722	0.430473	0.529741	0.473326	0.418554	0.433076	0.434946	0.450692	0.552986	0.290353	0.487098	0.431729	0.467419
933	0.61331	0.553395	0.460292	0.498425	0.510517	0.502261	0.449551	0.41314	0.39379	0.45775	0.436684	0.449827	0.44906	0.407896	0.508542	0.399178	0.296336	0.405708	0.505782	0.429685	0.52171	0.431175	0.503073	0.423872	0.459569	0.555117	0.495056	0.301559	0.352276	0.429947	0.384183	0.423338	0.538177	0.418743	0.38916	0.391278	0.458841	0.430556	0.529814	0.473398	0.418694	0.433093	0.43501	0.450775	0.553072	0.290393	0.487189	0.431859	0.467555
934	0.613377	0.553477	0.46038	0.498515	0.510602	0.502343	0.449617	0.413218	0.393856	0.457806	0.436798	0.449922	0.449131	0.407914	0.50859	0.399236	0.296425	0.405749	0.505944	0.429795	0.521798	0.431279	0.503226	0.423929	0.459652	0.555271	0.495188	0.30157	0.352268	0.429978	0.384213	0.423405	0.538218	0.418764	0.389185	0.391385	0.458912	0.430627	0.529871	0.473445	0.418816	0.433102	0.435058	0.450834	0.553162	0.290417	0.487242	0.431942	0.46775
935	0.613472	0.553587	0.460519	0.498599	0.510718	0.502429	0.449703	0.413324	0.393954	0.457856	0.436888	0.450051	0.449191	0.407955	0.508695	0.399293	0.296499	0.405787	0.506063	0.429885	0.521915	0.431366	0.503379	0.42402	0.459765	0.555406	0.495286	0.301616	0.352294	0.430031	0.384213	0.423499	0.538279	0.418809	0.389235	0.391494	0.458957	0.430691	0.529925	0.47348	0.418964	0.433164	0.435123	0.450871	0.553243	0.290454	0.487334	0.431993	0.467901
936	0.613555	0.55368	0.460645	0.498654	0.510829	0.50254	0.449804	0.413446	0.394077	0.457937	0.436966	0.450192	0.449273	0.408023	0.508818	0.39935	0.296535	0.405866	0.506176	0.429957	0.522034	0.431476	0.503524	0.424144	0.459894	0.555544	0.495448	0.301644	0.352347	0.43009	0.384221	0.423617	0.53834	0.418874	0.389299	0.391631	0.459028	0.430724	0.530008	0.473537	0.419125	0.433234	0.435195	0.450985	0.553308	0.290511	0.487476	0.432043	0.467981
937	0.613624	0.553744	0.460722	0.498726	0.510934	0.502659	0.449904	0.41355	0.394191	0.458007	0.437033	0.45029	0.449325	0.408102	0.508887	0.39943	0.296556	0.405987	0.506278	0.430072	0.522163	0.431587	0.503681	0.424275	0.460071	0.555705	0.495616	0.301638	0.35239	0.430116	0.384296	0.423715	0.538354	0.418937	0.389353	0.391784	0.45915	0.430739	0.530076	0.473576	0.41926	0.43327	0.435275	0.451108	0.553381	0.290557	0.487602	0.4321	0.468027
938	0.613688	0.553805	0.460787	0.498823	0.511025	0.502773	0.449999	0.413648	0.394284	0.458061	0.43711	0.450352	0.449346	0.408189	0.508924	0.39951	0.296584	0.406088	0.506387	0.430231	0.522313	0.431682	0.503853	0.42442	0.460256	0.555868	0.495784	0.301632	0.35242	0.430117	0.384395	0.423774	0.538357	0.419006	0.389396	0.391922	0.459304	0.430785	0.530126	0.473595	0.419391	0.433292	0.435365	0.451175	0.553464	0.290596	0.487661	0.432182	0.468109
939	0.613742	0.553891	0.460886	0.498911	0.51109	0.502885	0.450091	0.413767	0.394368	0.45813	0.437224	0.45043	0.449382	0.408275	0.50899	0.39955	0.296635	0.406121	0.506517	0.430373	0.522471	0.431772	0.504025	0.424588	0.460384	0.555999	0.495982	0.301661	0.352461	0.430135	0.384443	0.423822	0.53841	0.419105	0.389448	0.392037	0.459445	0.430872	0.530207	0.473652	0.419553	0.433336	0.435452	0.451205	0.553541	0.290656	0.487674	0.432283	0.468253
940	0.613767	0.553997	0.460973	0.49898	0.511144	0.502986	0.450171	0.413881	0.394448	0.458223	0.437376	0.450539	0.449449	0.408326	0.50905	0.399554	0.296742	0.406129	0.506623	0.430436	0.522591	0.431891	0.504187	0.42473	0.46047	0.556101	0.496159	0.301695	0.352506	0.430182	0.384462	0.423925	0.538475	0.41922	0.389509	0.392183	0.459567	0.430923	0.530356	0.473811	0.41972	0.433372	0.435515	0.451287	0.553602	0.290732	0.487753	0.432339	0.468391
941	0.613804	0.55408	0.461067	0.499065	0.51121	0.503074	0.450246	0.41397	0.394542	0.458308	0.437543	0.450674	0.449543	0.408388	0.509096	0.399551	0.296853	0.40616	0.506733	0.430505	0.522672	0.432013	0.504307	0.424838	0.460548	0.556252	0.49629	0.301709	0.352525	0.430223	0.384528	0.424057	0.538524	0.419298	0.389577	0.392301	0.45965	0.430975	0.530469	0.473949	0.419842	0.433399	0.435587	0.451367	0.553679	0.290805	0.487887	0.432406	0.468461
942	0.613851	0.554142	0.461164	0.499148	0.511295	0.503154	0.450325	0.414053	0.394634	0.458367	0.437663	0.450796	0.449642	0.408463	0.509134	0.399583	0.296908	0.406237	0.506877	0.430622	0.52276	0.432118	0.504419	0.424929	0.460649	0.556456	0.496408	0.301693	0.35251	0.430253	0.384628	0.424137	0.538536	0.419333	0.389625	0.392383	0.459708	0.431062	0.530495	0.473994	0.419932	0.433434	0.435678	0.451425	0.553788	0.290865	0.488024	0.432514	0.468507
943	0.613884	0.554222	0.461247	0.499202	0.511396	0.503238	0.450412	0.414159	0.394701	0.458409	0.437706	0.450872	0.44972	0.408518	0.509173	0.399667	0.296904	0.406348	0.507037	0.430751	0.522904	0.432208	0.504573	0.425025	0.460798	0.556634	0.496554	0.301668	0.352495	0.430293	0.384686	0.424132	0.538517	0.419369	0.389631	0.392491	0.459798	0.431164	0.530493	0.474003	0.420048	0.433498	0.435774	0.451489	0.553901	0.29092	0.488145	0.43262	0.468615
944	0.613935	0.554321	0.461337	0.499291	0.511526	0.503353	0.450493	0.414276	0.39477	0.458455	0.437771	0.450947	0.449788	0.408546	0.509215	0.399763	0.296927	0.40646	0.507146	0.430843	0.523106	0.432298	0.504715	0.425119	0.461022	0.556733	0.496691	0.301703	0.352547	0.430351	0.38471	0.424177	0.538525	0.419451	0.38965	0.392679	0.459974	0.431213	0.530592	0.474096	0.420193	0.43359	0.43587	0.451563	0.553955	0.290993	0.488279	0.43264	0.468755
945	0.614011	0.554435	0.461461	0.499409	0.511622	0.503492	0.450563	0.414387	0.394887	0.458532	0.43788	0.451058	0.449872	0.408601	0.509257	0.399816	0.296984	0.40653	0.507255	0.430963	0.523288	0.432435	0.504836	0.425226	0.461182	0.556843	0.496836	0.301781	0.352618	0.430394	0.384755	0.424302	0.538591	0.419564	0.389717	0.39283	0.460136	0.43122	0.530759	0.47419	0.420315	0.433647	0.435939	0.451629	0.554007	0.291039	0.488396	0.4327	0.468888
946	0.614098	0.554568	0.4616	0.49952	0.511709	0.503628	0.450647	0.414482	0.395019	0.458625	0.438001	0.451168	0.449954	0.408693	0.509317	0.399851	0.297036	0.406584	0.507373	0.431099	0.523413	0.432598	0.504992	0.425356	0.461266	0.557002	0.496984	0.301838	0.352644	0.430414	0.384826	0.424421	0.538661	0.419664	0.389782	0.392926	0.460237	0.431235	0.530885	0.474229	0.420433	0.433666	0.435982	0.451706	0.554115	0.291076	0.488496	0.432833	0.469012
947	0.614185	0.554706	0.461718	0.499597	0.511852	0.50374	0.45077	0.414566	0.395103	0.458698	0.438112	0.451227	0.449999	0.408778	0.509419	0.399924	0.297055	0.406672	0.507475	0.431186	0.523511	0.432725	0.505211	0.425498	0.461378	0.55717	0.497115	0.301844	0.352627	0.430439	0.38488	0.424463	0.538674	0.419726	0.389793	0.393059	0.460326	0.431285	0.530915	0.47425	0.42059	0.433705	0.436042	0.451812	0.554265	0.291162	0.488594	0.43295	0.469124
948	0.614294	0.554783	0.461818	0.499653	0.511979	0.503858	0.450882	0.414658	0.395179	0.458769	0.438257	0.451293	0.450036	0.408819	0.509528	0.399974	0.297075	0.406748	0.507605	0.431245	0.523626	0.432814	0.505379	0.425623	0.461521	0.55732	0.497247	0.301873	0.352654	0.430512	0.384899	0.424537	0.538701	0.419805	0.389824	0.393252	0.460464	0.431323	0.53095	0.474321	0.420722	0.433798	0.436187	0.451894	0.554361	0.291278	0.488655	0.43301	0.469162
949	0.614372	0.55482	0.461901	0.499717	0.512024	0.503964	0.450971	0.414775	0.395293	0.458873	0.438363	0.451394	0.450126	0.408859	0.509614	0.400008	0.297147	0.406797	0.507719	0.431299	0.523777	0.432929	0.505501	0.425765	0.461636	0.557425	0.497406	0.301918	0.352705	0.430611	0.384942	0.424633	0.538715	0.419931	0.389869	0.39343	0.460616	0.431419	0.531005	0.474421	0.420834	0.433912	0.436349	0.451985	0.554454	0.291354	0.488734	0.433029	0.46921
950	0.614408	0.554875	0.461973	0.499801	0.512052	0.504065	0.451054	0.414887	0.395428	0.458977	0.438413	0.451515	0.450288	0.408911	0.509672	0.400081	0.297274	0.406863	0.507811	0.431362	0.523944	0.433064	0.505614	0.425911	0.461753	0.557523	0.497574	0.301955	0.352733	0.430694	0.385024	0.424701	0.538735	0.420037	0.389894	0.393558	0.460725	0.431572	0.531099	0.474539	0.420973	0.433987	0.436445	0.452086	0.554575	0.291391	0.488844	0.433061	0.46931
951	0.614452	0.554989	0.462055	0.499898	0.512171	0.504188	0.451158	0.414966	0.395524	0.459027	0.438471	0.451622	0.450469	0.408955	0.509725	0.400209	0.297411	0.406986	0.507939	0.431457	0.524092	0.433168	0.505744	0.426015	0.461936	0.557676	0.497726	0.301978	0.352732	0.430741	0.385095	0.424744	0.538817	0.420051	0.389898	0.393668	0.460786	0.431696	0.531242	0.474666	0.421158	0.433998	0.436472	0.452152	0.554704	0.291442	0.488938	0.433148	0.46941
952	0.61454	0.555139	0.462198	0.5	0.512329	0.504331	0.451272	0.415069	0.395582	0.459086	0.438585	0.451738	0.450596	0.409008	0.509805	0.400273	0.297523	0.407093	0.50814	0.431646	0.524231	0.433264	0.50591	0.426119	0.462112	0.557874	0.497929	0.301987	0.352759	0.430766	0.385125	0.424869	0.538934	0.420086	0.389938	0.393786	0.460891	0.431733	0.531386	0.474728	0.421314	0.433995	0.436533	0.452152	0.554843	0.291497	0.488991	0.433293	0.469449
953	0.614667	0.555269	0.462365	0.500124	0.51247	0.50445	0.451403	0.415194	0.395655	0.459193	0.438702	0.45187	0.450647	0.409105	0.509903	0.400306	0.297589	0.407195	0.508311	0.431828	0.524382	0.433377	0.506111	0.426245	0.462256	0.558091	0.498132	0.302006	0.352812	0.430797	0.385201	0.425018	0.539008	0.420201	0.390004	0.393924	0.461042	0.431747	0.531487	0.474768	0.421428	0.43403	0.436628	0.452207	0.554988	0.291559	0.489095	0.433432	0.469529
954	0.614801	0.555369	0.462495	0.500249	0.512564	0.504556	0.451522	0.41532	0.395757	0.459312	0.4388	0.451976	0.450659	0.409218	0.50999	0.400344	0.297628	0.407283	0.508405	0.431913	0.524527	0.433491	0.50629	0.426396	0.462367	0.558279	0.498299	0.302032	0.352853	0.430862	0.385308	0.425103	0.539018	0.42033	0.39005	0.394053	0.461171	0.431774	0.531546	0.474838	0.421541	0.434085	0.436707	0.452339	0.555095	0.291631	0.489238	0.433507	0.469662
955	0.614902	0.555472	0.462567	0.50034	0.512633	0.504689	0.451598	0.415438	0.395848	0.459384	0.438913	0.452024	0.450692	0.409284	0.510049	0.400378	0.297678	0.40733	0.508478	0.431933	0.524638	0.433575	0.506403	0.426548	0.462465	0.558412	0.498444	0.302047	0.35286	0.430956	0.385342	0.425124	0.539024	0.420373	0.390052	0.394151	0.461223	0.431804	0.531593	0.474926	0.421695	0.434108	0.436748	0.452447	0.555134	0.291701	0.489335	0.433519	0.469763
956	0.614945	0.55556	0.462632	0.500434	0.512728	0.504795	0.451688	0.415549	0.395913	0.459449	0.439043	0.452112	0.45077	0.409329	0.510097	0.400425	0.297769	0.407385	0.508589	0.432026	0.524758	0.433663	0.506531	0.426645	0.462608	0.558547	0.49856	0.302084	0.352869	0.431007	0.385315	0.425201	0.539083	0.420387	0.390056	0.394277	0.461275	0.431894	0.531629	0.474968	0.421839	0.434167	0.436828	0.45249	0.555194	0.29172	0.489439	0.433557	0.46984
957	0.614989	0.555642	0.462741	0.500549	0.512845	0.504902	0.451792	0.415632	0.395997	0.459515	0.43914	0.452257	0.450842	0.409363	0.510165	0.400511	0.297851	0.407468	0.508736	0.432138	0.524915	0.433751	0.506672	0.426735	0.462769	0.558719	0.498672	0.302152	0.352934	0.431014	0.385327	0.42534	0.539166	0.420444	0.390109	0.394429	0.461359	0.432019	0.531679	0.475009	0.421958	0.434255	0.436944	0.452556	0.555242	0.291735	0.489573	0.433624	0.469964
958	0.615069	0.555724	0.462874	0.50066	0.512952	0.505042	0.451881	0.4157	0.396113	0.459606	0.43921	0.452393	0.450902	0.409396	0.510253	0.400619	0.297896	0.407548	0.508899	0.432229	0.525085	0.433843	0.506818	0.426863	0.462909	0.558917	0.49883	0.30219	0.353009	0.431034	0.385393	0.425457	0.539214	0.420543	0.390174	0.394556	0.461459	0.432131	0.53177	0.475103	0.42207	0.43432	0.437046	0.452663	0.555287	0.291791	0.489689	0.433705	0.470107
959	0.615169	0.5558	0.462984	0.50073	0.513037	0.505197	0.451946	0.41579	0.396226	0.459736	0.439313	0.452454	0.450988	0.409434	0.510334	0.400698	0.297925	0.407595	0.509056	0.432332	0.525226	0.433951	0.506979	0.427012	0.463039	0.559105	0.499052	0.302151	0.353007	0.431118	0.385439	0.425493	0.539218	0.42063	0.390193	0.394639	0.461557	0.432206	0.531911	0.475239	0.422198	0.434342	0.437118	0.452743	0.555393	0.291883	0.489749	0.433793	0.47019
960	0.615266	0.555885	0.463119	0.500788	0.513161	0.505299	0.452048	0.41589	0.396319	0.459843	0.439461	0.45252	0.451069	0.4095	0.510393	0.400736	0.29794	0.407677	0.509164	0.432438	0.525373	0.434056	0.507127	0.42712	0.463235	0.559269	0.499249	0.302162	0.352994	0.431209	0.385464	0.425591	0.539282	0.420707	0.390233	0.39478	0.461719	0.432268	0.532063	0.475336	0.422333	0.434426	0.437269	0.452809	0.555534	0.291966	0.489854	0.433868	0.470287
961	0.615331	0.555996	0.463251	0.500891	0.513294	0.505394	0.452149	0.415985	0.396397	0.459891	0.439616	0.452639	0.451152	0.409578	0.510452	0.40076	0.297986	0.407782	0.509274	0.432533	0.525517	0.434175	0.507255	0.427243	0.463395	0.559394	0.499437	0.302206	0.353022	0.431246	0.385525	0.425759	0.539395	0.420778	0.390314	0.394949	0.461905	0.432329	0.532163	0.475407	0.422462	0.434524	0.437436	0.452896	0.555648	0.292031	0.489969	0.433922	0.470414
962	0.615363	0.556106	0.463343	0.501015	0.513384	0.505509	0.452231	0.416082	0.396478	0.459932	0.439726	0.452748	0.451246	0.409648	0.510531	0.400792	0.298074	0.407875	0.50944	0.432634	0.525646	0.434326	0.507397	0.427396	0.463483	0.559529	0.499629	0.302247	0.353083	0.431239	0.385631	0.425889	0.539486	0.420832	0.390389	0.395092	0.462054	0.4324	0.532214	0.475484	0.422583	0.434588	0.437543	0.453002	0.555739	0.292102	0.490063	0.434002	0.470498
963	0.615404	0.556182	0.463402	0.501092	0.513424	0.50562	0.452324	0.416197	0.396574	0.460036	0.439783	0.452766	0.451337	0.409707	0.51063	0.400837	0.298162	0.407943	0.509638	0.432768	0.525771	0.434481	0.507589	0.427532	0.463576	0.559716	0.499799	0.302272	0.353139	0.431255	0.385728	0.425894	0.539509	0.420859	0.390403	0.395201	0.462142	0.432481	0.53228	0.475557	0.422703	0.434628	0.437599	0.453087	0.555852	0.292194	0.490163	0.434138	0.470493
964	0.615501	0.556276	0.463496	0.501182	0.513483	0.505718	0.452457	0.416311	0.396687	0.460134	0.43984	0.452803	0.451397	0.409769	0.510747	0.40089	0.298215	0.408003	0.509755	0.432872	0.525898	0.43452	0.507778	0.427659	0.46371	0.559836	0.499941	0.302255	0.353188	0.431324	0.385771	0.425877	0.5395	0.420916	0.390433	0.395332	0.462183	0.432575	0.532365	0.475579	0.422852	0.434654	0.437682	0.453154	0.555936	0.292267	0.490328	0.434192	0.470597
965	0.615581	0.556379	0.463602	0.501302	0.513574	0.505832	0.452552	0.416384	0.396769	0.460176	0.439894	0.452933	0.451468	0.409821	0.510801	0.401008	0.298276	0.408123	0.509848	0.43295	0.526037	0.434548	0.507936	0.427778	0.463863	0.559942	0.500075	0.302249	0.353199	0.431403	0.385822	0.425922	0.539514	0.421019	0.390446	0.39548	0.462224	0.432673	0.532452	0.475594	0.422995	0.434647	0.437759	0.4532	0.55604	0.292309	0.490457	0.434225	0.470799
966	0.615659	0.556485	0.463723	0.501432	0.513692	0.505969	0.452597	0.416454	0.396847	0.460196	0.439968	0.453113	0.451547	0.409873	0.510807	0.401149	0.29835	0.408259	0.509966	0.433025	0.526209	0.434643	0.50808	0.427899	0.464006	0.560099	0.500223	0.302319	0.353225	0.431455	0.385913	0.426042	0.539588	0.421134	0.390452	0.39562	0.462316	0.432716	0.532549	0.475654	0.423122	0.434655	0.437823	0.453265	0.556163	0.292328	0.490522	0.434307	0.470965
967	0.615815	0.556613	0.463877	0.501544	0.513834	0.506108	0.452679	0.416597	0.396984	0.460273	0.440111	0.453247	0.451586	0.409954	0.510858	0.40122	0.298405	0.408302	0.510087	0.433106	0.526406	0.434771	0.508244	0.428024	0.464141	0.56029	0.500389	0.302449	0.353334	0.431486	0.385997	0.426191	0.539697	0.421215	0.39051	0.395744	0.462462	0.432669	0.532668	0.475758	0.42326	0.434748	0.437913	0.453384	0.55625	0.292351	0.490602	0.434418	0.471011
968	0.615929	0.556765	0.463974	0.50164	0.513971	0.506245	0.452832	0.416765	0.397115	0.460385	0.44032	0.453372	0.451636	0.410066	0.510934	0.4013	0.298483	0.408346	0.510183	0.433188	0.526519	0.434894	0.508411	0.428102	0.464306	0.560419	0.500539	0.302453	0.353405	0.431506	0.386026	0.426329	0.539732	0.421267	0.390598	0.395876	0.46259	0.432684	0.532756	0.475854	0.4234	0.434874	0.438014	0.453438	0.55634	0.292419	0.490694	0.43448	0.471108
969	0.615978	0.556892	0.464066	0.501713	0.514101	0.506377	0.452967	0.416892	0.397202	0.460494	0.440495	0.453495	0.451732	0.410144	0.510996	0.401379	0.298549	0.408433	0.510309	0.433318	0.526625	0.435037	0.508568	0.428203	0.464494	0.56054	0.500699	0.302419	0.35342	0.431558	0.386011	0.426471	0.539788	0.421348	0.390632	0.396032	0.462739	0.432813	0.532842	0.475922	0.423518	0.434985	0.438118	0.453479	0.556458	0.292548	0.490782	0.434563	0.47127
970	0.616037	0.556984	0.464184	0.501796	0.514205	0.506486	0.453028	0.416964	0.397266	0.460579	0.440637	0.453632	0.451844	0.410184	0.511064	0.401385	0.298598	0.408505	0.510465	0.433492	0.526775	0.435212	0.508702	0.428368	0.464629	0.560687	0.500877	0.302456	0.353422	0.431657	0.38602	0.426617	0.539919	0.421463	0.390633	0.396178	0.462909	0.432978	0.532957	0.475975	0.423593	0.435034	0.438213	0.453585	0.556582	0.292673	0.490899	0.434708	0.471383
971	0.61617	0.557076	0.464301	0.501927	0.514261	0.506563	0.453062	0.417027	0.397361	0.460655	0.44082	0.453785	0.451924	0.410248	0.511181	0.40131	0.298663	0.408498	0.510606	0.433654	0.526933	0.435391	0.508807	0.428554	0.46467	0.560843	0.501042	0.302542	0.353454	0.431765	0.386115	0.426731	0.540039	0.42156	0.390691	0.396278	0.463042	0.433066	0.533081	0.476044	0.423642	0.435023	0.438299	0.453743	0.556677	0.292713	0.491074	0.434864	0.471376
972	0.61624	0.557161	0.464426	0.502034	0.514291	0.506667	0.453163	0.417112	0.397496	0.46074	0.440935	0.453901	0.452041	0.410327	0.511278	0.40136	0.298718	0.408562	0.510808	0.433775	0.527087	0.435521	0.508913	0.428699	0.464773	0.561047	0.501188	0.302575	0.353495	0.431834	0.386273	0.426789	0.540008	0.421639	0.390726	0.396401	0.463162	0.433129	0.533152	0.476145	0.423746	0.435058	0.438392	0.453794	0.556808	0.292748	0.491194	0.435001	0.471444
973	0.616311	0.557262	0.464565	0.50212	0.514383	0.506802	0.453292	0.417227	0.397654	0.460812	0.440976	0.453988	0.452135	0.410386	0.511359	0.401498	0.29878	0.408704	0.511045	0.433868	0.52727	0.435564	0.50908	0.428817	0.464955	0.561242	0.501401	0.302599	0.35359	0.431876	0.386382	0.426828	0.539986	0.421731	0.390746	0.396559	0.463279	0.43317	0.533213	0.476245	0.423914	0.43512	0.438469	0.453815	0.556912	0.29278	0.49127	0.435085	0.471612
974	0.616438	0.557382	0.464697	0.502208	0.514541	0.506954	0.453396	0.417359	0.397799	0.460892	0.441022	0.454074	0.452193	0.410449	0.511441	0.401634	0.298867	0.40886	0.511237	0.433965	0.527467	0.43561	0.509337	0.428937	0.465156	0.561374	0.501669	0.302659	0.353711	0.4319	0.386419	0.426899	0.540072	0.421838	0.390782	0.396739	0.463356	0.433215	0.533283	0.476304	0.424128	0.435162	0.43853	0.453919	0.556981	0.292809	0.49138	0.435134	0.471792
975	0.616564	0.557498	0.464794	0.502302	0.514673	0.507097	0.453481	0.417488	0.397903	0.461021	0.441143	0.454171	0.452276	0.410554	0.511522	0.401738	0.29896	0.408979	0.511338	0.434085	0.527616	0.435782	0.50962	0.429063	0.465321	0.561469	0.501884	0.302723	0.353768	0.431912	0.386464	0.427014	0.540165	0.421928	0.390837	0.396931	0.463382	0.433307	0.533332	0.476317	0.424345	0.435194	0.438625	0.454099	0.557087	0.292872	0.49156	0.435193	0.471902
976	0.616607	0.557578	0.464873	0.502358	0.514711	0.507169	0.453608	0.417604	0.397979	0.461144	0.441245	0.454256	0.452408	0.410612	0.511604	0.40184	0.298995	0.409074	0.511421	0.43419	0.527709	0.435981	0.509756	0.429196	0.465444	0.56162	0.502017	0.302704	0.353746	0.431967	0.386528	0.42709	0.540137	0.421985	0.390892	0.397176	0.46354	0.433413	0.533384	0.476363	0.424461	0.435327	0.438833	0.454187	0.557216	0.293042	0.491679	0.435251	0.472014
977	0.616625	0.557657	0.464948	0.502415	0.514729	0.507221	0.453736	0.417735	0.398061	0.461235	0.441311	0.454352	0.452524	0.410686	0.511689	0.401916	0.299039	0.409154	0.511527	0.434321	0.527805	0.436118	0.509792	0.429312	0.465556	0.561802	0.50216	0.302694	0.353744	0.432036	0.386613	0.427155	0.540093	0.422031	0.390928	0.397337	0.463742	0.433492	0.533515	0.476457	0.42454	0.435416	0.439012	0.454208	0.557284	0.293174	0.491705	0.435325	0.472108
978	0.616678	0.557756	0.465041	0.502509	0.51482	0.507314	0.453822	0.417885	0.39816	0.461317	0.441361	0.454474	0.4526	0.41081	0.511772	0.401966	0.299122	0.409223	0.511652	0.434486	0.527937	0.436229	0.509879	0.429419	0.465682	0.561969	0.502329	0.30275	0.353804	0.432085	0.386697	0.427262	0.540137	0.422119	0.390933	0.397368	0.463855	0.433557	0.5337	0.476557	0.424661	0.435396	0.439059	0.454221	0.557333	0.293206	0.491706	0.435444	0.472198
979	0.616765	0.557855	0.465167	0.502633	0.514991	0.50745	0.453886	0.418019	0.398255	0.461418	0.441433	0.454604	0.452662	0.410918	0.511842	0.402019	0.299208	0.409289	0.511773	0.434635	0.528077	0.4364	0.51009	0.42955	0.465828	0.562117	0.502465	0.302809	0.353865	0.432138	0.38674	0.42741	0.540235	0.422284	0.390914	0.397394	0.463882	0.433624	0.533839	0.476621	0.424812	0.435381	0.439039	0.454249	0.55747	0.293225	0.491781	0.435617	0.472324
980	0.616875	0.557939	0.465297	0.502756	0.515109	0.507586	0.45401	0.41811	0.398344	0.46148	0.441584	0.454695	0.452669	0.410944	0.511879	0.402052	0.299298	0.409376	0.511909	0.434714	0.528198	0.436533	0.51027	0.429719	0.465992	0.562265	0.502625	0.302788	0.35389	0.4323	0.386693	0.427503	0.540255	0.422464	0.390907	0.397534	0.463998	0.433576	0.533949	0.476687	0.424918	0.435496	0.4391	0.454322	0.557598	0.293266	0.491928	0.435761	0.472426
981	0.616978	0.558034	0.465427	0.502867	0.515194	0.507724	0.454155	0.418192	0.398458	0.461533	0.441787	0.454789	0.452756	0.410962	0.511895	0.402071	0.299368	0.409481	0.51208	0.434805	0.528299	0.436644	0.510414	0.429876	0.466146	0.562403	0.502817	0.302754	0.353887	0.432425	0.386732	0.427564	0.540259	0.42254	0.390935	0.397694	0.464117	0.433594	0.53404	0.47677	0.425026	0.435604	0.439224	0.45445	0.557677	0.293297	0.492096	0.435873	0.472484
982	0.617047	0.558138	0.465546	0.502955	0.515303	0.507855	0.454249	0.418282	0.398586	0.461595	0.44196	0.454933	0.452943	0.411017	0.511956	0.402088	0.299431	0.409564	0.512249	0.434939	0.528382	0.436768	0.510553	0.429989	0.466249	0.562543	0.503004	0.302747	0.353877	0.432424	0.386902	0.427653	0.540326	0.422535	0.391016	0.397794	0.464161	0.433756	0.534096	0.476835	0.425157	0.435628	0.439348	0.454606	0.557762	0.293329	0.492268	0.435959	0.472554
983	0.617089	0.558215	0.465649	0.503017	0.515442	0.507957	0.454284	0.418365	0.398681	0.461656	0.442044	0.455108	0.453091	0.411076	0.512101	0.402101	0.299518	0.409597	0.51236	0.435049	0.528467	0.436889	0.510688	0.430087	0.466306	0.562694	0.503148	0.302751	0.353884	0.432375	0.387043	0.42778	0.540428	0.422579	0.391123	0.397883	0.464198	0.433924	0.534105	0.476842	0.425277	0.435646	0.439445	0.45475	0.557908	0.293408	0.492448	0.436008	0.472688
984	0.617188	0.558248	0.465765	0.503126	0.515531	0.508065	0.454357	0.418444	0.398747	0.461753	0.442078	0.455209	0.453098	0.41113	0.51221	0.402109	0.299596	0.409638	0.512463	0.435072	0.528646	0.436907	0.510817	0.430239	0.466439	0.562789	0.503296	0.302803	0.353938	0.432387	0.387018	0.427859	0.540447	0.422667	0.391119	0.39806	0.464386	0.433943	0.534125	0.476858	0.425389	0.435715	0.439503	0.454879	0.557977	0.293478	0.492553	0.436013	0.472791
985	0.61729	0.558291	0.465896	0.503239	0.515609	0.508188	0.454475	0.418549	0.398842	0.461859	0.442076	0.455221	0.453106	0.411168	0.51224	0.402199	0.299582	0.409742	0.512591	0.435109	0.52885	0.436928	0.510948	0.430364	0.466625	0.562866	0.503454	0.302896	0.35399	0.432455	0.386984	0.427841	0.540376	0.422746	0.390981	0.398226	0.464581	0.433938	0.534221	0.476963	0.425477	0.43577	0.439542	0.454916	0.557973	0.293522	0.492538	0.436072	0.47288
986	0.617345	0.558402	0.466018	0.503325	0.515715	0.508307	0.454595	0.418671	0.398973	0.461957	0.44211	0.455253	0.453192	0.411218	0.512261	0.402366	0.299543	0.409861	0.512726	0.435223	0.528973	0.43703	0.511094	0.430429	0.466795	0.562987	0.503593	0.302936	0.353975	0.43253	0.387032	0.427843	0.540341	0.422809	0.390897	0.398322	0.464655	0.433968	0.534356	0.477126	0.425583	0.4358	0.439607	0.454934	0.558018	0.293564	0.492542	0.43619	0.472994
987	0.617373	0.558568	0.466113	0.503412	0.51583	0.5084	0.454673	0.418774	0.399084	0.462037	0.442244	0.455403	0.453274	0.411305	0.51235	0.4025	0.299606	0.409898	0.512817	0.435354	0.529004	0.437179	0.511242	0.430504	0.46692	0.563144	0.503696	0.302864	0.353911	0.432577	0.387101	0.428021	0.540449	0.422888	0.391041	0.398414	0.464671	0.433975	0.534442	0.47723	0.425747	0.435859	0.439732	0.455064	0.558179	0.293638	0.49273	0.436273	0.473125
988	0.61744	0.558652	0.466204	0.50355	0.515904	0.5085	0.454698	0.418866	0.399141	0.462047	0.442388	0.455561	0.453268	0.411371	0.512402	0.402537	0.299662	0.409888	0.512837	0.435377	0.529098	0.437306	0.51132	0.430655	0.467026	0.563196	0.503806	0.302854	0.35397	0.432559	0.387166	0.428278	0.540562	0.422949	0.391182	0.39859	0.46484	0.434022	0.5345	0.477216	0.425871	0.435921	0.439904	0.455182	0.55827	0.293732	0.492936	0.43628	0.473175
989	0.617493	0.558684	0.466275	0.503682	0.515957	0.508635	0.454729	0.418925	0.39918	0.462069	0.442501	0.455609	0.453262	0.411412	0.512417	0.402499	0.299682	0.409919	0.51294	0.435432	0.52927	0.437419	0.511447	0.43081	0.467091	0.563266	0.503971	0.3029	0.35411	0.432586	0.387244	0.428408	0.540537	0.423027	0.39118	0.398737	0.465028	0.434106	0.534555	0.477224	0.425961	0.435983	0.440002	0.455226	0.558287	0.293792	0.493004	0.436352	0.473232
990	0.617515	0.558739	0.4663	0.503751	0.51604	0.508752	0.454824	0.418962	0.39922	0.462138	0.442618	0.455631	0.453343	0.411443	0.512471	0.40247	0.299751	0.410018	0.513173	0.435588	0.529392	0.437532	0.511673	0.4309	0.467156	0.563445	0.504145	0.302914	0.354158	0.43266	0.387263	0.428384	0.540402	0.423087	0.391113	0.398834	0.4651	0.434196	0.534568	0.477289	0.426063	0.436054	0.440035	0.455218	0.558336	0.293834	0.492979	0.436496	0.473311
991	0.617561	0.558841	0.466308	0.503762	0.516172	0.508792	0.454964	0.419022	0.399265	0.46221	0.442756	0.455767	0.453477	0.411475	0.512605	0.402513	0.299926	0.410132	0.513404	0.435752	0.529411	0.437623	0.511903	0.430934	0.467295	0.563663	0.504246	0.302868	0.354042	0.432692	0.387188	0.428351	0.540311	0.423087	0.391129	0.398972	0.465096	0.43427	0.534541	0.477333	0.426196	0.436127	0.440115	0.45524	0.558476	0.293911	0.493032	0.43658	0.473362
992	0.617685	0.55893	0.466442	0.503774	0.516296	0.50886	0.455045	0.419143	0.39937	0.462241	0.442763	0.455841	0.453514	0.411494	0.512699	0.402612	0.299995	0.41022	0.513465	0.43581	0.529611	0.437645	0.512003	0.430973	0.467483	0.563746	0.504335	0.302932	0.354039	0.432725	0.387292	0.428346	0.540292	0.42316	0.391102	0.399145	0.465179	0.434345	0.534694	0.477367	0.426309	0.436146	0.440249	0.455355	0.558573	0.29398	0.493182	0.43658	0.47346
993	0.617759	0.558998	0.466608	0.503806	0.516347	0.508962	0.455101	0.419214	0.399505	0.462305	0.442805	0.455923	0.453485	0.411542	0.51263	0.402645	0.299958	0.410247	0.513499	0.435844	0.529877	0.437669	0.512041	0.431015	0.467596	0.563797	0.504447	0.303011	0.354078	0.432765	0.387453	0.428461	0.540395	0.423272	0.39118	0.399218	0.465255	0.434417	0.534892	0.477453	0.426394	0.436088	0.440251	0.455495	0.55865	0.293958	0.493372	0.436614	0.473652
994	0.617752	0.559069	0.466702	0.503847	0.516374	0.509051	0.455162	0.419224	0.399596	0.462391	0.442919	0.456026	0.453506	0.411593	0.512531	0.402623	0.299885	0.410259	0.513616	0.435933	0.530015	0.437768	0.512112	0.431093	0.467638	0.563954	0.504595	0.302999	0.354058	0.432795	0.387456	0.428612	0.540498	0.423321	0.391312	0.399255	0.465321	0.434461	0.534958	0.47755	0.426466	0.436044	0.440194	0.455575	0.558758	0.293928	0.493491	0.436722	0.473831
995	0.617762	0.559161	0.466732	0.503889	0.516459	0.509086	0.455228	0.419269	0.399621	0.46243	0.442996	0.45609	0.453616	0.411598	0.512604	0.40266	0.299836	0.410322	0.513768	0.436055	0.530014	0.437924	0.512231	0.431232	0.46771	0.564208	0.504758	0.302918	0.353997	0.432815	0.387306	0.428655	0.540481	0.423278	0.391316	0.399423	0.465458	0.434458	0.534895	0.477568	0.426533	0.436113	0.440292	0.455579	0.558889	0.294031	0.493491	0.436832	0.473862
996	0.617848	0.559252	0.466818	0.503948	0.516545	0.509084	0.45531	0.41937	0.399695	0.462471	0.443064	0.456128	0.453665	0.4116	0.512719	0.402772	0.299827	0.410405	0.513853	0.436108	0.530148	0.437995	0.51233	0.431344	0.467804	0.564343	0.504877	0.302922	0.354037	0.432882	0.387399	0.428656	0.540544	0.423304	0.391254	0.39964	0.465601	0.434423	0.534947	0.477567	0.426577	0.436216	0.440445	0.455589	0.558966	0.29419	0.49349	0.436888	0.473839
997	0.617928	0.559306	0.466914	0.504064	0.516589	0.509115	0.455385	0.419462	0.399775	0.462497	0.44311	0.456222	0.453646	0.411653	0.512739	0.402848	0.299969	0.410442	0.513919	0.436088	0.530308	0.438003	0.512434	0.431409	0.467911	0.564414	0.504978	0.302967	0.35407	0.432895	0.387551	0.428669	0.540655	0.423372	0.39123	0.399776	0.465622	0.43444	0.535009	0.477538	0.42668	0.436274	0.440507	0.455689	0.559009	0.294308	0.493633	0.436878	0.473926
998	0.617974	0.559367	0.466982	0.504221	0.516665	0.509237	0.455415	0.419518	0.399813	0.462508	0.443114	0.456342	0.453634	0.411716	0.512729	0.402869	0.300168	0.410477	0.51398	0.436084	0.530364	0.43806	0.512585	0.43148	0.468028	0.564487	0.505089	0.302958	0.354024	0.432869	0.387586	0.428721	0.540693	0.423463	0.391292	0.399844	0.465608	0.434529	0.535074	0.477568	0.426858	0.436274	0.440486	0.455798	0.55905	0.294332	0.493825	0.436853	0.474127
999	0.618049	0.559534	0.46707	0.504393	0.51688	0.509444	0.45547	0.419625	0.399877	0.462576	0.443111	0.456391	0.453739	0.411771	0.512891	0.402878	0.30027	0.410559	0.514082	0.436295	0.530355	0.438276	0.5128	0.431659	0.468184	0.564618	0.505277	0.302831	0.35395	0.432932	0.387556	0.428799	0.540592	0.423576	0.391374	0.399994	0.465741	0.434688	0.535225	0.477732	0.427057	0.436288	0.440521	0.455824	0.559147	0.294296	0.493918	0.436918	0.474294
1000	0.618008	0.559477	0.467018	0.504352	0.51684	0.50939	0.455446	0.419602	0.399879	0.462604	0.443147	0.456346	0.453701	0.411728	0.512866	0.402893	0.30022	0.410586	0.514037	0.436141	0.530281	0.438262	0.512664	0.431621	0.468111	0.564596	0.505222	0.302803	0.353954	0.432998	0.387549	0.428853	0.540592	0.423574	0.391413	0.39991	0.465724	0.434631	0.535287	0.477794	0.426937	0.43625	0.440496	0.455699	0.559061	0.294245	0.493776	0.436958	0.47426
1001	0.617925	0.559347	0.466921	0.504223	0.516665	0.50922	0.455389	0.419514	0.3998	0.462541	0.443147	0.456287	0.453605	0.411685	0.512784	0.402904	0.30015	0.410552	0.513941	0.435784	0.53022	0.438099	0.512449	0.431507	0.467972	0.564515	0.505102	0.302852	0.353998	0.433023	0.387529	0.428821	0.540629	0.42351	0.391351	0.399725	0.465617	0.434501	0.535203	0.477735	0.426753	0.436195	0.440456	0.455646	0.558995	0.294241	0.493629	0.436946	0.474152
1002	0.617861	0.559282	0.466863	0.504129	0.516555	0.509118	0.455333	0.419428	0.399715	0.462456	0.443097	0.456259	0.453549	0.411686	0.512699	0.402886	0.300092	0.410502	0.513872	0.435489	0.530215	0.437975	0.512386	0.431422	0.467897	0.564445	0.505009	0.302921	0.354029	0.43297	0.387502	0.428738	0.540636	0.423466	0.391285	0.399651	0.465571	0.434463	0.535086	0.477642	0.426683	0.436178	0.44047	0.455675	0.559033	0.29427	0.4936	0.436898	0.47407
1003	0.617949	0.559431	0.466959	0.504193	0.516719	0.509249	0.455421	0.419514	0.399791	0.462502	0.443101	0.456302	0.453683	0.411736	0.512805	0.402843	0.30007	0.410483	0.513954	0.435603	0.5303	0.438131	0.512608	0.431524	0.468017	0.564468	0.505102	0.302889	0.354002	0.432922	0.387533	0.428724	0.540599	0.423482	0.391313	0.39985	0.465702	0.434602	0.535111	0.477656	0.426847	0.436248	0.440535	0.455731	0.559151	0.294275	0.493741	0.436903	0.474057
1004	0.618043	0.559507	0.467037	0.504249	0.516841	0.509367	0.455478	0.419591	0.399878	0.462584	0.443099	0.4563	0.453798	0.411728	0.512873	0.402807	0.300068	0.410466	0.514039	0.435635	0.530366	0.438261	0.512749	0.431579	0.468102	0.564498	0.505157	0.302872	0.353986	0.432864	0.387558	0.428711	0.540567	0.423458	0.391325	0.400008	0.465772	0.434649	0.535122	0.477635	0.426961	0.436331	0.440541	0.455761	0.559131	0.294275	0.493842	0.436887	0.474065
1005	0.618137	0.559572	0.467161	0.504298	0.516972	0.509478	0.45551	0.419661	0.39995	0.462631	0.443145	0.45634	0.453889	0.411693	0.513004	0.402848	0.300077	0.410535	0.51419	0.435738	0.530429	0.438326	0.512851	0.431669	0.468219	0.564648	0.505253	0.302857	0.353999	0.432863	0.387562	0.428758	0.540605	0.423463	0.391333	0.400151	0.465817	0.434657	0.535154	0.477665	0.427028	0.436407	0.44056	0.455822	0.559065	0.294321	0.493924	0.436963	0.474148
1006	0.618186	0.55962	0.467278	0.504323	0.517083	0.509559	0.455525	0.419702	0.400004	0.462658	0.443235	0.456414	0.453943	0.411689	0.513095	0.402913	0.300075	0.410642	0.514362	0.435877	0.530501	0.438338	0.512916	0.431751	0.468324	0.564865	0.505337	0.302861	0.354036	0.432904	0.387556	0.42884	0.540701	0.423511	0.391365	0.40032	0.46588	0.434684	0.535219	0.477741	0.427029	0.436479	0.440643	0.455875	0.559035	0.294405	0.493978	0.437092	0.474254
1007	0.618227	0.559667	0.467342	0.50434	0.517141	0.509611	0.455558	0.419755	0.400054	0.462709	0.443376	0.456509	0.453987	0.411708	0.513146	0.402986	0.300102	0.410735	0.514481	0.435953	0.530556	0.43837	0.512947	0.431813	0.468409	0.565055	0.50542	0.302848	0.354042	0.433005	0.387576	0.428961	0.540858	0.42359	0.391429	0.400457	0.465927	0.434681	0.535332	0.477866	0.42701	0.436527	0.440687	0.455882	0.559022	0.294464	0.494021	0.437181	0.474372
1008	0.618275	0.559738	0.467352	0.504363	0.517135	0.509631	0.455615	0.419801	0.400073	0.46276	0.443522	0.456613	0.454024	0.411801	0.51312	0.403013	0.300174	0.410752	0.514545	0.435943	0.530595	0.438433	0.512972	0.431836	0.468447	0.565187	0.505479	0.302822	0.354026	0.433191	0.387587	0.429084	0.541013	0.423713	0.39152	0.400582	0.46598	0.434693	0.535503	0.478037	0.427018	0.436531	0.440696	0.455896	0.559116	0.294469	0.49403	0.437221	0.474429
1009	0.618338	0.559811	0.467375	0.504376	0.517131	0.509671	0.45568	0.419834	0.400097	0.462795	0.443667	0.456769	0.454049	0.411914	0.513065	0.402974	0.300233	0.410726	0.514636	0.435948	0.530674	0.438486	0.513024	0.431831	0.46845	0.565322	0.505515	0.30283	0.354046	0.433366	0.387565	0.429212	0.541153	0.423833	0.391652	0.400749	0.466067	0.434721	0.535673	0.478165	0.427042	0.436519	0.440756	0.455902	0.559261	0.294483	0.493985	0.43727	0.474426
1010	0.618409	0.55986	0.467417	0.504384	0.517146	0.509738	0.455728	0.419876	0.400131	0.462835	0.443768	0.456883	0.454076	0.412	0.513041	0.402885	0.300253	0.410685	0.514722	0.435953	0.530779	0.438567	0.513097	0.431825	0.468432	0.565415	0.505549	0.302841	0.354072	0.433437	0.387539	0.429269	0.541214	0.423906	0.391765	0.400944	0.466172	0.434726	0.53579	0.478238	0.42708	0.436525	0.440849	0.455892	0.559374	0.294485	0.493947	0.437294	0.474375
1011	0.61848	0.559885	0.467442	0.504384	0.517186	0.509814	0.45578	0.419935	0.400185	0.462891	0.443808	0.456934	0.454129	0.412049	0.513091	0.402884	0.300261	0.410679	0.514767	0.435942	0.53087	0.438692	0.513194	0.431852	0.46844	0.565469	0.505628	0.30281	0.354072	0.43342	0.387501	0.429253	0.541206	0.423933	0.391825	0.401083	0.466225	0.434702	0.535853	0.478299	0.427164	0.436521	0.440888	0.455916	0.559411	0.294444	0.493976	0.437272	0.474367
1012	0.618541	0.559911	0.467455	0.504384	0.517259	0.509901	0.455838	0.41999	0.400256	0.462929	0.443813	0.456984	0.454179	0.412073	0.513186	0.402991	0.300282	0.410726	0.514831	0.435971	0.530944	0.438805	0.513364	0.431894	0.468488	0.565545	0.505743	0.302736	0.354047	0.433361	0.387454	0.429219	0.541152	0.423932	0.391835	0.401143	0.466194	0.434692	0.535886	0.478349	0.427331	0.43648	0.440874	0.45602	0.559416	0.294392	0.494062	0.437259	0.474404
1013	0.618596	0.559961	0.467474	0.504399	0.517345	0.509984	0.455881	0.420028	0.400329	0.462947	0.443824	0.457054	0.454214	0.412079	0.513276	0.403131	0.300305	0.410799	0.514933	0.436042	0.531027	0.438869	0.513575	0.431955	0.468566	0.565641	0.505848	0.302662	0.354005	0.43333	0.38745	0.429236	0.541113	0.423966	0.391836	0.401173	0.466124	0.434712	0.535965	0.478414	0.42752	0.436436	0.440847	0.456136	0.559436	0.294377	0.494171	0.437282	0.474422
1014	0.618661	0.560025	0.467505	0.504428	0.517421	0.510018	0.455903	0.420077	0.400375	0.462962	0.44384	0.457079	0.454226	0.412086	0.513339	0.403234	0.300315	0.410855	0.51503	0.436096	0.531118	0.438896	0.513726	0.432043	0.468672	0.56572	0.50594	0.302614	0.353961	0.433346	0.387507	0.429261	0.5411	0.424019	0.391834	0.401258	0.466099	0.434766	0.53607	0.478478	0.42764	0.436436	0.440871	0.456234	0.559479	0.2944	0.494284	0.437337	0.47442
1015	0.618748	0.560099	0.46756	0.504477	0.51751	0.510032	0.455921	0.420145	0.400391	0.462975	0.44386	0.457051	0.454232	0.412098	0.513377	0.403256	0.300307	0.410888	0.515109	0.436132	0.531218	0.438901	0.513823	0.432136	0.468797	0.565793	0.506053	0.302613	0.353958	0.433344	0.387563	0.429281	0.541099	0.424035	0.39185	0.40143	0.466162	0.434825	0.53614	0.478474	0.427714	0.436486	0.440943	0.456318	0.559541	0.294445	0.494339	0.437408	0.474447
1016	0.618835	0.56016	0.467632	0.504542	0.51759	0.510061	0.455944	0.420203	0.400382	0.463001	0.443911	0.457046	0.454282	0.412101	0.513412	0.403211	0.300315	0.4109	0.515189	0.436163	0.531318	0.438933	0.513912	0.432202	0.468895	0.565894	0.506183	0.302654	0.353987	0.433307	0.387581	0.429335	0.541136	0.424026	0.391909	0.401618	0.466251	0.434855	0.53618	0.478431	0.427788	0.436537	0.441002	0.456338	0.559607	0.294496	0.494323	0.437477	0.474508
1017	0.618892	0.560172	0.467696	0.504595	0.517617	0.510097	0.455953	0.420232	0.400346	0.463047	0.44399	0.457072	0.454375	0.412104	0.513445	0.403155	0.300354	0.410898	0.515243	0.436154	0.531398	0.439033	0.514001	0.432252	0.468933	0.566017	0.506279	0.302694	0.354032	0.433312	0.387592	0.429409	0.54121	0.424039	0.391976	0.40177	0.466295	0.434858	0.536236	0.478447	0.427864	0.436556	0.441026	0.456297	0.559649	0.294516	0.494315	0.437517	0.474579
1018	0.618916	0.560167	0.467716	0.504627	0.51762	0.510156	0.455978	0.420254	0.400323	0.463102	0.444063	0.457114	0.454493	0.41214	0.513453	0.403131	0.300408	0.410878	0.515278	0.436133	0.531433	0.439179	0.514091	0.432283	0.46894	0.566149	0.506327	0.302683	0.354069	0.433374	0.387609	0.429477	0.541278	0.42408	0.392024	0.401884	0.466311	0.434854	0.5363	0.478527	0.427941	0.436545	0.441034	0.456259	0.559679	0.294505	0.494349	0.437541	0.474636
1019	0.61893	0.560184	0.467717	0.504666	0.517647	0.510242	0.456025	0.420289	0.400336	0.463144	0.444128	0.457151	0.454578	0.412185	0.513453	0.403134	0.300449	0.410873	0.515327	0.436155	0.531447	0.439297	0.51419	0.432299	0.468963	0.566287	0.506376	0.30263	0.354078	0.433411	0.387629	0.429535	0.541313	0.424101	0.392054	0.401975	0.466332	0.43483	0.536332	0.478586	0.428021	0.436537	0.441037	0.456257	0.559697	0.294493	0.494404	0.437569	0.474683
1020	0.61896	0.560235	0.467745	0.50473	0.517694	0.510308	0.45609	0.420347	0.4004	0.463169	0.444152	0.457157	0.454596	0.412221	0.5135	0.403194	0.300464	0.410874	0.515441	0.436263	0.531486	0.439337	0.514223	0.432357	0.469028	0.566437	0.506448	0.302592	0.35404	0.433432	0.387614	0.429559	0.54131	0.424122	0.392069	0.40206	0.466374	0.434797	0.536337	0.478629	0.428031	0.436581	0.441046	0.456321	0.559692	0.294498	0.494504	0.43762	0.474654
1021	0.61901	0.560283	0.467796	0.504788	0.517734	0.510335	0.456152	0.420408	0.400475	0.463182	0.444168	0.457173	0.454557	0.412242	0.513563	0.403278	0.30046	0.410874	0.515556	0.436378	0.531557	0.439338	0.514227	0.432445	0.469109	0.566571	0.506528	0.302577	0.354006	0.433451	0.387578	0.429554	0.54131	0.424121	0.392083	0.402161	0.466429	0.434793	0.536328	0.478632	0.428007	0.436637	0.441086	0.456412	0.559678	0.294504	0.494615	0.437668	0.474604
1022	0.619068	0.560358	0.467844	0.50486	0.517802	0.510352	0.456202	0.420462	0.400533	0.463191	0.444168	0.457175	0.454522	0.412253	0.513599	0.403359	0.300455	0.410898	0.515613	0.436473	0.531595	0.439328	0.514254	0.432532	0.46922	0.566636	0.506639	0.302526	0.353951	0.433435	0.387555	0.429528	0.541298	0.424109	0.392086	0.402264	0.466521	0.434798	0.536316	0.478603	0.428008	0.436687	0.441113	0.456515	0.559686	0.294502	0.494688	0.437693	0.474578
1023	0.619099	0.56044	0.467873	0.504921	0.517864	0.510349	0.456249	0.420475	0.400549	0.463184	0.44419	0.457181	0.454505	0.412251	0.513603	0.403425	0.300461	0.410944	0.515611	0.436519	0.531592	0.4393	0.514328	0.432582	0.469338	0.56666	0.506743	0.302461	0.353886	0.433379	0.38749	0.429535	0.541307	0.424073	0.39208	0.402339	0.466606	0.434832	0.536341	0.478576	0.42807	0.436676	0.441087	0.45658	0.559735	0.294491	0.494701	0.437689	0.474635
1024	0.619115	0.560491	0.46789	0.50497	0.517878	0.510357	0.456277	0.420471	0.400556	0.463176	0.444247	0.457234	0.45449	0.412244	0.513617	0.403474	0.300488	0.41098	0.515618	0.436531	0.53162	0.439292	0.514434	0.432622	0.469405	0.566722	0.5068	0.302415	0.353884	0.433347	0.387409	0.429581	0.541343	0.424048	0.392099	0.402427	0.466679	0.434892	0.536412	0.47856	0.42818	0.436633	0.441051	0.456554	0.559795	0.294472	0.494627	0.437678	0.474736
1025	0.619129	0.560507	0.467902	0.505006	0.517876	0.510398	0.456267	0.42047	0.400552	0.463166	0.444329	0.457326	0.454527	0.412257	0.513633	0.403495	0.300526	0.411001	0.515646	0.436499	0.531659	0.439369	0.514554	0.432628	0.469412	0.566831	0.506798	0.302356	0.353913	0.433374	0.387366	0.429673	0.541405	0.424065	0.392162	0.402535	0.466718	0.434979	0.536531	0.478589	0.428307	0.436544	0.441045	0.456453	0.559891	0.294457	0.494517	0.437688	0.474849
1026	0.619152	0.560528	0.46793	0.505022	0.5179	0.510449	0.456256	0.420479	0.400574	0.463156	0.444394	0.457388	0.454594	0.412318	0.513656	0.403483	0.30053	0.411005	0.515708	0.436469	0.531713	0.439494	0.514679	0.432611	0.469396	0.566946	0.506809	0.302294	0.353895	0.43341	0.387381	0.429776	0.541454	0.4241	0.392222	0.402654	0.466741	0.435046	0.536639	0.478643	0.428385	0.436454	0.441066	0.456369	0.560019	0.294452	0.494501	0.437713	0.474924
1027	0.619185	0.560565	0.467978	0.505027	0.517939	0.510498	0.456277	0.420491	0.400632	0.463141	0.444435	0.457408	0.454624	0.412392	0.513708	0.403462	0.300514	0.411005	0.515792	0.436463	0.531836	0.439591	0.514792	0.432616	0.469382	0.567048	0.506877	0.302277	0.353852	0.433457	0.387395	0.429853	0.541487	0.424143	0.392263	0.402757	0.466743	0.435077	0.536716	0.478724	0.428411	0.436391	0.441076	0.456319	0.560116	0.29446	0.494579	0.437723	0.474948
1028	0.619248	0.560628	0.468049	0.505035	0.518024	0.510569	0.456316	0.420517	0.400684	0.463143	0.444431	0.457386	0.454598	0.412423	0.513747	0.403466	0.300475	0.411039	0.515837	0.436467	0.531976	0.439643	0.514885	0.432675	0.469412	0.567091	0.506982	0.302288	0.353835	0.433521	0.387393	0.429867	0.541476	0.42419	0.392253	0.402845	0.466745	0.435086	0.536761	0.478808	0.428437	0.436386	0.441108	0.456307	0.560149	0.294493	0.494652	0.437699	0.474937
1029	0.619332	0.560731	0.468131	0.505037	0.518161	0.510645	0.456364	0.420552	0.40071	0.463167	0.444415	0.45737	0.454565	0.412429	0.513746	0.403499	0.300421	0.411101	0.515832	0.436476	0.532038	0.439666	0.514922	0.432768	0.469512	0.567075	0.50708	0.302256	0.353808	0.433581	0.387363	0.429875	0.541469	0.424246	0.392214	0.402938	0.466784	0.435082	0.536778	0.478886	0.428477	0.436415	0.441177	0.456328	0.560133	0.294556	0.494677	0.437668	0.474889
1030	0.619379	0.560829	0.4682	0.50503	0.518273	0.510703	0.45641	0.420585	0.400719	0.463193	0.444418	0.457373	0.454551	0.412424	0.51374	0.40355	0.300403	0.411152	0.515829	0.436512	0.532047	0.439688	0.51492	0.432834	0.469632	0.567087	0.50715	0.302197	0.353778	0.433592	0.387307	0.429919	0.541483	0.424313	0.392188	0.403047	0.466873	0.435057	0.53677	0.478937	0.428536	0.436425	0.441239	0.456366	0.560074	0.29462	0.494659	0.437672	0.474835
1031	0.619353	0.560867	0.46822	0.505042	0.518332	0.510745	0.456424	0.420623	0.400698	0.463219	0.4444	0.45736	0.454573	0.412402	0.513766	0.403638	0.300448	0.411191	0.515857	0.436569	0.532039	0.439748	0.514915	0.432868	0.469733	0.567163	0.507222	0.302133	0.353762	0.43356	0.387267	0.429955	0.541453	0.424376	0.392188	0.40317	0.466993	0.435034	0.536752	0.478946	0.428605	0.436422	0.441273	0.456398	0.560001	0.294646	0.494609	0.437695	0.474806
1032	0.619292	0.560845	0.468199	0.505073	0.518379	0.510777	0.456407	0.420676	0.400652	0.463242	0.444353	0.457325	0.454637	0.41239	0.513816	0.403746	0.300502	0.411228	0.515888	0.436614	0.532016	0.439825	0.514932	0.432896	0.469805	0.567263	0.507313	0.302062	0.353702	0.433538	0.38726	0.429951	0.541384	0.424422	0.392182	0.403278	0.467061	0.435037	0.536753	0.478948	0.428656	0.436415	0.441286	0.45644	0.559967	0.294625	0.49461	0.437685	0.474783
1033	0.61925	0.560805	0.468187	0.505102	0.518409	0.510794	0.456388	0.42072	0.400629	0.463252	0.444313	0.45732	0.454712	0.412416	0.513866	0.403788	0.300526	0.411217	0.51591	0.436616	0.532037	0.439877	0.514993	0.432917	0.469821	0.567352	0.507413	0.30201	0.353628	0.433558	0.387278	0.429928	0.541341	0.42445	0.392171	0.40337	0.467078	0.435065	0.536798	0.478961	0.428676	0.436405	0.441274	0.456493	0.560003	0.294576	0.494686	0.437642	0.474751
1034	0.619275	0.560794	0.468205	0.505147	0.51842	0.510805	0.456395	0.420753	0.400649	0.463268	0.444285	0.457349	0.454749	0.412457	0.513926	0.403749	0.300545	0.411179	0.515943	0.436585	0.532111	0.439893	0.515081	0.432952	0.469806	0.567436	0.507515	0.302007	0.353609	0.433588	0.387299	0.429894	0.54132	0.424451	0.392192	0.403446	0.467097	0.435111	0.536851	0.47898	0.428675	0.436404	0.441273	0.456555	0.560083	0.294532	0.494783	0.437626	0.474711
1035	0.619387	0.560837	0.468257	0.505199	0.518459	0.51083	0.456441	0.420804	0.400694	0.46331	0.444269	0.457402	0.454763	0.412496	0.513974	0.403696	0.300546	0.411156	0.516017	0.436574	0.532186	0.439909	0.515173	0.433024	0.469809	0.567528	0.507582	0.302016	0.353634	0.433592	0.387321	0.429853	0.541302	0.424403	0.392232	0.403532	0.467121	0.435158	0.536878	0.479	0.428674	0.436419	0.44133	0.456638	0.560185	0.294533	0.494879	0.437677	0.474693
1036	0.619539	0.560916	0.468319	0.505241	0.518531	0.510869	0.456507	0.42087	0.400748	0.463359	0.444291	0.457484	0.454772	0.412534	0.514014	0.40367	0.300531	0.411148	0.516112	0.436598	0.532255	0.439937	0.515258	0.433136	0.469838	0.567626	0.507637	0.301998	0.353642	0.433591	0.387332	0.429836	0.541323	0.424335	0.392273	0.403641	0.467125	0.435194	0.53689	0.479024	0.428692	0.436435	0.441405	0.456696	0.560268	0.294556	0.494958	0.437739	0.474699
1037	0.619681	0.561006	0.468401	0.505268	0.518607	0.510915	0.456576	0.420931	0.400812	0.463368	0.444368	0.45758	0.454768	0.412536	0.514022	0.403679	0.300511	0.411117	0.516203	0.436647	0.532377	0.439975	0.515329	0.433212	0.469879	0.567711	0.50769	0.301965	0.353657	0.433586	0.387347	0.429846	0.541406	0.424275	0.392336	0.403759	0.467106	0.435214	0.536898	0.479017	0.428738	0.436398	0.441435	0.456751	0.560298	0.294576	0.495023	0.437801	0.47478
1038	0.619783	0.561102	0.468471	0.505296	0.518673	0.51095	0.456638	0.420979	0.400859	0.463353	0.444427	0.45762	0.454722	0.412499	0.51404	0.403716	0.300514	0.411088	0.516277	0.436703	0.532505	0.440021	0.515389	0.433285	0.469952	0.567771	0.507789	0.301925	0.353665	0.433528	0.387354	0.429862	0.541443	0.4242	0.392379	0.403853	0.467115	0.435249	0.536873	0.47895	0.428793	0.436363	0.441454	0.456786	0.56028	0.294576	0.495092	0.437845	0.47488
1039	0.619845	0.561185	0.468517	0.50534	0.518741	0.511002	0.456668	0.42102	0.400872	0.463339	0.444457	0.457627	0.454682	0.412456	0.514054	0.403731	0.300521	0.411077	0.516342	0.436796	0.532607	0.440076	0.515467	0.433355	0.470021	0.567856	0.507906	0.301863	0.353638	0.43349	0.387352	0.429876	0.541456	0.424155	0.392353	0.40396	0.467132	0.435288	0.536876	0.478907	0.428876	0.436357	0.441487	0.456793	0.560256	0.294583	0.495137	0.437863	0.474939
1040	0.619848	0.561235	0.468531	0.505378	0.518801	0.511046	0.456655	0.421034	0.400857	0.463322	0.444452	0.457602	0.454645	0.412425	0.514048	0.40371	0.300511	0.411092	0.516405	0.436897	0.532677	0.440096	0.51553	0.433391	0.470073	0.567965	0.508003	0.301812	0.353579	0.433508	0.387328	0.429882	0.541467	0.424154	0.39227	0.40405	0.467139	0.435327	0.536937	0.478918	0.428939	0.436371	0.441498	0.456787	0.560258	0.294581	0.495158	0.437862	0.474951
1041	0.619833	0.561263	0.468551	0.505395	0.518839	0.511058	0.456641	0.421022	0.400852	0.463332	0.444433	0.457548	0.454623	0.412404	0.514038	0.403644	0.300489	0.411119	0.516452	0.436942	0.532729	0.440095	0.515549	0.433372	0.470099	0.568049	0.50804	0.30178	0.353541	0.433553	0.387273	0.429878	0.541457	0.424175	0.392192	0.404108	0.467158	0.435346	0.537037	0.478975	0.428931	0.436378	0.441472	0.456803	0.560306	0.29457	0.495195	0.437882	0.47492
1042	0.619805	0.561277	0.468568	0.505409	0.518848	0.511045	0.456647	0.421001	0.400861	0.463378	0.444403	0.457491	0.454601	0.412411	0.514024	0.403562	0.300491	0.411139	0.516479	0.436915	0.532738	0.440103	0.515554	0.433313	0.470095	0.568089	0.508032	0.301747	0.353513	0.433582	0.387209	0.429867	0.541396	0.424182	0.392154	0.404142	0.467179	0.435334	0.537102	0.479035	0.428889	0.436376	0.441436	0.456833	0.560393	0.294568	0.495263	0.43791	0.474856
1043	0.619779	0.561275	0.468567	0.505418	0.51883	0.511022	0.456671	0.421007	0.400902	0.463419	0.444391	0.457479	0.454583	0.412459	0.513997	0.403514	0.30051	0.411113	0.516482	0.436851	0.532755	0.44012	0.515579	0.433267	0.470078	0.568103	0.508025	0.301715	0.353488	0.433626	0.387168	0.429855	0.541339	0.424185	0.392147	0.404182	0.467182	0.435322	0.537133	0.479078	0.428888	0.436349	0.441407	0.456848	0.560497	0.294578	0.495313	0.437914	0.474832
1044	0.619769	0.561291	0.46857	0.505413	0.518813	0.51101	0.456705	0.421043	0.400958	0.463417	0.444425	0.457503	0.454556	0.412509	0.513998	0.403504	0.300514	0.41105	0.516461	0.436784	0.532796	0.440139	0.515617	0.433273	0.470085	0.568108	0.508069	0.301661	0.353456	0.433703	0.387168	0.429862	0.541318	0.424218	0.392149	0.404227	0.46717	0.435328	0.537169	0.479083	0.428927	0.436288	0.441368	0.45684	0.560573	0.294547	0.495334	0.437898	0.474876
1045	0.619768	0.561339	0.468584	0.505413	0.518825	0.511044	0.456753	0.421099	0.400982	0.463404	0.444468	0.457526	0.454528	0.412541	0.514057	0.403504	0.300525	0.411008	0.516434	0.436738	0.532807	0.440163	0.515687	0.433318	0.470122	0.56811	0.508167	0.301555	0.353393	0.43377	0.387209	0.42989	0.541307	0.424285	0.392146	0.404298	0.46719	0.435359	0.537205	0.479061	0.429008	0.436223	0.441343	0.45681	0.560586	0.29449	0.495334	0.437861	0.474923
1046	0.619757	0.561383	0.468592	0.505427	0.518863	0.511122	0.456803	0.421167	0.40097	0.463411	0.444488	0.457568	0.454527	0.412572	0.514138	0.403519	0.300556	0.411002	0.516453	0.436732	0.532767	0.440198	0.515792	0.433391	0.470169	0.568161	0.508282	0.301447	0.353307	0.433807	0.38727	0.429929	0.541312	0.424362	0.39214	0.404405	0.46724	0.435411	0.537235	0.479037	0.429112	0.436154	0.441357	0.456763	0.560554	0.294437	0.495295	0.437824	0.474953
1047	0.61976	0.561422	0.468598	0.505439	0.51892	0.511199	0.456833	0.421226	0.40095	0.463427	0.444501	0.45762	0.454549	0.412598	0.514217	0.403551	0.300582	0.411022	0.516535	0.436771	0.532723	0.440242	0.515895	0.43349	0.470208	0.568284	0.50839	0.301377	0.353237	0.433821	0.387298	0.429968	0.541319	0.424426	0.392146	0.404514	0.467275	0.43545	0.537265	0.479019	0.429176	0.436078	0.441363	0.456724	0.560538	0.294391	0.495254	0.437838	0.47498
1048	0.6198	0.561473	0.46864	0.505471	0.519011	0.511274	0.456855	0.421256	0.400949	0.463453	0.444519	0.457639	0.454569	0.412612	0.514286	0.403581	0.300609	0.411063	0.516629	0.436801	0.532713	0.440294	0.515983	0.433569	0.47025	0.568414	0.508479	0.301335	0.353215	0.433807	0.387261	0.430013	0.541293	0.424451	0.392154	0.404619	0.467306	0.435447	0.537284	0.479002	0.429189	0.436038	0.441363	0.456709	0.560566	0.29437	0.495261	0.437868	0.474952
1049	0.619852	0.561514	0.468714	0.505519	0.519104	0.511347	0.45689	0.421276	0.400985	0.463497	0.444536	0.457657	0.454569	0.412627	0.514331	0.40359	0.300647	0.411091	0.516705	0.436792	0.532744	0.440324	0.516068	0.433588	0.470288	0.568505	0.508547	0.301331	0.353214	0.433756	0.387179	0.430076	0.541271	0.424431	0.392174	0.404718	0.467332	0.435425	0.537269	0.478974	0.429185	0.436054	0.441384	0.456713	0.560585	0.294377	0.495295	0.437851	0.474856
1050	0.619922	0.561536	0.468796	0.50558	0.519177	0.511407	0.456928	0.4213	0.401049	0.46355	0.444553	0.457678	0.454579	0.41264	0.514337	0.40358	0.300672	0.411107	0.516753	0.436767	0.532819	0.440344	0.516164	0.433578	0.470343	0.568549	0.50859	0.301356	0.353235	0.433706	0.387096	0.430129	0.541269	0.424399	0.392177	0.404791	0.467355	0.435414	0.537243	0.478943	0.42919	0.43609	0.441415	0.456746	0.560583	0.294386	0.495339	0.437802	0.47474
1051	0.620004	0.561568	0.46887	0.505641	0.519236	0.511461	0.456949	0.421323	0.401093	0.463589	0.444581	0.457688	0.454606	0.412638	0.514325	0.403555	0.300663	0.411127	0.516795	0.436773	0.532898	0.440396	0.516263	0.433575	0.470411	0.568598	0.50863	0.301363	0.35326	0.43369	0.387035	0.430158	0.541262	0.424389	0.392152	0.404841	0.467368	0.435401	0.537242	0.478928	0.429198	0.436115	0.441422	0.456798	0.560592	0.294375	0.495401	0.43779	0.474651
1052	0.620067	0.561609	0.468909	0.505682	0.519274	0.511534	0.456982	0.421355	0.401103	0.463618	0.44459	0.457662	0.454657	0.412648	0.514282	0.403592	0.300656	0.41118	0.516847	0.436794	0.532965	0.440513	0.516355	0.433583	0.470533	0.568643	0.508654	0.30133	0.353268	0.433634	0.386999	0.430133	0.541232	0.424336	0.392096	0.404875	0.467405	0.435396	0.53721	0.478894	0.429234	0.436134	0.441423	0.456805	0.560619	0.294351	0.495448	0.437795	0.474651
1053	0.620095	0.561633	0.46892	0.505696	0.519285	0.511604	0.457031	0.421416	0.401114	0.463651	0.444582	0.457643	0.45472	0.412675	0.514259	0.40367	0.300665	0.411219	0.516896	0.436811	0.533023	0.440639	0.51642	0.433622	0.470663	0.568693	0.508698	0.301304	0.353252	0.433558	0.38697	0.430083	0.541203	0.424265	0.392041	0.40491	0.467443	0.435419	0.537175	0.478864	0.429271	0.436139	0.441434	0.456776	0.560634	0.294312	0.495459	0.437788	0.47471
1054	0.620127	0.561671	0.468921	0.50574	0.519301	0.511671	0.457061	0.421481	0.401103	0.463666	0.444591	0.457645	0.454768	0.412704	0.514239	0.40374	0.300688	0.411264	0.516941	0.436852	0.53305	0.440758	0.516483	0.433679	0.470762	0.568756	0.508761	0.301265	0.353236	0.433527	0.386955	0.430037	0.541181	0.424233	0.392016	0.404949	0.467455	0.435454	0.537172	0.478873	0.429314	0.436107	0.44142	0.456793	0.560672	0.294286	0.495505	0.437785	0.474783
1055	0.620163	0.561712	0.468931	0.5058	0.519329	0.511714	0.457082	0.421545	0.401104	0.463656	0.444632	0.457677	0.454773	0.412726	0.514256	0.403793	0.30074	0.411306	0.516991	0.436891	0.533074	0.440845	0.516554	0.433738	0.470824	0.56885	0.508871	0.30125	0.353238	0.433564	0.386951	0.430012	0.541178	0.424254	0.392019	0.405029	0.467484	0.43547	0.537229	0.478948	0.429352	0.436071	0.441408	0.456837	0.560721	0.294298	0.495564	0.437809	0.474835
1056	0.620165	0.561733	0.468941	0.505811	0.51935	0.511728	0.45713	0.421613	0.401124	0.463652	0.444661	0.4577	0.454765	0.412733	0.51431	0.403845	0.300787	0.411322	0.517031	0.436922	0.533106	0.440894	0.516613	0.433807	0.470862	0.568923	0.50899	0.301245	0.353205	0.433617	0.386967	0.429984	0.541182	0.424288	0.392015	0.405126	0.467491	0.435494	0.53731	0.479046	0.429367	0.43604	0.441397	0.456867	0.560723	0.294297	0.495605	0.437835	0.474862
1057	0.62014	0.561726	0.468975	0.505802	0.519385	0.511712	0.457182	0.42165	0.401154	0.463659	0.44466	0.457704	0.454748	0.4127	0.514377	0.403875	0.3008	0.411324	0.517069	0.436926	0.533127	0.440895	0.516648	0.433867	0.470881	0.568949	0.509078	0.30123	0.353144	0.433685	0.387007	0.429966	0.541169	0.424327	0.391998	0.405225	0.467458	0.435553	0.537379	0.479129	0.429365	0.43601	0.441391	0.45693	0.560673	0.294275	0.495651	0.437849	0.474807
1058	0.62011	0.56172	0.469018	0.505812	0.519451	0.511694	0.45721	0.421646	0.401176	0.463673	0.444651	0.457715	0.454734	0.412644	0.514413	0.403898	0.300782	0.41133	0.517131	0.436925	0.533118	0.440906	0.516657	0.433924	0.470907	0.568985	0.509133	0.301183	0.353091	0.433743	0.387063	0.429966	0.541157	0.424356	0.391985	0.405322	0.467429	0.435613	0.537421	0.479147	0.429378	0.43599	0.441387	0.456971	0.560641	0.294257	0.495665	0.437883	0.474731
1059	0.620094	0.56175	0.469055	0.505828	0.519537	0.511709	0.457238	0.42164	0.401196	0.463692	0.444645	0.457731	0.454718	0.412612	0.514433	0.403934	0.300759	0.411353	0.517229	0.436944	0.533094	0.440961	0.516674	0.433992	0.470964	0.569082	0.509177	0.301123	0.353061	0.433756	0.387104	0.429994	0.541163	0.424355	0.391995	0.405429	0.467457	0.435648	0.537434	0.479098	0.429425	0.436012	0.441412	0.45695	0.56067	0.294269	0.495645	0.437942	0.474701
1060	0.620108	0.561825	0.469089	0.505833	0.519626	0.511766	0.457278	0.421675	0.401216	0.463713	0.444661	0.457743	0.454721	0.412629	0.514458	0.403961	0.300741	0.411367	0.517342	0.436997	0.533057	0.441037	0.51672	0.434074	0.471018	0.569223	0.509238	0.301061	0.353032	0.433741	0.3871	0.43005	0.541178	0.424361	0.39203	0.405535	0.467503	0.435672	0.537444	0.479052	0.42949	0.436058	0.441448	0.456939	0.560736	0.294307	0.495643	0.437997	0.474717
1061	0.620181	0.561923	0.469134	0.505864	0.519704	0.511826	0.457317	0.421748	0.40125	0.463732	0.444691	0.457744	0.454739	0.412676	0.514471	0.403957	0.300757	0.411375	0.517457	0.437043	0.533069	0.441111	0.516796	0.434133	0.471058	0.569354	0.509312	0.301016	0.353033	0.433736	0.387078	0.430102	0.541173	0.424377	0.392057	0.405639	0.467561	0.435658	0.537453	0.479053	0.429546	0.436083	0.441477	0.456988	0.560792	0.294358	0.495691	0.438025	0.474762
1062	0.620293	0.562013	0.469195	0.505916	0.519773	0.511874	0.457371	0.421838	0.401318	0.463764	0.444722	0.457754	0.454762	0.412722	0.514471	0.403962	0.300806	0.411387	0.51755	0.437048	0.533168	0.441189	0.516906	0.434144	0.471121	0.569452	0.509371	0.301001	0.353057	0.433759	0.387055	0.43014	0.541162	0.424384	0.392059	0.405756	0.467652	0.435618	0.537442	0.479084	0.429594	0.436088	0.441505	0.457029	0.560798	0.294414	0.49573	0.438047	0.474817
1063	0.620401	0.562091	0.469254	0.505951	0.51983	0.511921	0.457443	0.421909	0.401407	0.463812	0.444746	0.457756	0.4548	0.412763	0.514458	0.404009	0.300844	0.411407	0.517631	0.437048	0.533312	0.441276	0.51704	0.434137	0.471211	0.569533	0.509405	0.300997	0.353055	0.4338	0.387028	0.430161	0.541131	0.424389	0.39203	0.405877	0.467733	0.4356	0.537415	0.479122	0.429651	0.43608	0.441519	0.457041	0.560806	0.294445	0.495759	0.43809	0.47482
1064	0.620481	0.562163	0.469302	0.505978	0.519869	0.51197	0.457498	0.421972	0.401495	0.463864	0.444749	0.457743	0.45485	0.412817	0.514455	0.404058	0.300864	0.411424	0.517734	0.437063	0.533445	0.441355	0.51715	0.434159	0.471287	0.569632	0.509448	0.300984	0.353028	0.433838	0.386992	0.430154	0.54105	0.424414	0.391967	0.405965	0.467759	0.435614	0.537414	0.47915	0.429688	0.436054	0.441506	0.457044	0.560881	0.294429	0.49578	0.438143	0.474775
1065	0.620518	0.562236	0.469331	0.506023	0.51991	0.512036	0.457531	0.422037	0.40155	0.463926	0.444758	0.457758	0.454897	0.412883	0.514488	0.404094	0.300885	0.411437	0.517836	0.437073	0.533508	0.441418	0.517235	0.434217	0.471331	0.569742	0.509514	0.300957	0.352986	0.433856	0.386967	0.430159	0.540992	0.424448	0.391926	0.406003	0.467722	0.435632	0.537455	0.479144	0.429694	0.436005	0.441476	0.457029	0.560994	0.294376	0.495766	0.438177	0.474759
1066	0.62052	0.562313	0.469344	0.506096	0.519963	0.512127	0.457557	0.422101	0.401558	0.463976	0.444796	0.45779	0.454925	0.412951	0.514565	0.404139	0.300909	0.411465	0.517908	0.437086	0.53349	0.44147	0.517314	0.434292	0.471359	0.569841	0.509607	0.300917	0.352922	0.433853	0.386964	0.430195	0.540988	0.424465	0.391935	0.406029	0.467663	0.435658	0.537499	0.479104	0.429685	0.435962	0.441469	0.457027	0.561088	0.294325	0.495752	0.438187	0.474759
1067	0.620513	0.562379	0.469364	0.506167	0.520027	0.512217	0.457568	0.422153	0.401543	0.463989	0.444845	0.457815	0.454931	0.413005	0.514642	0.404201	0.300936	0.411499	0.517946	0.437098	0.53345	0.441499	0.51738	0.434369	0.471397	0.569891	0.509722	0.300872	0.352859	0.433847	0.386957	0.43024	0.541	0.424473	0.391952	0.406091	0.467641	0.435676	0.537527	0.479065	0.429668	0.43596	0.441501	0.457052	0.561116	0.294295	0.495764	0.438169	0.474752
1068	0.620527	0.562429	0.469399	0.506224	0.520089	0.512273	0.457573	0.42221	0.401546	0.463987	0.44487	0.457819	0.454922	0.413047	0.514684	0.404252	0.300978	0.41153	0.517982	0.437111	0.533467	0.441512	0.517428	0.434451	0.471446	0.569915	0.509837	0.300842	0.352833	0.433847	0.386945	0.43025	0.540978	0.424488	0.391938	0.40618	0.467655	0.435669	0.537559	0.47904	0.42964	0.435975	0.441548	0.45709	0.56111	0.294272	0.495808	0.438135	0.474759
1069	0.620573	0.56247	0.469466	0.506276	0.520182	0.512313	0.457586	0.422246	0.401565	0.464008	0.444903	0.457854	0.454926	0.413062	0.51467	0.40434	0.301029	0.411577	0.517992	0.437088	0.533529	0.441541	0.517501	0.434505	0.47155	0.569926	0.509911	0.300841	0.352839	0.433858	0.386922	0.430278	0.540991	0.424502	0.391942	0.406296	0.467701	0.435668	0.537583	0.479025	0.429659	0.435977	0.441599	0.457126	0.561066	0.294261	0.495862	0.438088	0.47483
1070	0.620635	0.562505	0.469535	0.506328	0.520287	0.512333	0.457633	0.422278	0.401623	0.464046	0.444977	0.457892	0.454954	0.413074	0.51462	0.404466	0.301074	0.411634	0.51801	0.437101	0.533618	0.441602	0.517598	0.434537	0.471681	0.569992	0.509972	0.300865	0.352862	0.43388	0.386904	0.430302	0.541026	0.424531	0.391948	0.40644	0.467776	0.435674	0.537629	0.479033	0.429727	0.435985	0.441648	0.457163	0.561044	0.294267	0.495936	0.438098	0.474874
1071	0.62069	0.562528	0.469593	0.506358	0.520387	0.512358	0.457704	0.422334	0.40171	0.464087	0.445046	0.457932	0.454991	0.413086	0.514569	0.404556	0.301113	0.411684	0.518037	0.437147	0.533722	0.441652	0.517708	0.434582	0.471794	0.57008	0.510017	0.300894	0.352901	0.433916	0.386885	0.430336	0.541052	0.424586	0.391923	0.406579	0.467854	0.435675	0.537708	0.479072	0.429818	0.436013	0.441686	0.457188	0.561037	0.294282	0.49602	0.438124	0.474875
1072	0.620729	0.562553	0.469628	0.506372	0.520447	0.512391	0.45778	0.422432	0.401806	0.46415	0.4451	0.457961	0.455054	0.413107	0.514562	0.404572	0.301142	0.411702	0.518083	0.43721	0.533812	0.441717	0.517836	0.434655	0.471845	0.570196	0.510067	0.300914	0.352937	0.433967	0.386902	0.430376	0.541057	0.42466	0.391882	0.406658	0.46787	0.435674	0.537812	0.47914	0.429912	0.436003	0.441676	0.457209	0.561062	0.294268	0.496094	0.438176	0.474877
1073	0.620746	0.562577	0.469649	0.506391	0.520472	0.512412	0.457838	0.422539	0.40187	0.464221	0.445139	0.45799	0.455115	0.413128	0.514602	0.404546	0.301158	0.411706	0.518144	0.437252	0.533873	0.441796	0.517948	0.434726	0.471855	0.570331	0.510128	0.300897	0.352956	0.434008	0.38696	0.430427	0.54104	0.424713	0.391858	0.40671	0.467855	0.435691	0.537868	0.479183	0.429992	0.435985	0.441651	0.457222	0.561072	0.294245	0.496127	0.438239	0.474884
1074	0.620757	0.562611	0.469666	0.506419	0.520498	0.512429	0.45787	0.422628	0.401901	0.464265	0.44517	0.458034	0.455156	0.413153	0.514668	0.404524	0.30116	0.411717	0.518247	0.437281	0.533902	0.441892	0.518027	0.434775	0.471871	0.570482	0.510195	0.300841	0.352946	0.434023	0.387005	0.430485	0.541018	0.424721	0.391857	0.406778	0.467877	0.435738	0.537845	0.479171	0.430032	0.436003	0.441648	0.457207	0.561053	0.294244	0.496113	0.438304	0.474859
1075	0.620782	0.562674	0.469689	0.506447	0.520542	0.512461	0.45788	0.422708	0.401923	0.464296	0.445189	0.458077	0.455193	0.413193	0.514731	0.404523	0.301167	0.411731	0.51839	0.437295	0.533909	0.442002	0.518092	0.434828	0.471918	0.570615	0.510286	0.300766	0.352924	0.434038	0.387001	0.430542	0.541002	0.42471	0.391875	0.406845	0.467933	0.435795	0.537803	0.479139	0.430023	0.436011	0.441659	0.457183	0.561032	0.294243	0.496083	0.438355	0.474863
1076	0.62083	0.562773	0.469724	0.506487	0.520595	0.512507	0.457882	0.422774	0.401951	0.464344	0.445199	0.458092	0.455266	0.413247	0.514769	0.404553	0.301193	0.411744	0.518531	0.437302	0.533925	0.442123	0.518155	0.434881	0.471987	0.570725	0.510395	0.3007	0.352909	0.43404	0.386969	0.430583	0.540976	0.424704	0.3919	0.406909	0.467997	0.435838	0.537788	0.479123	0.430006	0.435987	0.441673	0.457167	0.561068	0.294224	0.496061	0.438401	0.474935
1077	0.620878	0.562885	0.46976	0.50655	0.52065	0.512569	0.457894	0.42282	0.401998	0.46441	0.445212	0.458085	0.45535	0.413309	0.514783	0.404593	0.301225	0.411755	0.518631	0.437336	0.533949	0.442223	0.518219	0.434928	0.472053	0.570825	0.510474	0.300664	0.352907	0.434018	0.386932	0.430613	0.540948	0.424703	0.391902	0.406971	0.468051	0.435877	0.5378	0.479112	0.43001	0.435963	0.441685	0.457154	0.561142	0.294211	0.496044	0.438441	0.474971
1078	0.620909	0.562973	0.469784	0.506607	0.5207	0.51265	0.457902	0.422851	0.402055	0.464468	0.445225	0.458092	0.455408	0.41335	0.514792	0.404617	0.301263	0.411771	0.518656	0.43738	0.533958	0.442309	0.518305	0.434984	0.472103	0.570888	0.510529	0.300648	0.352895	0.434011	0.386906	0.430654	0.54095	0.424716	0.391896	0.407013	0.468083	0.435914	0.537838	0.479107	0.430064	0.435945	0.441694	0.457143	0.561205	0.29422	0.496027	0.438451	0.474952
1079	0.620949	0.563032	0.469816	0.506646	0.520742	0.512738	0.457908	0.422894	0.402115	0.464519	0.445231	0.458116	0.455435	0.413374	0.514807	0.404647	0.301319	0.411798	0.518631	0.437406	0.533984	0.442408	0.518406	0.435057	0.472152	0.570936	0.510608	0.300642	0.352877	0.434028	0.386895	0.430685	0.540967	0.424746	0.391917	0.407065	0.468113	0.435941	0.537875	0.479117	0.430151	0.435946	0.4417	0.457178	0.561267	0.294236	0.496025	0.43845	0.474951
1080	0.621007	0.563061	0.46987	0.506661	0.520775	0.512805	0.45793	0.422942	0.402156	0.464554	0.445238	0.458149	0.455427	0.413404	0.514816	0.404689	0.301378	0.411847	0.51862	0.437411	0.534046	0.442485	0.518498	0.435131	0.472206	0.571018	0.5107	0.300643	0.352872	0.434061	0.386888	0.430699	0.540977	0.424787	0.391946	0.407177	0.468181	0.435959	0.537897	0.479137	0.430234	0.436003	0.441737	0.457239	0.561316	0.294272	0.496033	0.438468	0.474983
1081	0.621081	0.56308	0.469941	0.506664	0.520814	0.512863	0.457962	0.422989	0.402186	0.464571	0.445254	0.458187	0.455407	0.413449	0.514818	0.404725	0.301417	0.4119	0.518661	0.437401	0.534132	0.442533	0.518589	0.435196	0.472256	0.571131	0.51078	0.30066	0.352881	0.434098	0.386859	0.430706	0.540992	0.424835	0.391943	0.407321	0.468268	0.435976	0.537932	0.479173	0.430288	0.436076	0.441816	0.4573	0.561355	0.294323	0.496059	0.438504	0.475015
1082	0.621133	0.563091	0.470005	0.506664	0.520848	0.5129	0.458008	0.423042	0.402227	0.464594	0.445264	0.45819	0.455412	0.413497	0.514823	0.404757	0.301439	0.411943	0.518749	0.437405	0.53425	0.442576	0.51868	0.435262	0.472294	0.571248	0.510856	0.300684	0.352908	0.434126	0.38682	0.430693	0.540977	0.424881	0.391909	0.407455	0.468336	0.435984	0.537998	0.479226	0.430303	0.436115	0.441905	0.457389	0.561416	0.294354	0.496131	0.438562	0.475054
1083	0.621139	0.563095	0.470045	0.506653	0.52087	0.512902	0.458065	0.423087	0.402266	0.464621	0.445268	0.458156	0.455461	0.413519	0.514843	0.404808	0.301468	0.411992	0.518852	0.437424	0.534388	0.442631	0.518769	0.435316	0.472347	0.571341	0.510913	0.300694	0.352946	0.434137	0.386789	0.430675	0.540909	0.424916	0.391867	0.407561	0.468371	0.43597	0.538076	0.47928	0.430297	0.436128	0.441955	0.457462	0.561477	0.29435	0.496217	0.438631	0.475108
1084	0.621129	0.563103	0.470077	0.506651	0.520915	0.512903	0.458115	0.423124	0.402297	0.464629	0.445302	0.458125	0.455501	0.4135	0.514883	0.404869	0.301512	0.412051	0.518947	0.437445	0.534501	0.442689	0.518867	0.435363	0.472422	0.571404	0.510963	0.300705	0.352974	0.434136	0.386772	0.43068	0.540848	0.42494	0.391845	0.407636	0.468373	0.435958	0.53814	0.4793	0.430296	0.436112	0.441945	0.457464	0.561481	0.294318	0.496255	0.43868	0.475142
1085	0.621135	0.563121	0.470118	0.50667	0.520982	0.512929	0.458146	0.423172	0.402329	0.464624	0.445357	0.458126	0.455516	0.413467	0.514938	0.404911	0.301569	0.412113	0.519025	0.437455	0.534586	0.442756	0.518979	0.435427	0.472493	0.571448	0.51104	0.30072	0.352985	0.434148	0.386763	0.430705	0.540827	0.424975	0.39184	0.407695	0.468369	0.435963	0.538211	0.479307	0.430323	0.436083	0.441926	0.457426	0.561457	0.294293	0.49626	0.438696	0.475147
1086	0.62116	0.563154	0.470178	0.506734	0.521076	0.512992	0.458198	0.423241	0.402373	0.464647	0.445438	0.458169	0.455531	0.413447	0.515011	0.404967	0.301635	0.412178	0.519107	0.437486	0.534677	0.442865	0.519096	0.435514	0.47258	0.57151	0.511156	0.300739	0.352988	0.43417	0.386758	0.430756	0.540858	0.425008	0.391889	0.407775	0.468414	0.435988	0.538258	0.479298	0.430372	0.436091	0.441923	0.457417	0.561457	0.294296	0.496262	0.438695	0.47515
1087	0.621192	0.563205	0.470241	0.506807	0.521153	0.513059	0.458263	0.423318	0.402414	0.46469	0.445527	0.458223	0.455555	0.41346	0.515101	0.405025	0.301711	0.412244	0.519192	0.437539	0.534759	0.443004	0.51922	0.43562	0.472677	0.571588	0.511285	0.300748	0.352985	0.434236	0.38677	0.430829	0.540913	0.425052	0.391958	0.40786	0.4685	0.436007	0.538328	0.479318	0.430423	0.436121	0.441936	0.457412	0.561464	0.29432	0.496275	0.438708	0.475166
1088	0.621257	0.563268	0.470321	0.506889	0.521224	0.51315	0.45832	0.423405	0.402464	0.464735	0.44561	0.458283	0.455566	0.413503	0.515186	0.405058	0.301774	0.412299	0.519265	0.437587	0.53484	0.443114	0.519344	0.435733	0.472762	0.571681	0.511416	0.300765	0.352986	0.434289	0.386775	0.430916	0.540985	0.425097	0.392013	0.407956	0.468579	0.436018	0.538393	0.479351	0.430481	0.43615	0.44196	0.457402	0.561482	0.294348	0.496302	0.438717	0.475186
1089	0.621331	0.563319	0.470392	0.506959	0.521263	0.513249	0.458356	0.423494	0.402527	0.464792	0.445652	0.458341	0.455599	0.413559	0.515238	0.405072	0.301811	0.412346	0.519331	0.437628	0.534936	0.443189	0.51948	0.43583	0.472833	0.571789	0.511525	0.300776	0.353005	0.434354	0.386766	0.430988	0.541032	0.425168	0.392026	0.408059	0.468644	0.436006	0.538464	0.479413	0.430565	0.436174	0.442019	0.45743	0.561522	0.294384	0.496375	0.438729	0.475206
1090	0.621382	0.563355	0.470432	0.507004	0.521276	0.513334	0.458366	0.423571	0.402588	0.464849	0.445677	0.458417	0.455659	0.413593	0.515252	0.405105	0.301837	0.412386	0.5194	0.437672	0.535024	0.443252	0.51963	0.435897	0.472907	0.571882	0.511608	0.300763	0.353018	0.434427	0.386767	0.431043	0.541066	0.425251	0.392038	0.408156	0.468713	0.435963	0.538538	0.479487	0.430668	0.436185	0.442093	0.457516	0.56155	0.294414	0.496495	0.438745	0.475252
1091	0.621431	0.563389	0.470458	0.507019	0.521297	0.513402	0.458371	0.42363	0.402632	0.464883	0.445726	0.458529	0.455722	0.413599	0.51525	0.405159	0.301873	0.412423	0.519483	0.437718	0.535089	0.443306	0.519778	0.43595	0.472996	0.57196	0.511661	0.300748	0.353025	0.434471	0.386787	0.431115	0.541114	0.42532	0.392082	0.408243	0.46878	0.4359	0.53862	0.479541	0.430771	0.436177	0.442143	0.45759	0.561543	0.294415	0.496612	0.438754	0.47532
1092	0.621503	0.563427	0.470507	0.507027	0.52135	0.513479	0.458391	0.423673	0.402668	0.464899	0.445796	0.458645	0.455767	0.413598	0.515242	0.40522	0.301903	0.412478	0.519579	0.437765	0.535154	0.443345	0.519922	0.435997	0.473087	0.572046	0.511703	0.30076	0.353039	0.434468	0.3868	0.431182	0.541153	0.425371	0.392133	0.408331	0.468837	0.435859	0.538694	0.479568	0.430874	0.43615	0.442165	0.457633	0.561537	0.294397	0.496677	0.438744	0.475366
1093	0.621577	0.563483	0.470581	0.507042	0.521427	0.513551	0.458427	0.42371	0.402707	0.464909	0.445855	0.458727	0.455804	0.413606	0.515244	0.405286	0.301918	0.412559	0.51969	0.43782	0.535235	0.443398	0.52006	0.436045	0.473179	0.572132	0.51177	0.300792	0.353065	0.43443	0.386795	0.431196	0.541138	0.4254	0.392158	0.408426	0.468911	0.435875	0.53875	0.47958	0.430958	0.436136	0.442206	0.457688	0.561565	0.294396	0.496715	0.438728	0.475404
1094	0.621626	0.563546	0.470658	0.507054	0.521504	0.51358	0.458471	0.423741	0.402752	0.464917	0.445882	0.458762	0.455848	0.41364	0.51527	0.405341	0.301939	0.412644	0.519812	0.437885	0.535332	0.44349	0.520183	0.436108	0.473281	0.572213	0.511867	0.300817	0.353097	0.434355	0.386772	0.431167	0.541059	0.425383	0.392156	0.408506	0.468971	0.435938	0.538756	0.479561	0.431007	0.436129	0.442264	0.457762	0.561626	0.294403	0.49677	0.438723	0.475464
1095	0.621652	0.563592	0.470709	0.507056	0.521564	0.513584	0.458518	0.423774	0.40279	0.464921	0.445895	0.458774	0.455902	0.413699	0.515309	0.40537	0.301966	0.4127	0.519925	0.437932	0.535438	0.44359	0.520286	0.436174	0.473393	0.572293	0.511978	0.300821	0.353129	0.434286	0.386739	0.431144	0.540985	0.425334	0.392147	0.408586	0.468997	0.436018	0.538718	0.479512	0.431034	0.436135	0.442314	0.45781	0.5617	0.294391	0.49684	0.438713	0.475553
1096	0.621658	0.563632	0.470726	0.507063	0.521592	0.513601	0.458556	0.423824	0.402816	0.464932	0.445919	0.458798	0.455965	0.413761	0.515346	0.405381	0.301997	0.412725	0.520022	0.437963	0.535537	0.443691	0.520375	0.436225	0.473497	0.572359	0.512093	0.300807	0.353145	0.434277	0.386722	0.431142	0.540971	0.425312	0.392136	0.408678	0.469027	0.436096	0.538704	0.479489	0.431054	0.436169	0.442358	0.457837	0.561779	0.294375	0.496931	0.438713	0.47566
1097	0.621649	0.563678	0.470738	0.507088	0.521591	0.513632	0.458571	0.423883	0.402847	0.464966	0.445961	0.458838	0.45603	0.413811	0.515372	0.405371	0.302039	0.412725	0.52011	0.438017	0.535616	0.443813	0.520456	0.436284	0.473564	0.572413	0.512193	0.300795	0.353152	0.434305	0.386741	0.431157	0.541005	0.425329	0.39212	0.408759	0.469092	0.436143	0.53874	0.47951	0.431068	0.436221	0.442394	0.457868	0.561858	0.294365	0.497047	0.438737	0.475761
1098	0.621652	0.563705	0.470774	0.507125	0.521587	0.513678	0.458583	0.42393	0.402885	0.465016	0.446008	0.458894	0.456094	0.413834	0.51539	0.405349	0.302089	0.412731	0.520183	0.43809	0.535691	0.443949	0.520537	0.436377	0.4736	0.572481	0.512259	0.300797	0.353166	0.434343	0.386771	0.431199	0.541044	0.425363	0.392109	0.408815	0.469157	0.436151	0.538803	0.479547	0.431098	0.436251	0.442404	0.45788	0.561913	0.294354	0.497136	0.438778	0.475822
1099	0.621684	0.563713	0.470841	0.507176	0.521604	0.51376	0.45861	0.423959	0.402928	0.465067	0.446035	0.458945	0.456128	0.413829	0.515388	0.405338	0.302135	0.412774	0.520246	0.438164	0.53576	0.444057	0.52065	0.436451	0.473629	0.572551	0.512299	0.300806	0.353168	0.434389	0.386785	0.431242	0.541031	0.425423	0.392097	0.408869	0.469192	0.436148	0.538874	0.479609	0.431159	0.436235	0.442399	0.457877	0.561928	0.294352	0.497148	0.438828	0.475836
1100	0.621737	0.563721	0.470929	0.50723	0.521654	0.513868	0.458644	0.423986	0.402978	0.465113	0.446048	0.458987	0.456139	0.413812	0.515369	0.405342	0.302178	0.412836	0.520311	0.438241	0.535829	0.444132	0.520804	0.436485	0.473677	0.572608	0.512344	0.300825	0.353162	0.434418	0.386764	0.431285	0.540966	0.425489	0.392097	0.408962	0.469246	0.436162	0.538922	0.479672	0.431255	0.436227	0.442434	0.457885	0.561916	0.294379	0.497115	0.438879	0.475833
1101	0.621782	0.563715	0.471009	0.507263	0.521709	0.513958	0.458681	0.424023	0.403034	0.465164	0.446083	0.459036	0.456174	0.413812	0.515372	0.405348	0.302223	0.412874	0.520405	0.438323	0.535913	0.444214	0.52096	0.436534	0.47376	0.572679	0.512418	0.300851	0.353167	0.434441	0.386695	0.431347	0.540911	0.425544	0.392135	0.409086	0.469336	0.436195	0.538942	0.479712	0.431367	0.436255	0.442521	0.457904	0.561903	0.294429	0.497079	0.438915	0.475835
1102	0.6218	0.563701	0.471057	0.507261	0.52174	0.514019	0.458733	0.424077	0.40309	0.46522	0.446159	0.459109	0.456234	0.413837	0.515412	0.405363	0.302266	0.412899	0.520526	0.438394	0.536006	0.444303	0.521094	0.436613	0.473873	0.572771	0.512523	0.300874	0.353175	0.434483	0.386607	0.431425	0.540921	0.425599	0.392207	0.409218	0.469435	0.436234	0.538982	0.479752	0.431465	0.436289	0.442616	0.457922	0.561907	0.294472	0.497069	0.438931	0.475864
1103	0.621804	0.563704	0.47109	0.507256	0.521767	0.514067	0.458802	0.424143	0.403146	0.465275	0.446249	0.459197	0.456283	0.41387	0.515468	0.405396	0.302313	0.412941	0.520659	0.438462	0.5361	0.444386	0.521208	0.436693	0.473993	0.572868	0.51264	0.300893	0.353175	0.434522	0.386542	0.431505	0.540957	0.42566	0.392282	0.40934	0.469513	0.436281	0.539049	0.479795	0.431533	0.436306	0.442686	0.457947	0.561926	0.294508	0.497091	0.438951	0.475914
1104	0.621796	0.56372	0.471123	0.507249	0.521777	0.514098	0.458843	0.42421	0.403212	0.46531	0.446336	0.459261	0.456322	0.413897	0.515503	0.405424	0.302369	0.413001	0.520762	0.438537	0.536206	0.444475	0.521343	0.436786	0.474093	0.572955	0.512754	0.300903	0.353199	0.434536	0.386517	0.431577	0.540995	0.425701	0.392331	0.409431	0.469595	0.436301	0.539104	0.479814	0.431622	0.43631	0.442735	0.457989	0.561978	0.29454	0.497167	0.438968	0.475956
1105	0.621788	0.563735	0.471166	0.507245	0.521772	0.514115	0.458856	0.424266	0.403266	0.465324	0.446432	0.459329	0.45637	0.413913	0.515548	0.405439	0.302422	0.413069	0.520849	0.438607	0.536319	0.44457	0.521449	0.436922	0.474171	0.57305	0.512878	0.300905	0.353242	0.434543	0.386509	0.431656	0.541047	0.425712	0.392361	0.409498	0.469688	0.436309	0.539139	0.479799	0.431713	0.436326	0.442785	0.458038	0.562036	0.294586	0.497271	0.438989	0.475993
1106	0.62179	0.563774	0.47123	0.507257	0.52179	0.514138	0.458888	0.424325	0.403311	0.465353	0.4465	0.459405	0.456419	0.413931	0.515598	0.405478	0.302489	0.413179	0.520939	0.438681	0.536429	0.444663	0.521542	0.437043	0.474267	0.573167	0.512998	0.300918	0.353283	0.43454	0.386522	0.431724	0.541067	0.425723	0.392366	0.409564	0.469752	0.436329	0.539182	0.47979	0.431793	0.436345	0.442817	0.458102	0.562084	0.294625	0.497406	0.439028	0.476025
1107	0.621827	0.563833	0.471316	0.5073	0.521847	0.514182	0.458944	0.424389	0.403357	0.465393	0.44653	0.459471	0.456467	0.413954	0.51563	0.405547	0.302558	0.413307	0.521018	0.438749	0.536548	0.444744	0.521632	0.437115	0.474379	0.573271	0.513096	0.300956	0.353326	0.434528	0.386541	0.431784	0.541036	0.425741	0.392352	0.409644	0.469794	0.436375	0.539227	0.479799	0.431877	0.436385	0.44284	0.458186	0.562125	0.294658	0.497541	0.439075	0.476025
1108	0.621876	0.563902	0.471393	0.507345	0.521913	0.514242	0.459009	0.424465	0.40341	0.465446	0.446575	0.459541	0.456546	0.413995	0.515657	0.405608	0.302617	0.41341	0.521098	0.438806	0.536676	0.444828	0.521742	0.437173	0.474494	0.573367	0.513181	0.30101	0.353362	0.434524	0.38654	0.431856	0.541012	0.425779	0.392346	0.409734	0.469864	0.436427	0.539277	0.479836	0.431972	0.436465	0.442883	0.45829	0.562176	0.294701	0.497652	0.439115	0.476004
1109	0.62192	0.563978	0.471457	0.507383	0.521964	0.514306	0.459072	0.424544	0.40346	0.465512	0.446649	0.459631	0.456668	0.414053	0.515689	0.405639	0.302664	0.413491	0.521197	0.438863	0.536798	0.444938	0.521874	0.437239	0.474616	0.573471	0.513259	0.301053	0.353386	0.434538	0.386533	0.431928	0.541021	0.425837	0.392357	0.409837	0.469958	0.436462	0.539332	0.479902	0.432066	0.436542	0.44294	0.458404	0.562226	0.294748	0.497741	0.439155	0.476028
1110	0.621958	0.564047	0.471506	0.507427	0.522006	0.514374	0.459135	0.424611	0.403512	0.46557	0.446745	0.459727	0.456777	0.414113	0.515702	0.405648	0.302725	0.413562	0.521311	0.438929	0.53691	0.445055	0.522032	0.437284	0.474736	0.57357	0.513315	0.301067	0.353399	0.43457	0.386535	0.432	0.541043	0.425908	0.392387	0.409933	0.470036	0.436462	0.5394	0.479979	0.432149	0.436563	0.442992	0.458485	0.562257	0.294775	0.497797	0.439197	0.476096
1111	0.621999	0.564107	0.471549	0.507477	0.52204	0.514451	0.459182	0.424661	0.403565	0.465601	0.446861	0.459814	0.456841	0.414164	0.515703	0.405636	0.302791	0.413615	0.52143	0.439011	0.537004	0.445149	0.522205	0.437321	0.474816	0.57367	0.513366	0.301052	0.353389	0.434617	0.38654	0.432081	0.541076	0.42598	0.392435	0.410021	0.470125	0.436438	0.539478	0.480032	0.432234	0.436558	0.443056	0.458506	0.562288	0.294795	0.497811	0.439239	0.476168
1112	0.622029	0.564163	0.471593	0.507515	0.522073	0.514538	0.459219	0.424695	0.403605	0.465622	0.446973	0.459877	0.456873	0.414209	0.515722	0.40563	0.302852	0.413676	0.521564	0.439116	0.537064	0.445207	0.522375	0.437371	0.474888	0.573803	0.513433	0.301029	0.35337	0.43468	0.386525	0.432146	0.541099	0.426048	0.392475	0.410127	0.470239	0.43642	0.539554	0.480064	0.432322	0.43658	0.443145	0.458487	0.56234	0.29482	0.497827	0.439291	0.476246
1113	0.622042	0.564209	0.471644	0.507537	0.522121	0.514623	0.459258	0.42473	0.403631	0.465644	0.447044	0.459917	0.456894	0.414242	0.515765	0.405664	0.302898	0.413772	0.521679	0.43922	0.537117	0.445258	0.52254	0.437437	0.474981	0.573937	0.513518	0.301022	0.353379	0.434746	0.386483	0.432181	0.54108	0.426112	0.392486	0.410253	0.47032	0.436435	0.539625	0.480096	0.432423	0.436611	0.443231	0.458455	0.562409	0.294833	0.497875	0.439349	0.476325
1114	0.622035	0.564226	0.471681	0.50753	0.522172	0.514685	0.459286	0.424775	0.403649	0.46567	0.4471	0.459962	0.456923	0.414248	0.515805	0.405728	0.30292	0.413883	0.521787	0.439311	0.53718	0.445326	0.5227	0.437519	0.475081	0.574037	0.513611	0.301021	0.353396	0.434795	0.386431	0.432225	0.541059	0.426174	0.392482	0.410366	0.470353	0.436488	0.539697	0.480137	0.43253	0.436625	0.443285	0.458442	0.562491	0.294838	0.497937	0.43941	0.47637
1115	0.622022	0.564216	0.471714	0.507491	0.522215	0.514733	0.459304	0.42482	0.403665	0.465707	0.447167	0.460027	0.456983	0.414238	0.515825	0.405788	0.302937	0.413997	0.52192	0.439402	0.537265	0.445429	0.52286	0.437608	0.475199	0.57413	0.513704	0.301017	0.353406	0.434813	0.386377	0.432284	0.541066	0.426232	0.392465	0.410474	0.470408	0.436548	0.539766	0.480171	0.432633	0.436649	0.443326	0.458477	0.562548	0.294867	0.498013	0.439482	0.476417
1116	0.62204	0.56419	0.471774	0.507473	0.522249	0.514777	0.459322	0.424868	0.403696	0.465746	0.447237	0.460094	0.457061	0.414232	0.515842	0.405826	0.302975	0.414099	0.52204	0.439481	0.537395	0.445548	0.523004	0.437697	0.475336	0.574196	0.513806	0.301023	0.353435	0.434799	0.386335	0.432334	0.541088	0.426288	0.392437	0.410585	0.470488	0.436586	0.539823	0.480193	0.432729	0.436677	0.443359	0.458554	0.562538	0.294903	0.498103	0.439543	0.476518
1117	0.622084	0.564145	0.471851	0.507495	0.522273	0.514827	0.459349	0.424932	0.403749	0.465769	0.44732	0.46017	0.457132	0.414235	0.515873	0.405851	0.303038	0.414174	0.522122	0.439534	0.537543	0.44565	0.523127	0.437785	0.475474	0.574219	0.513916	0.301064	0.353472	0.434795	0.386311	0.432396	0.541123	0.426352	0.392432	0.410667	0.470542	0.436602	0.539892	0.480231	0.43283	0.436682	0.443378	0.458648	0.56247	0.294917	0.49817	0.439571	0.476621
1118	0.622127	0.564108	0.471924	0.507531	0.522289	0.514893	0.459395	0.425008	0.403832	0.465795	0.447392	0.460244	0.457201	0.414249	0.51591	0.405872	0.303108	0.414235	0.522181	0.439569	0.537688	0.445753	0.523263	0.437876	0.4756	0.574237	0.514031	0.301141	0.353503	0.434833	0.386318	0.432464	0.541161	0.426438	0.392451	0.410751	0.470609	0.436617	0.540003	0.48031	0.432951	0.436698	0.443421	0.458725	0.562409	0.294931	0.498212	0.439558	0.476692
1119	0.622147	0.564114	0.471984	0.507562	0.522305	0.514972	0.459461	0.425091	0.40393	0.465842	0.447446	0.460308	0.457268	0.414287	0.515964	0.405888	0.303167	0.414305	0.522247	0.439619	0.537832	0.445866	0.523441	0.43798	0.475711	0.574282	0.514145	0.301223	0.353539	0.434902	0.386345	0.43252	0.541179	0.426538	0.392483	0.410869	0.470705	0.436644	0.540144	0.480427	0.433091	0.436752	0.443519	0.458762	0.562402	0.29496	0.498261	0.439545	0.476751
1120	0.622174	0.564155	0.472045	0.507603	0.522327	0.515058	0.459533	0.425179	0.404027	0.465895	0.447499	0.460375	0.457328	0.414343	0.516045	0.405901	0.303218	0.414383	0.522319	0.439684	0.537994	0.445972	0.523632	0.4381	0.475794	0.574345	0.514263	0.301289	0.353597	0.434968	0.386365	0.432577	0.541184	0.426641	0.392526	0.411	0.470808	0.436674	0.540278	0.480542	0.433225	0.436823	0.443643	0.458777	0.562429	0.295002	0.498319	0.439555	0.47682
1121	0.622193	0.564211	0.472102	0.507625	0.522347	0.515146	0.459582	0.425265	0.404087	0.465945	0.447589	0.460484	0.457391	0.41439	0.516136	0.405908	0.303248	0.414472	0.522443	0.439788	0.538136	0.446059	0.523822	0.438223	0.475853	0.574447	0.514368	0.301334	0.353649	0.435021	0.386384	0.432683	0.541222	0.426724	0.392588	0.411127	0.470892	0.436705	0.540415	0.480647	0.433352	0.436886	0.443742	0.458815	0.562502	0.295038	0.498382	0.439618	0.47686
1122	0.622228	0.564274	0.472177	0.507645	0.522386	0.515249	0.459624	0.425334	0.404141	0.465995	0.447674	0.460587	0.457466	0.41442	0.516198	0.40593	0.303291	0.414583	0.522617	0.439921	0.538294	0.446147	0.524002	0.438321	0.475937	0.574589	0.514467	0.301357	0.353726	0.435076	0.386384	0.432792	0.541256	0.426797	0.392642	0.411269	0.471022	0.436732	0.54055	0.480731	0.433455	0.436965	0.443848	0.458886	0.562589	0.295109	0.498472	0.439708	0.476909
1123	0.62229	0.564347	0.472275	0.507681	0.522437	0.51536	0.45967	0.425396	0.404198	0.466042	0.44775	0.46066	0.457541	0.414458	0.516258	0.405981	0.303342	0.414722	0.522819	0.440085	0.538452	0.44622	0.524173	0.438411	0.476043	0.574764	0.514572	0.301358	0.353794	0.435113	0.386357	0.432864	0.541267	0.426864	0.39268	0.411387	0.47115	0.43676	0.540631	0.480783	0.433549	0.437013	0.443941	0.458982	0.562674	0.295183	0.498596	0.439833	0.476984
1124	0.622372	0.564398	0.472396	0.507736	0.522474	0.51547	0.459708	0.425445	0.404251	0.466063	0.447821	0.460715	0.457619	0.41449	0.516314	0.406043	0.303415	0.414858	0.523022	0.440246	0.538588	0.446292	0.524325	0.438485	0.476148	0.574939	0.514685	0.301362	0.353848	0.435137	0.386313	0.432911	0.541269	0.426924	0.392704	0.41148	0.471251	0.43677	0.540649	0.480813	0.433658	0.437009	0.443993	0.459099	0.562731	0.295239	0.498715	0.439947	0.477071
1125	0.622432	0.564432	0.472507	0.50778	0.522493	0.515573	0.459738	0.425496	0.404303	0.466081	0.447888	0.460783	0.457704	0.414519	0.516353	0.406106	0.303502	0.414963	0.523192	0.440367	0.53868	0.446386	0.524489	0.438542	0.476253	0.575077	0.514794	0.301378	0.353879	0.435154	0.386269	0.432967	0.541277	0.426983	0.392724	0.411568	0.471325	0.436789	0.540652	0.480867	0.433783	0.436971	0.444016	0.459216	0.562785	0.295264	0.498817	0.440008	0.477135
1126	0.622455	0.564454	0.472582	0.507809	0.522507	0.515659	0.459782	0.425556	0.404372	0.46612	0.447948	0.460854	0.457783	0.414557	0.516376	0.406156	0.303589	0.415038	0.523315	0.440435	0.538744	0.446514	0.524672	0.438594	0.476358	0.575173	0.514893	0.301394	0.353889	0.435146	0.386236	0.433019	0.541271	0.427038	0.392747	0.411666	0.471409	0.43682	0.54066	0.480928	0.433893	0.436947	0.444051	0.459302	0.562826	0.295285	0.498899	0.440026	0.477182
1127	0.622453	0.564474	0.472614	0.507834	0.522521	0.515726	0.459835	0.425621	0.404448	0.466181	0.448035	0.460942	0.457848	0.414608	0.5164	0.406174	0.303654	0.415089	0.523411	0.440483	0.538801	0.446647	0.524839	0.438655	0.47644	0.575251	0.51497	0.30141	0.35388	0.435119	0.386228	0.433075	0.541273	0.42709	0.39278	0.411782	0.4715	0.436842	0.540696	0.480974	0.433982	0.436962	0.444112	0.459353	0.562857	0.295307	0.498951	0.440049	0.477229
1128	0.622454	0.5645	0.472631	0.507865	0.522543	0.515796	0.459891	0.425689	0.404522	0.466256	0.44814	0.461045	0.457914	0.414661	0.516418	0.406178	0.303696	0.415133	0.523501	0.440528	0.538881	0.446764	0.524963	0.438723	0.476519	0.575328	0.515028	0.301436	0.353883	0.435113	0.386232	0.433147	0.541291	0.427143	0.39282	0.411916	0.471605	0.436871	0.540775	0.48102	0.434053	0.437022	0.44419	0.459405	0.562885	0.295338	0.49899	0.440084	0.477275
1129	0.622468	0.564545	0.472664	0.507908	0.52259	0.515873	0.45996	0.425765	0.404602	0.466335	0.448219	0.461119	0.457981	0.414716	0.516432	0.406212	0.30373	0.415199	0.523584	0.440581	0.53898	0.446866	0.525057	0.438815	0.476646	0.575403	0.515102	0.301466	0.353915	0.435144	0.386226	0.433213	0.541295	0.427201	0.392848	0.412047	0.47173	0.436934	0.540867	0.481062	0.434114	0.437103	0.444277	0.459472	0.562911	0.29539	0.499045	0.440118	0.477323
1130	0.622493	0.564606	0.472736	0.507956	0.522641	0.515951	0.460039	0.425841	0.404686	0.466409	0.448278	0.461163	0.458045	0.414774	0.51645	0.40628	0.303776	0.41529	0.523692	0.440671	0.539088	0.446969	0.525165	0.438924	0.476794	0.57549	0.5152	0.301498	0.353966	0.435199	0.386209	0.433269	0.541295	0.427266	0.392864	0.412154	0.471856	0.437012	0.540945	0.481098	0.434198	0.437174	0.44437	0.459533	0.562945	0.295461	0.499127	0.440164	0.477384
1131	0.622536	0.564676	0.472841	0.508009	0.522678	0.516038	0.460105	0.425916	0.40477	0.466479	0.448349	0.461226	0.45812	0.414824	0.516482	0.406337	0.303849	0.415384	0.523846	0.440795	0.539219	0.447086	0.525318	0.439028	0.476911	0.575608	0.515315	0.301547	0.354044	0.435257	0.3862	0.433353	0.541321	0.427354	0.392894	0.412256	0.471985	0.437086	0.541024	0.48116	0.434312	0.43723	0.444472	0.459586	0.562989	0.295532	0.499228	0.440219	0.477462
1132	0.622594	0.564748	0.472952	0.508076	0.522729	0.516133	0.460154	0.425994	0.404848	0.46654	0.448444	0.461313	0.458209	0.414861	0.516523	0.406381	0.303935	0.415489	0.524017	0.440918	0.539367	0.447201	0.525521	0.439121	0.477019	0.575748	0.515445	0.301614	0.354151	0.435297	0.386203	0.43347	0.541359	0.427457	0.392944	0.412352	0.472106	0.437158	0.541099	0.481239	0.434441	0.437258	0.444576	0.459646	0.563023	0.295601	0.499338	0.440268	0.477547
1133	0.622647	0.564801	0.473045	0.508142	0.522798	0.51622	0.460193	0.426065	0.404917	0.466591	0.448576	0.461409	0.458304	0.414886	0.516569	0.406413	0.304018	0.415605	0.524186	0.441026	0.539502	0.44732	0.525749	0.439206	0.477129	0.575885	0.51557	0.301672	0.354247	0.435328	0.386218	0.433584	0.541412	0.427552	0.393008	0.412429	0.472208	0.437228	0.541162	0.481296	0.434582	0.437265	0.444663	0.459727	0.56304	0.295673	0.499455	0.440328	0.477632
1134	0.622695	0.564838	0.473118	0.508197	0.522863	0.51631	0.460226	0.426127	0.40498	0.466642	0.448733	0.46152	0.458403	0.414903	0.516618	0.406433	0.304101	0.415714	0.524361	0.441124	0.539639	0.447447	0.525979	0.439283	0.477224	0.576006	0.515667	0.30171	0.354309	0.435375	0.386236	0.433674	0.541488	0.427644	0.393072	0.412498	0.472295	0.437292	0.54124	0.481345	0.434734	0.437275	0.444747	0.459824	0.563073	0.295735	0.499583	0.440399	0.477711
1135	0.622737	0.56487	0.473182	0.508234	0.522912	0.516404	0.460271	0.426204	0.405058	0.46671	0.448875	0.461622	0.458504	0.414934	0.516677	0.406462	0.304184	0.415804	0.524522	0.441198	0.539799	0.447579	0.526183	0.43939	0.477317	0.576104	0.515756	0.301743	0.354349	0.435429	0.386234	0.433748	0.541553	0.427733	0.393122	0.412573	0.472368	0.437344	0.54133	0.481389	0.434867	0.437306	0.444829	0.459924	0.563145	0.295777	0.499706	0.440461	0.477773
1136	0.622772	0.564908	0.473257	0.508263	0.522952	0.516493	0.460349	0.426302	0.405159	0.466797	0.448986	0.461703	0.458592	0.414987	0.51675	0.406512	0.304267	0.41588	0.524639	0.441251	0.53996	0.447708	0.526359	0.439547	0.47743	0.576172	0.515859	0.301785	0.354399	0.435473	0.38622	0.433812	0.541585	0.427807	0.393143	0.412658	0.472444	0.43737	0.541422	0.481424	0.43497	0.437371	0.444913	0.460014	0.563234	0.295807	0.499818	0.440517	0.477825
1137	0.622804	0.564953	0.473351	0.508286	0.522995	0.516586	0.460442	0.426408	0.40527	0.466893	0.449082	0.461783	0.458667	0.415053	0.516812	0.40658	0.304343	0.41595	0.524733	0.441307	0.540108	0.447835	0.52653	0.439705	0.477554	0.576229	0.51596	0.30183	0.354457	0.435514	0.38621	0.433871	0.541617	0.427871	0.393148	0.412743	0.472531	0.437389	0.541511	0.481458	0.435067	0.437455	0.444999	0.460102	0.563316	0.295842	0.499935	0.440578	0.477885
1138	0.622835	0.564994	0.473446	0.508322	0.523051	0.516684	0.460538	0.426509	0.405376	0.466976	0.449164	0.461874	0.458718	0.415122	0.516828	0.406662	0.3044	0.416045	0.524851	0.44141	0.540259	0.447949	0.526698	0.439789	0.477673	0.576337	0.516036	0.301879	0.354521	0.435525	0.386226	0.433937	0.541642	0.427918	0.393153	0.41285	0.472664	0.43741	0.541561	0.481489	0.435173	0.437548	0.445118	0.460157	0.563368	0.295879	0.500041	0.440659	0.477954
1139	0.622863	0.565028	0.473534	0.50837	0.523123	0.516779	0.460629	0.426606	0.405474	0.467044	0.449239	0.461953	0.458766	0.415186	0.516826	0.406753	0.304442	0.416164	0.524985	0.441524	0.540418	0.448052	0.526848	0.43985	0.477791	0.57647	0.51612	0.301938	0.354593	0.435523	0.386261	0.434012	0.541654	0.427969	0.393157	0.412968	0.472815	0.437433	0.541589	0.481508	0.43527	0.437634	0.445253	0.460192	0.563399	0.295925	0.500116	0.440727	0.478025
1140	0.622902	0.565073	0.473631	0.508421	0.523209	0.516885	0.460717	0.426706	0.405563	0.467114	0.449321	0.462034	0.458836	0.415256	0.516853	0.406846	0.304481	0.416285	0.525109	0.441619	0.540557	0.448165	0.526996	0.43993	0.477927	0.576587	0.516236	0.301995	0.354664	0.43555	0.38631	0.434084	0.541672	0.428041	0.393142	0.413053	0.472963	0.437492	0.541643	0.481547	0.435365	0.437716	0.445373	0.460253	0.563413	0.295976	0.500202	0.440783	0.47809
1141	0.622947	0.565127	0.473731	0.508476	0.523305	0.517004	0.460772	0.426798	0.405624	0.467177	0.449418	0.462116	0.458934	0.41531	0.516924	0.406926	0.304538	0.416402	0.525236	0.441681	0.540678	0.44829	0.527164	0.440031	0.478061	0.576666	0.516375	0.302035	0.354717	0.435612	0.386349	0.434142	0.541707	0.428143	0.393121	0.413091	0.473092	0.43759	0.541731	0.481602	0.435465	0.437771	0.445473	0.460339	0.563416	0.296031	0.500314	0.440813	0.478129
1142	0.622986	0.565163	0.473831	0.508531	0.523397	0.517108	0.460807	0.426878	0.405676	0.467227	0.449512	0.462174	0.459033	0.415345	0.516982	0.407008	0.304607	0.416525	0.525384	0.441741	0.540819	0.448413	0.527315	0.440143	0.478191	0.576748	0.516504	0.302069	0.354766	0.435665	0.386378	0.434204	0.541734	0.428249	0.39311	0.413137	0.473206	0.437673	0.5418	0.481634	0.435528	0.437819	0.445571	0.460421	0.563425	0.296085	0.500405	0.440838	0.478162
1143	0.623022	0.565189	0.473926	0.508586	0.523472	0.5172	0.460841	0.426957	0.405738	0.46729	0.449613	0.462218	0.459146	0.415374	0.517034	0.407095	0.304698	0.416645	0.525528	0.441795	0.540975	0.448542	0.527452	0.440292	0.478336	0.576824	0.516622	0.302115	0.354828	0.435709	0.386397	0.434284	0.541749	0.42835	0.393111	0.413193	0.473305	0.437724	0.541865	0.481645	0.435556	0.437858	0.445664	0.460507	0.563439	0.296143	0.500482	0.440877	0.478191
1144	0.623059	0.565231	0.474014	0.508652	0.52354	0.517296	0.460886	0.427042	0.405809	0.467374	0.449725	0.46229	0.459255	0.415408	0.517077	0.407179	0.304814	0.416764	0.525669	0.441873	0.541116	0.448682	0.527601	0.440448	0.47849	0.57693	0.516727	0.302174	0.354899	0.435751	0.386416	0.434384	0.541775	0.428432	0.393129	0.413258	0.473414	0.437754	0.541927	0.481644	0.435587	0.43789	0.445758	0.460598	0.563462	0.296206	0.500571	0.440959	0.478228
1145	0.623085	0.565282	0.474088	0.508727	0.5236	0.517391	0.460932	0.427131	0.405876	0.467466	0.449834	0.462401	0.459348	0.415442	0.517092	0.407258	0.304931	0.416869	0.525828	0.441994	0.54123	0.448825	0.527768	0.440572	0.478626	0.577087	0.516819	0.302229	0.35495	0.435773	0.386438	0.434486	0.541811	0.428487	0.393165	0.413328	0.473528	0.437778	0.541955	0.481629	0.435651	0.437917	0.445855	0.460679	0.563512	0.296269	0.50066	0.441072	0.478298
1146	0.623099	0.565327	0.474152	0.50879	0.523649	0.517482	0.460991	0.427234	0.405951	0.467556	0.449937	0.462524	0.459436	0.415486	0.517101	0.407336	0.305043	0.416954	0.52599	0.442127	0.541346	0.448971	0.527935	0.440685	0.478754	0.57726	0.516934	0.30228	0.354988	0.435797	0.386475	0.434582	0.541831	0.428555	0.393187	0.41339	0.473628	0.437825	0.541973	0.481625	0.435746	0.437948	0.445943	0.460767	0.563586	0.296327	0.500739	0.44118	0.478406
1147	0.623137	0.56538	0.474229	0.508853	0.523699	0.517595	0.461062	0.427352	0.406046	0.467648	0.450043	0.462641	0.459533	0.415546	0.517135	0.407395	0.305166	0.41702	0.526146	0.442236	0.541494	0.449134	0.528116	0.440805	0.478865	0.577423	0.517093	0.302343	0.355044	0.435851	0.386531	0.43467	0.541827	0.428663	0.393182	0.413434	0.473709	0.437902	0.542029	0.48166	0.435867	0.437983	0.446032	0.46087	0.563663	0.296381	0.500842	0.441269	0.478525
1148	0.623202	0.565441	0.474327	0.508926	0.523758	0.517727	0.461131	0.427473	0.406158	0.467746	0.450146	0.462726	0.459637	0.415609	0.517188	0.407442	0.305288	0.417098	0.526328	0.442345	0.541673	0.449317	0.528297	0.440924	0.478958	0.577599	0.517265	0.302422	0.355133	0.435905	0.386588	0.434732	0.541799	0.428771	0.393157	0.413492	0.473792	0.437993	0.542084	0.481686	0.435981	0.43804	0.44615	0.460968	0.563727	0.296434	0.500973	0.441349	0.478632
1149	0.623277	0.565495	0.474431	0.508991	0.523816	0.517849	0.461209	0.427588	0.406284	0.467842	0.450251	0.462778	0.459732	0.415673	0.517237	0.407516	0.305397	0.41721	0.526521	0.442467	0.541855	0.44949	0.528453	0.441039	0.479061	0.57778	0.517413	0.302506	0.355244	0.435938	0.38664	0.434776	0.541766	0.428848	0.393126	0.413575	0.47389	0.438088	0.542108	0.481669	0.43606	0.438123	0.446285	0.461064	0.563771	0.296489	0.50111	0.441434	0.478726
1150	0.62334	0.565543	0.47453	0.509046	0.523875	0.517959	0.461301	0.427708	0.406417	0.467938	0.450371	0.462848	0.459811	0.415744	0.51727	0.407612	0.305494	0.417342	0.526682	0.442587	0.542008	0.449631	0.52859	0.441146	0.479179	0.577939	0.517538	0.302581	0.355356	0.435987	0.386677	0.434848	0.541767	0.428926	0.393115	0.413652	0.473997	0.438173	0.542144	0.481652	0.436118	0.438198	0.446405	0.461172	0.563801	0.296537	0.501247	0.441524	0.478804
1151	0.623396	0.565604	0.474633	0.509105	0.523952	0.518075	0.46139	0.427837	0.406546	0.468039	0.450484	0.46295	0.459877	0.415816	0.517301	0.407709	0.305582	0.417471	0.526822	0.442708	0.542138	0.449748	0.52873	0.441252	0.479304	0.578088	0.517658	0.302649	0.35546	0.43605	0.386683	0.434942	0.541795	0.429016	0.393114	0.41371	0.474108	0.438238	0.542199	0.481656	0.436161	0.438252	0.446512	0.461286	0.563831	0.296581	0.501384	0.441628	0.478866
1152	0.623453	0.565678	0.474741	0.509172	0.524053	0.518197	0.461468	0.427965	0.406655	0.468136	0.450568	0.463058	0.459947	0.41588	0.517334	0.407804	0.30566	0.417578	0.526958	0.442825	0.542265	0.44986	0.528882	0.44137	0.479438	0.578236	0.517775	0.302718	0.355554	0.436098	0.386675	0.435016	0.541801	0.429098	0.393089	0.41375	0.474227	0.438287	0.54224	0.481664	0.436195	0.438299	0.446607	0.461396	0.563855	0.296628	0.501505	0.441726	0.478915
1153	0.62351	0.565739	0.474842	0.509243	0.52416	0.518322	0.461543	0.42809	0.406751	0.468223	0.450637	0.463164	0.46002	0.41594	0.517358	0.407895	0.305747	0.417668	0.527086	0.442913	0.542409	0.449987	0.529058	0.441503	0.479579	0.578371	0.517886	0.302793	0.355638	0.436152	0.386681	0.435067	0.541772	0.429197	0.393034	0.413777	0.474355	0.438315	0.542299	0.481696	0.43624	0.438347	0.446682	0.461504	0.56387	0.296678	0.501622	0.441806	0.478954
1154	0.623574	0.56578	0.474936	0.509318	0.524263	0.518448	0.461616	0.428221	0.406854	0.468321	0.450707	0.463266	0.460091	0.416002	0.517378	0.407974	0.305847	0.417766	0.527221	0.442979	0.542583	0.450139	0.529245	0.441633	0.479717	0.578503	0.518008	0.302882	0.355711	0.436225	0.386712	0.435121	0.541748	0.429329	0.392977	0.413811	0.474498	0.438316	0.542383	0.481747	0.436297	0.438402	0.446766	0.461594	0.563897	0.296736	0.501738	0.441891	0.478982
1155	0.623646	0.565822	0.47503	0.509397	0.524358	0.518565	0.461689	0.428358	0.406972	0.468443	0.450787	0.463347	0.460193	0.416073	0.517404	0.408059	0.305945	0.417899	0.527386	0.443058	0.542778	0.450311	0.529415	0.441759	0.479869	0.578659	0.518146	0.30299	0.355792	0.436298	0.386764	0.435183	0.541736	0.429461	0.392933	0.413865	0.474642	0.438319	0.542457	0.481771	0.436358	0.438474	0.446876	0.461656	0.563958	0.296803	0.501832	0.441996	0.479012
1156	0.62372	0.565882	0.475129	0.509479	0.524449	0.518676	0.461768	0.428489	0.407096	0.468569	0.450876	0.46341	0.460309	0.416146	0.517434	0.408158	0.306051	0.41805	0.527567	0.443152	0.542972	0.450483	0.529581	0.441893	0.480041	0.578827	0.51829	0.303103	0.355888	0.436356	0.386838	0.435248	0.541715	0.429569	0.392891	0.413928	0.47478	0.438346	0.542508	0.481747	0.436414	0.438551	0.446997	0.461715	0.564038	0.296878	0.501922	0.442102	0.47906
1157	0.62378	0.565956	0.475245	0.509557	0.524525	0.518796	0.46184	0.428607	0.407222	0.46868	0.450977	0.463471	0.460411	0.41621	0.517448	0.408258	0.306166	0.418189	0.52775	0.44326	0.54315	0.450639	0.529768	0.442027	0.480196	0.578984	0.518432	0.303214	0.355996	0.436408	0.386926	0.435331	0.541686	0.429676	0.392847	0.413978	0.474887	0.438398	0.542556	0.481704	0.436475	0.43861	0.44711	0.461787	0.564142	0.296955	0.502041	0.442212	0.479154
1158	0.623827	0.566039	0.475366	0.50963	0.524601	0.518927	0.461912	0.428732	0.407356	0.468788	0.451077	0.463534	0.460492	0.416276	0.51747	0.408364	0.30628	0.418323	0.527933	0.44338	0.54332	0.450785	0.529973	0.442159	0.480348	0.579131	0.51859	0.30332	0.356113	0.436457	0.387007	0.435422	0.541661	0.429789	0.392788	0.414029	0.474994	0.438466	0.542595	0.481656	0.436542	0.438657	0.447228	0.461872	0.56425	0.297028	0.502181	0.442328	0.479262
1159	0.623858	0.566134	0.475473	0.509707	0.524691	0.519056	0.462007	0.428867	0.407495	0.468894	0.451171	0.463594	0.460557	0.416351	0.517495	0.408484	0.306393	0.418458	0.528113	0.443503	0.543455	0.450934	0.530194	0.442309	0.480518	0.579291	0.518771	0.303412	0.356233	0.436494	0.387093	0.435508	0.541614	0.429883	0.392707	0.414075	0.475107	0.438543	0.542616	0.481584	0.436609	0.438709	0.44734	0.461987	0.564337	0.297081	0.502343	0.442418	0.479372
1160	0.623878	0.566229	0.475561	0.50979	0.524796	0.51918	0.462124	0.429009	0.407636	0.469004	0.451267	0.463665	0.460616	0.416431	0.51752	0.408613	0.306506	0.418591	0.528283	0.443618	0.543569	0.451095	0.530422	0.442474	0.480702	0.579462	0.518956	0.303492	0.356347	0.436526	0.387175	0.435583	0.541555	0.42996	0.39261	0.414123	0.475239	0.438612	0.542628	0.481512	0.436675	0.438776	0.447446	0.462125	0.564392	0.297122	0.502515	0.442483	0.479473
1161	0.623893	0.566314	0.475647	0.509874	0.524911	0.519301	0.462244	0.429152	0.407776	0.469122	0.451381	0.463763	0.460669	0.416507	0.517544	0.408747	0.306619	0.41873	0.52845	0.443737	0.543693	0.451258	0.530657	0.442628	0.480884	0.579626	0.519126	0.303565	0.356459	0.436571	0.38725	0.435677	0.541532	0.430047	0.392524	0.414181	0.475385	0.438673	0.542646	0.481465	0.436757	0.438848	0.447552	0.46226	0.564455	0.297163	0.502672	0.442561	0.479566
1162	0.623923	0.566388	0.475733	0.509961	0.525024	0.519409	0.462364	0.429297	0.407922	0.469267	0.451519	0.46389	0.460754	0.416584	0.517557	0.408875	0.30674	0.418876	0.528642	0.443869	0.543862	0.451434	0.530869	0.442749	0.481066	0.579799	0.519283	0.303646	0.356581	0.436641	0.387301	0.435792	0.541552	0.430146	0.392469	0.41426	0.475547	0.43873	0.542678	0.481449	0.436846	0.438918	0.447676	0.462378	0.564528	0.297213	0.50279	0.442671	0.479654
1163	0.623956	0.566453	0.475823	0.510051	0.52513	0.519523	0.462482	0.429448	0.408079	0.46942	0.451657	0.464015	0.460859	0.416659	0.517569	0.408994	0.306871	0.419022	0.528822	0.443991	0.544048	0.451615	0.531059	0.442881	0.481249	0.579968	0.519451	0.303722	0.35669	0.436716	0.387338	0.435898	0.541553	0.430245	0.392411	0.414357	0.475726	0.438779	0.54271	0.481435	0.436925	0.439003	0.447821	0.462476	0.564576	0.297273	0.50291	0.442781	0.479747
1164	0.624008	0.566515	0.475936	0.51014	0.525225	0.519656	0.46258	0.429594	0.408238	0.46957	0.45178	0.464124	0.460969	0.416718	0.517575	0.409101	0.307014	0.419157	0.528998	0.444105	0.544245	0.451798	0.531239	0.443035	0.481407	0.580129	0.519616	0.303802	0.356792	0.436782	0.38737	0.435975	0.541519	0.430343	0.392327	0.414442	0.475893	0.438824	0.542742	0.481412	0.436994	0.439083	0.447962	0.462559	0.564626	0.297338	0.503032	0.442902	0.479853
1165	0.624085	0.566592	0.476063	0.510227	0.525311	0.519799	0.462664	0.429733	0.408391	0.469706	0.451901	0.464222	0.461053	0.416763	0.517574	0.409205	0.307157	0.419286	0.52918	0.444213	0.544429	0.451972	0.53142	0.443183	0.481544	0.580279	0.519776	0.303899	0.356892	0.436838	0.387394	0.436043	0.541484	0.430443	0.392222	0.414511	0.476042	0.43887	0.542777	0.481374	0.437047	0.439148	0.448087	0.46265	0.564709	0.297391	0.503159	0.443027	0.479965
1166	0.624176	0.566691	0.476194	0.510328	0.525404	0.519946	0.462753	0.429869	0.408541	0.469836	0.452037	0.464318	0.461124	0.416815	0.517565	0.409308	0.307289	0.419424	0.529372	0.44432	0.544586	0.452135	0.531587	0.443306	0.481683	0.580435	0.519935	0.304001	0.356981	0.436894	0.387429	0.436124	0.541473	0.430556	0.392126	0.414573	0.476173	0.438919	0.542821	0.481332	0.437088	0.439212	0.448198	0.462754	0.564804	0.297432	0.503289	0.443149	0.480073
1167	0.624252	0.566788	0.476323	0.510436	0.525513	0.520082	0.462854	0.430014	0.408691	0.469967	0.45218	0.464413	0.461187	0.416886	0.517581	0.409409	0.307413	0.419578	0.529555	0.444418	0.544737	0.45229	0.531749	0.443428	0.481845	0.580583	0.520104	0.304102	0.357064	0.436964	0.387503	0.436215	0.54147	0.43069	0.392045	0.414629	0.476299	0.438957	0.54287	0.481298	0.437122	0.439289	0.44831	0.462852	0.564892	0.297472	0.503417	0.443262	0.48018
1168	0.62432	0.566884	0.476462	0.510553	0.52563	0.520202	0.462963	0.430162	0.408843	0.470103	0.452321	0.464514	0.461255	0.416964	0.517621	0.40951	0.307543	0.419739	0.529766	0.444535	0.544937	0.452457	0.531931	0.443563	0.482028	0.580739	0.520281	0.304223	0.357179	0.437048	0.387595	0.436312	0.541472	0.430828	0.391977	0.414681	0.47643	0.438997	0.542924	0.481272	0.437157	0.439368	0.448426	0.462953	0.564995	0.297515	0.503536	0.443393	0.480292
1169	0.624398	0.566982	0.476605	0.510668	0.525734	0.520318	0.46308	0.430316	0.409008	0.470246	0.452446	0.464614	0.46134	0.417038	0.517665	0.409613	0.30769	0.419883	0.530019	0.444688	0.545196	0.452639	0.532137	0.443722	0.482216	0.580921	0.520468	0.304359	0.35733	0.437146	0.387677	0.436399	0.54146	0.430965	0.391907	0.41475	0.476578	0.439046	0.542997	0.48125	0.437214	0.439448	0.448565	0.463075	0.5651	0.297576	0.503674	0.443547	0.4804
1170	0.624466	0.567072	0.476745	0.510759	0.525834	0.520442	0.463194	0.430474	0.40918	0.470389	0.452559	0.464713	0.46144	0.417116	0.517704	0.409714	0.307832	0.420024	0.530266	0.444846	0.545472	0.452831	0.532364	0.443917	0.48241	0.581102	0.520663	0.304485	0.357487	0.437256	0.387755	0.43647	0.54143	0.43112	0.391833	0.414834	0.476741	0.439098	0.543083	0.481233	0.437304	0.439548	0.448731	0.463205	0.565188	0.29766	0.503832	0.443698	0.480478
1171	0.624519	0.567154	0.476873	0.510835	0.525937	0.520583	0.463299	0.430627	0.409343	0.470535	0.452694	0.464837	0.461545	0.417202	0.517733	0.409812	0.307956	0.420187	0.53049	0.44499	0.545718	0.453035	0.532606	0.444124	0.482612	0.581255	0.520846	0.304597	0.357633	0.437363	0.387825	0.436572	0.541433	0.431289	0.391783	0.414907	0.476897	0.439159	0.543182	0.481216	0.437404	0.439647	0.448887	0.463332	0.565277	0.297745	0.503985	0.443825	0.48054
1172	0.624576	0.567245	0.476992	0.510915	0.52603	0.520738	0.463385	0.430772	0.409492	0.470678	0.45288	0.465012	0.461649	0.417298	0.517761	0.409905	0.30806	0.420351	0.530693	0.445122	0.545928	0.453243	0.53284	0.444313	0.482801	0.581377	0.521018	0.304708	0.35777	0.437459	0.387884	0.436728	0.541497	0.431451	0.391777	0.414983	0.47705	0.439228	0.543284	0.481205	0.437491	0.439728	0.449013	0.46346	0.565387	0.297828	0.504136	0.443919	0.480611
1173	0.624641	0.567351	0.477107	0.511004	0.526121	0.520898	0.463466	0.430917	0.409638	0.470816	0.453074	0.465213	0.461758	0.417406	0.517817	0.41	0.308159	0.420492	0.530879	0.445244	0.546113	0.453451	0.53305	0.4445	0.482962	0.581496	0.5212	0.304821	0.35791	0.437554	0.387948	0.436883	0.541578	0.431598	0.391789	0.41507	0.4772	0.439311	0.54337	0.48121	0.437574	0.439795	0.449122	0.463574	0.565516	0.297912	0.504277	0.444	0.480702
1174	0.624704	0.567462	0.477224	0.5111	0.52622	0.521044	0.463556	0.431067	0.409795	0.470961	0.453218	0.465365	0.461884	0.417525	0.517897	0.410102	0.30827	0.420621	0.53106	0.445354	0.546287	0.45367	0.533226	0.444693	0.483101	0.581623	0.521397	0.304936	0.358055	0.437645	0.388014	0.436991	0.541614	0.431728	0.391767	0.415168	0.477355	0.439389	0.543435	0.481218	0.437637	0.439861	0.449242	0.46367	0.565639	0.297981	0.504396	0.444084	0.480814
1175	0.624774	0.567578	0.477347	0.511219	0.526336	0.521187	0.463661	0.431219	0.409956	0.471113	0.453328	0.46547	0.46202	0.41764	0.517976	0.410218	0.308398	0.420765	0.531252	0.445468	0.546457	0.453897	0.533391	0.444879	0.483245	0.581765	0.521591	0.30505	0.358194	0.437722	0.388071	0.437086	0.541631	0.431845	0.391731	0.415275	0.477514	0.439465	0.543497	0.481221	0.437682	0.43993	0.449373	0.463762	0.565745	0.298032	0.504501	0.444185	0.480925
1176	0.624856	0.567692	0.477468	0.511349	0.526461	0.52133	0.46379	0.431363	0.410104	0.471266	0.453414	0.465551	0.462164	0.417731	0.518029	0.410352	0.308542	0.420912	0.531448	0.445607	0.546612	0.454106	0.533561	0.445046	0.483391	0.581944	0.521762	0.305154	0.3583	0.437772	0.388132	0.437148	0.541629	0.431932	0.391687	0.415406	0.477666	0.439536	0.543543	0.481216	0.43775	0.440019	0.449529	0.46388	0.565825	0.298101	0.504625	0.444323	0.48099
1177	0.624941	0.567811	0.477589	0.511473	0.52659	0.521475	0.463931	0.431507	0.410246	0.471413	0.453501	0.465637	0.462303	0.417822	0.518087	0.410494	0.308694	0.42106	0.531639	0.445755	0.546765	0.45429	0.533749	0.445214	0.483546	0.582136	0.521924	0.305256	0.358403	0.437819	0.388212	0.43719	0.541631	0.432015	0.391653	0.415544	0.477808	0.439615	0.54358	0.481216	0.437843	0.440123	0.449705	0.464006	0.565911	0.298182	0.504761	0.444474	0.481034
1178	0.625039	0.567935	0.477724	0.511606	0.526724	0.521626	0.464083	0.431675	0.410401	0.471569	0.453606	0.465728	0.462416	0.417942	0.51815	0.410638	0.308855	0.421206	0.531824	0.445915	0.546938	0.454452	0.533972	0.445377	0.483717	0.582304	0.522085	0.305353	0.358517	0.437875	0.388305	0.437267	0.541672	0.432126	0.391651	0.41567	0.47794	0.4397	0.543646	0.481237	0.437936	0.440219	0.44987	0.464132	0.566013	0.298241	0.504897	0.444618	0.481075
1179	0.625146	0.568063	0.477875	0.511745	0.526859	0.521786	0.464229	0.431867	0.410568	0.471738	0.453752	0.465845	0.462517	0.418087	0.518231	0.410772	0.30901	0.421349	0.532006	0.446076	0.547127	0.45461	0.534215	0.445538	0.483901	0.582437	0.522258	0.305446	0.358642	0.437952	0.38841	0.437395	0.541764	0.432273	0.391688	0.415782	0.478073	0.43979	0.54375	0.481286	0.438023	0.440299	0.450004	0.464251	0.566126	0.298285	0.505031	0.444743	0.481131
1180	0.625259	0.568208	0.478035	0.511888	0.526997	0.521953	0.464367	0.432057	0.410735	0.471902	0.453906	0.465966	0.46263	0.418224	0.518342	0.410903	0.309161	0.421491	0.532201	0.446235	0.547316	0.454778	0.534458	0.445718	0.48409	0.582579	0.522448	0.305536	0.35878	0.438042	0.388526	0.43752	0.541851	0.432432	0.391733	0.415894	0.478214	0.439882	0.543867	0.481344	0.438126	0.440369	0.450131	0.464373	0.566255	0.298332	0.505177	0.444869	0.48121
1181	0.625381	0.568365	0.478208	0.512031	0.527136	0.522122	0.464485	0.432241	0.410904	0.472065	0.454066	0.466074	0.462778	0.418354	0.51847	0.411018	0.3093	0.421617	0.532408	0.446379	0.547493	0.454976	0.534665	0.445912	0.484256	0.58272	0.522653	0.305628	0.358935	0.438158	0.388646	0.437633	0.541936	0.432611	0.391763	0.41602	0.478378	0.439967	0.543998	0.481417	0.43823	0.440443	0.450269	0.464489	0.566371	0.298391	0.505315	0.444984	0.481323
1182	0.625494	0.568498	0.478367	0.512168	0.527272	0.522279	0.464606	0.432422	0.411068	0.472241	0.45425	0.466192	0.462947	0.418486	0.518583	0.41114	0.309426	0.421747	0.532623	0.446523	0.547644	0.455184	0.534846	0.446075	0.484428	0.582858	0.522846	0.305714	0.359061	0.438286	0.388767	0.437746	0.542031	0.432793	0.391797	0.41616	0.478547	0.440061	0.544139	0.481504	0.438322	0.440527	0.45041	0.464582	0.566451	0.298465	0.50542	0.445099	0.48142
1183	0.625601	0.568604	0.478506	0.51231	0.52741	0.522431	0.464734	0.432595	0.411219	0.472415	0.454445	0.466323	0.463127	0.418617	0.518683	0.411286	0.309562	0.421899	0.532832	0.446662	0.547774	0.455388	0.535005	0.446213	0.484607	0.583011	0.523029	0.305803	0.359161	0.438398	0.388867	0.437853	0.542133	0.432935	0.391845	0.416328	0.47872	0.440166	0.544269	0.481573	0.438406	0.440635	0.450557	0.46469	0.566511	0.29856	0.505528	0.445219	0.481503
1184	0.625725	0.568698	0.478644	0.512461	0.527554	0.5226	0.46488	0.43277	0.411373	0.472583	0.454634	0.466456	0.463311	0.418759	0.518798	0.411454	0.309723	0.422069	0.533018	0.446792	0.547926	0.455576	0.535195	0.44635	0.484786	0.583164	0.523224	0.305913	0.35928	0.438486	0.388941	0.437962	0.542257	0.433044	0.39191	0.416515	0.478895	0.440276	0.544382	0.481621	0.438507	0.440763	0.450731	0.46483	0.566599	0.298663	0.505673	0.445337	0.481602
1185	0.625855	0.568778	0.478783	0.5126	0.527692	0.522775	0.465042	0.432949	0.411546	0.472756	0.454805	0.466564	0.463503	0.418925	0.518913	0.411625	0.309892	0.422233	0.533189	0.446915	0.548109	0.45576	0.535441	0.446481	0.484965	0.583294	0.523412	0.306047	0.359419	0.438565	0.388999	0.438068	0.542383	0.433165	0.391978	0.416712	0.479083	0.440397	0.544505	0.481689	0.438633	0.440908	0.450936	0.464976	0.566704	0.298761	0.505846	0.445452	0.481718
1186	0.625973	0.56887	0.478922	0.512722	0.527829	0.522945	0.465207	0.433128	0.411724	0.472932	0.454946	0.466653	0.46369	0.419095	0.519019	0.411798	0.310052	0.422392	0.533362	0.447037	0.548307	0.455945	0.535719	0.446609	0.485155	0.58341	0.523574	0.306181	0.359552	0.43865	0.389053	0.438162	0.542476	0.433317	0.39206	0.416917	0.479279	0.440532	0.544659	0.481796	0.438785	0.441049	0.451136	0.46511	0.566832	0.298853	0.506016	0.44556	0.48184
1187	0.626098	0.569007	0.479077	0.512851	0.527988	0.523127	0.465352	0.433296	0.411886	0.473094	0.455062	0.466742	0.463866	0.419243	0.519137	0.41198	0.310203	0.422562	0.533546	0.447171	0.548513	0.456131	0.535985	0.446746	0.485349	0.583532	0.523732	0.306314	0.35968	0.438739	0.389114	0.438249	0.54255	0.433482	0.392147	0.417114	0.479467	0.440658	0.544829	0.481922	0.438946	0.441165	0.451313	0.465251	0.566987	0.298939	0.506193	0.445659	0.481964
1188	0.62625	0.569182	0.479251	0.513002	0.528169	0.523314	0.46548	0.433455	0.412033	0.473242	0.455192	0.466844	0.464033	0.419375	0.519271	0.412158	0.310346	0.422734	0.533749	0.44732	0.548715	0.456313	0.536213	0.446892	0.485542	0.583671	0.52391	0.306451	0.359814	0.438844	0.389177	0.438349	0.542639	0.433638	0.392235	0.417292	0.479635	0.440776	0.544995	0.482051	0.439085	0.441262	0.451472	0.465393	0.567142	0.299024	0.506356	0.445763	0.482067
1189	0.626406	0.569366	0.479419	0.513173	0.528343	0.523488	0.465612	0.433622	0.412175	0.473389	0.455349	0.466965	0.464183	0.419508	0.519414	0.412326	0.310493	0.422899	0.53398	0.447487	0.548897	0.456482	0.536411	0.447049	0.485739	0.583841	0.524105	0.306577	0.359948	0.438958	0.389234	0.438467	0.542738	0.433778	0.392335	0.417462	0.479776	0.440903	0.545162	0.482169	0.439192	0.441345	0.451607	0.465528	0.567289	0.299105	0.506494	0.445889	0.482152
1190	0.626539	0.569537	0.479571	0.513348	0.528491	0.523659	0.465757	0.433803	0.412315	0.47354	0.455528	0.467106	0.464322	0.419652	0.519565	0.412478	0.31065	0.423065	0.534228	0.447658	0.549056	0.456631	0.536608	0.44722	0.485932	0.584046	0.524307	0.306678	0.360077	0.439051	0.389282	0.43861	0.542857	0.433895	0.392443	0.417631	0.479905	0.441035	0.545306	0.482251	0.439295	0.441431	0.451724	0.465672	0.56744	0.299178	0.506638	0.446036	0.482249
1191	0.626657	0.569678	0.479713	0.513512	0.528612	0.523836	0.465911	0.433985	0.41246	0.473707	0.455726	0.467261	0.464484	0.419809	0.519708	0.412603	0.310793	0.42322	0.534468	0.447804	0.549208	0.456792	0.53683	0.447382	0.48612	0.584262	0.524499	0.306764	0.360201	0.439127	0.389333	0.438763	0.542994	0.434004	0.392526	0.417799	0.480047	0.441163	0.545417	0.482316	0.439415	0.441532	0.451853	0.465813	0.567574	0.299246	0.506797	0.446196	0.482352
1192	0.626766	0.569789	0.479858	0.513653	0.528716	0.524008	0.466065	0.434164	0.412614	0.473896	0.45592	0.467416	0.46468	0.419971	0.519836	0.41271	0.310916	0.423357	0.534685	0.447913	0.549378	0.456984	0.537072	0.447535	0.486298	0.584453	0.524679	0.306846	0.360321	0.43921	0.389401	0.4389	0.543115	0.434139	0.392585	0.417976	0.480206	0.441292	0.545533	0.482408	0.439543	0.441641	0.452005	0.465936	0.567672	0.299312	0.506953	0.446346	0.482455
1193	0.626871	0.569896	0.48001	0.513782	0.528824	0.524176	0.466212	0.434341	0.412768	0.47409	0.456079	0.467559	0.46488	0.42013	0.519955	0.412829	0.311044	0.42349	0.534866	0.448007	0.549571	0.457173	0.537298	0.447681	0.48645	0.584598	0.524844	0.306937	0.360435	0.4393	0.389489	0.439013	0.543218	0.434293	0.392636	0.418151	0.480358	0.441407	0.545671	0.482527	0.439664	0.441742	0.452152	0.466057	0.567767	0.299369	0.507095	0.446459	0.482573
1194	0.626974	0.570004	0.480161	0.513911	0.528949	0.524348	0.466354	0.434515	0.412915	0.474269	0.456221	0.46769	0.465068	0.420282	0.520079	0.412975	0.311188	0.423645	0.53504	0.448116	0.549767	0.457345	0.537502	0.447823	0.486593	0.584722	0.525	0.307042	0.360546	0.439383	0.389586	0.439119	0.543319	0.434443	0.392686	0.418309	0.480497	0.4415	0.545809	0.482639	0.439784	0.441838	0.45229	0.466176	0.567874	0.299423	0.507233	0.446554	0.482697
1195	0.62712	0.570131	0.480325	0.514064	0.529106	0.524521	0.466493	0.43468	0.413075	0.47443	0.456368	0.4678	0.465243	0.420421	0.520196	0.41314	0.311364	0.423808	0.535221	0.448236	0.549981	0.45753	0.537675	0.447986	0.486747	0.584823	0.525153	0.307179	0.36069	0.439485	0.389675	0.439225	0.543402	0.434592	0.39274	0.418476	0.480654	0.441562	0.545958	0.48275	0.439905	0.441956	0.452437	0.466281	0.567982	0.2995	0.507345	0.446637	0.482808
1196	0.627291	0.570266	0.480499	0.51423	0.529272	0.524694	0.466638	0.434852	0.41325	0.47459	0.456518	0.467904	0.465414	0.420551	0.520321	0.413311	0.311548	0.423968	0.535411	0.448363	0.550209	0.457728	0.53785	0.448179	0.486906	0.584918	0.525324	0.307326	0.360854	0.439599	0.389752	0.439333	0.543474	0.434752	0.39281	0.41866	0.480819	0.441625	0.546121	0.482863	0.440029	0.442084	0.452595	0.466378	0.568082	0.299594	0.507445	0.446715	0.482914
1197	0.62744	0.570398	0.480662	0.514382	0.529422	0.52487	0.466785	0.435031	0.413425	0.474735	0.456675	0.468003	0.465568	0.420684	0.520455	0.413474	0.311707	0.424128	0.535612	0.448508	0.550422	0.457906	0.538043	0.448372	0.487075	0.58505	0.525495	0.307477	0.361014	0.439682	0.389825	0.439456	0.543561	0.434892	0.392892	0.418821	0.480983	0.441698	0.546252	0.482951	0.440171	0.442192	0.452735	0.466472	0.568189	0.299684	0.507547	0.446807	0.483014
1198	0.627554	0.570524	0.480809	0.514523	0.529552	0.525049	0.466932	0.435217	0.413591	0.474875	0.456843	0.46811	0.465712	0.420826	0.520596	0.413623	0.31184	0.424292	0.535829	0.448661	0.550605	0.458073	0.538256	0.448557	0.487258	0.585227	0.525667	0.307609	0.361155	0.439743	0.389891	0.439591	0.543665	0.435014	0.392971	0.418958	0.481138	0.441789	0.546356	0.483017	0.440319	0.442283	0.452858	0.466569	0.568305	0.299762	0.507663	0.446922	0.483107
1199	0.627658	0.57064	0.480959	0.514676	0.529686	0.525218	0.467083	0.435418	0.413758	0.475027	0.457003	0.468217	0.465868	0.420969	0.520753	0.413763	0.311974	0.424471	0.536052	0.448807	0.550787	0.458255	0.538461	0.448745	0.487436	0.5854	0.525872	0.307722	0.36129	0.439821	0.389942	0.439711	0.543758	0.435153	0.393024	0.419084	0.481261	0.441904	0.546484	0.48309	0.440429	0.442359	0.452973	0.466698	0.568415	0.299825	0.507815	0.447048	0.4832
1200	0.627756	0.570749	0.481112	0.514834	0.529827	0.525377	0.467244	0.435625	0.413923	0.475199	0.457158	0.468333	0.466044	0.421111	0.52092	0.413901	0.312113	0.424656	0.536271	0.448945	0.550962	0.458448	0.53866	0.448928	0.487607	0.585553	0.526102	0.307816	0.361412	0.439921	0.389988	0.439819	0.543851	0.435311	0.393066	0.419216	0.481366	0.442039	0.54664	0.483183	0.440508	0.442433	0.45309	0.46685	0.568517	0.299877	0.507993	0.447176	0.483297
1201	0.627853	0.57087	0.481259	0.51499	0.529975	0.52553	0.467411	0.435829	0.414081	0.475382	0.457318	0.468452	0.466223	0.42126	0.521091	0.414055	0.312259	0.424839	0.536492	0.449098	0.551103	0.458646	0.538858	0.449106	0.487796	0.585713	0.526333	0.30789	0.361522	0.440038	0.390043	0.439935	0.543947	0.435469	0.39311	0.419356	0.481469	0.442158	0.5468	0.483291	0.440602	0.442514	0.453205	0.466986	0.568627	0.299926	0.508147	0.447321	0.483394
1202	0.627972	0.571009	0.481405	0.515149	0.530134	0.525688	0.467584	0.436014	0.41424	0.47556	0.457503	0.468597	0.466394	0.42141	0.521236	0.414226	0.312428	0.425012	0.536711	0.449259	0.551228	0.458847	0.539051	0.449273	0.488002	0.585862	0.526536	0.307954	0.361627	0.440165	0.390114	0.440065	0.544058	0.435616	0.393172	0.419538	0.481616	0.442251	0.546947	0.483398	0.440723	0.44264	0.453349	0.467095	0.56874	0.300006	0.508257	0.447462	0.483488
1203	0.628107	0.571148	0.481558	0.515295	0.530294	0.525854	0.467763	0.436193	0.414405	0.475729	0.457702	0.468766	0.466556	0.421559	0.521366	0.414393	0.312585	0.425184	0.536928	0.449428	0.551367	0.459027	0.539239	0.449425	0.488202	0.586007	0.526712	0.308029	0.361733	0.440286	0.390173	0.440201	0.544205	0.435764	0.393267	0.419749	0.481805	0.442354	0.547085	0.483502	0.440847	0.442796	0.453517	0.467204	0.568857	0.300113	0.508371	0.44759	0.483577
1204	0.628248	0.571286	0.481713	0.515425	0.530431	0.526025	0.467932	0.43636	0.414576	0.475892	0.457898	0.468932	0.466715	0.421705	0.521488	0.414541	0.312726	0.425337	0.537135	0.449588	0.551521	0.459181	0.539432	0.449557	0.488389	0.586152	0.526859	0.308125	0.361863	0.440378	0.390239	0.44034	0.544373	0.435906	0.39339	0.419957	0.482019	0.442468	0.547197	0.483593	0.440992	0.442946	0.453693	0.467308	0.568983	0.300227	0.508487	0.447697	0.483665
1205	0.628383	0.571426	0.481867	0.515564	0.53054	0.526196	0.468064	0.436515	0.414741	0.47606	0.458079	0.469066	0.466894	0.42185	0.521611	0.414658	0.312879	0.425461	0.537326	0.44973	0.551688	0.459349	0.539616	0.449688	0.488549	0.586294	0.527001	0.30824	0.362018	0.440453	0.390322	0.440463	0.544513	0.436051	0.393504	0.420137	0.482208	0.442583	0.547316	0.483684	0.441148	0.443057	0.453853	0.467416	0.569133	0.300318	0.508613	0.447788	0.483775
1206	0.62851	0.571558	0.482029	0.515725	0.530652	0.526376	0.468178	0.436669	0.414898	0.476249	0.458238	0.469161	0.467098	0.422001	0.521744	0.414775	0.313049	0.425588	0.537511	0.449863	0.551865	0.459553	0.539807	0.449838	0.488706	0.586424	0.527161	0.308368	0.362178	0.440532	0.390411	0.440556	0.544621	0.436208	0.393583	0.420312	0.482366	0.442704	0.547464	0.483784	0.441306	0.44314	0.454001	0.467543	0.569295	0.300395	0.508776	0.447879	0.483902
1207	0.628638	0.571689	0.482199	0.515894	0.530787	0.526556	0.468303	0.436846	0.415058	0.476459	0.458389	0.469245	0.467311	0.422165	0.521925	0.41491	0.313211	0.425724	0.537707	0.450009	0.552045	0.459765	0.540017	0.450026	0.488874	0.586559	0.527368	0.308499	0.362339	0.440642	0.390494	0.440644	0.544737	0.43639	0.393655	0.420522	0.482522	0.442846	0.547655	0.483921	0.441472	0.443227	0.454152	0.467665	0.569464	0.300475	0.508954	0.447993	0.484034
1208	0.628776	0.571836	0.482364	0.516058	0.530938	0.526739	0.468447	0.437048	0.415228	0.47667	0.45855	0.46934	0.467515	0.422345	0.522136	0.415065	0.313364	0.425855	0.537914	0.45017	0.552225	0.459956	0.540248	0.450224	0.489053	0.586716	0.527598	0.308622	0.362498	0.440782	0.390575	0.440762	0.544883	0.436577	0.393751	0.420769	0.482694	0.443003	0.547873	0.484085	0.441648	0.443342	0.454315	0.46777	0.569632	0.300573	0.509116	0.448136	0.484163
1209	0.628931	0.572	0.482523	0.516223	0.531099	0.526936	0.468605	0.437249	0.415397	0.47685	0.458733	0.469454	0.467711	0.422528	0.522345	0.415245	0.31352	0.426004	0.538128	0.450333	0.552413	0.460124	0.540492	0.450407	0.489242	0.58689	0.527809	0.30874	0.362647	0.440931	0.390659	0.440905	0.545066	0.43674	0.393888	0.421018	0.482884	0.443153	0.548096	0.484237	0.441826	0.443481	0.454483	0.467877	0.569796	0.300689	0.509245	0.448277	0.484277
1210	0.629098	0.572166	0.482682	0.516389	0.531266	0.52714	0.468775	0.437442	0.415562	0.477004	0.458923	0.469592	0.467912	0.422702	0.522555	0.415453	0.313673	0.426192	0.538346	0.450487	0.552607	0.460277	0.540719	0.450582	0.489445	0.587068	0.527999	0.308855	0.362793	0.441077	0.390742	0.441056	0.545282	0.436886	0.394067	0.421249	0.483091	0.443297	0.548304	0.484376	0.441999	0.443635	0.454655	0.467997	0.569941	0.300804	0.50936	0.448397	0.484366
1211	0.629262	0.57233	0.482841	0.516563	0.531437	0.527335	0.468951	0.43763	0.415727	0.477165	0.459113	0.46974	0.468122	0.422871	0.522765	0.415669	0.313824	0.426387	0.538567	0.450627	0.552786	0.460437	0.54091	0.450747	0.489652	0.58725	0.528171	0.308963	0.362951	0.441189	0.390824	0.441208	0.545516	0.437017	0.394274	0.421459	0.48329	0.443446	0.54847	0.484509	0.442155	0.44378	0.454827	0.468128	0.570072	0.30089	0.509493	0.448509	0.484444
1212	0.629424	0.572492	0.483015	0.51675	0.531615	0.527527	0.469127	0.437816	0.415888	0.477357	0.459305	0.469879	0.468347	0.423045	0.522971	0.415879	0.313976	0.426569	0.538784	0.450759	0.552937	0.460635	0.541085	0.450915	0.489846	0.587432	0.528335	0.309059	0.363097	0.44127	0.39091	0.441345	0.545752	0.437139	0.394481	0.421659	0.48346	0.443586	0.548615	0.484653	0.442298	0.443897	0.454985	0.468267	0.570203	0.300949	0.509642	0.448625	0.484541
1213	0.629589	0.572655	0.483215	0.516954	0.531801	0.527734	0.46931	0.438012	0.416045	0.47757	0.459481	0.469997	0.468584	0.423228	0.523181	0.416085	0.314141	0.426748	0.538986	0.450887	0.553066	0.460856	0.541271	0.451102	0.490032	0.587573	0.528512	0.309149	0.363222	0.441354	0.390994	0.441455	0.545977	0.437278	0.394656	0.42187	0.483608	0.443715	0.548783	0.484826	0.442449	0.443992	0.455133	0.468407	0.570342	0.301001	0.509791	0.448739	0.484657
1214	0.62976	0.57282	0.483421	0.517161	0.531987	0.527946	0.469498	0.438226	0.416214	0.477776	0.45965	0.470112	0.468815	0.423429	0.523397	0.416266	0.314325	0.426916	0.539165	0.451004	0.553204	0.46105	0.541472	0.451292	0.490205	0.58767	0.5287	0.309247	0.363362	0.44146	0.391061	0.441563	0.546187	0.437439	0.394819	0.422109	0.483743	0.443847	0.548986	0.485021	0.44262	0.44409	0.455285	0.468536	0.570484	0.301064	0.509936	0.448844	0.484768
1215	0.62993	0.572988	0.483608	0.517357	0.53217	0.528152	0.469678	0.438443	0.416391	0.477969	0.459824	0.47023	0.469031	0.423645	0.5236	0.41643	0.314514	0.427075	0.539345	0.451126	0.553364	0.461212	0.541674	0.451459	0.49037	0.587773	0.528869	0.309357	0.36352	0.441573	0.39111	0.441689	0.546387	0.437604	0.39499	0.422367	0.483876	0.443989	0.549196	0.485218	0.44279	0.444202	0.455441	0.468666	0.570631	0.301137	0.510096	0.448956	0.484862
1216	0.630094	0.573148	0.483774	0.517546	0.532335	0.528353	0.469844	0.438654	0.416561	0.478138	0.460004	0.470352	0.469256	0.423857	0.523813	0.416609	0.314698	0.427244	0.539544	0.451267	0.553553	0.461358	0.541903	0.451633	0.490543	0.587912	0.529054	0.309481	0.363669	0.441704	0.39117	0.441817	0.546578	0.437767	0.395168	0.422626	0.484018	0.444126	0.549419	0.485415	0.442973	0.444313	0.455591	0.468798	0.570789	0.30122	0.510237	0.449079	0.484936
1217	0.630251	0.573303	0.483941	0.517734	0.532483	0.528543	0.470005	0.438855	0.416728	0.478296	0.460179	0.470477	0.469492	0.424054	0.524033	0.4168	0.314874	0.427414	0.53975	0.451416	0.553758	0.461505	0.542126	0.451827	0.49072	0.588057	0.529269	0.309615	0.363809	0.44185	0.391243	0.44194	0.546756	0.437941	0.395336	0.422874	0.484181	0.444269	0.549655	0.485618	0.443155	0.444426	0.455747	0.46893	0.570949	0.301301	0.510359	0.449196	0.485012
1218	0.630395	0.573467	0.484106	0.517907	0.532639	0.528716	0.470164	0.439044	0.416893	0.478459	0.460376	0.470602	0.469722	0.424231	0.524239	0.416991	0.315032	0.427589	0.539968	0.451565	0.553951	0.461661	0.542322	0.45202	0.490904	0.588219	0.529478	0.309735	0.363943	0.442001	0.391331	0.442066	0.546928	0.438121	0.39551	0.42311	0.484343	0.444428	0.549888	0.485825	0.443317	0.444525	0.455879	0.469062	0.571104	0.301376	0.510488	0.449305	0.485104
1219	0.630529	0.573637	0.484272	0.518068	0.532807	0.52888	0.470324	0.439224	0.417055	0.478635	0.46059	0.470727	0.469943	0.424394	0.524423	0.417176	0.31517	0.427766	0.540201	0.451716	0.554125	0.461835	0.542492	0.452198	0.491084	0.588401	0.529665	0.309838	0.364071	0.442138	0.391423	0.442193	0.547103	0.438297	0.395682	0.423329	0.484502	0.444592	0.550096	0.486022	0.443453	0.444619	0.455997	0.469196	0.571256	0.301448	0.510629	0.449417	0.485217
1220	0.630657	0.573796	0.484431	0.518219	0.532966	0.529033	0.47049	0.43939	0.417218	0.478803	0.460784	0.470841	0.470167	0.424557	0.524577	0.41737	0.315306	0.427962	0.54043	0.451866	0.554312	0.462011	0.542656	0.452353	0.49126	0.588569	0.529824	0.309954	0.364215	0.442259	0.391497	0.442304	0.547262	0.438462	0.395817	0.423531	0.484664	0.444747	0.550282	0.486195	0.443567	0.444723	0.456136	0.469331	0.571412	0.301525	0.510761	0.449525	0.485337
1221	0.630783	0.573943	0.484591	0.518371	0.533122	0.52919	0.470663	0.439553	0.417381	0.478965	0.460948	0.470943	0.470385	0.424728	0.524711	0.417563	0.315452	0.428164	0.540639	0.452006	0.554505	0.462184	0.542829	0.45249	0.491431	0.588704	0.529966	0.310078	0.364372	0.442355	0.391556	0.442401	0.547403	0.438612	0.395922	0.423721	0.484819	0.444882	0.550448	0.48634	0.443688	0.444838	0.456295	0.46946	0.571559	0.301603	0.510891	0.449627	0.485457
1222	0.630909	0.57408	0.484753	0.518536	0.533284	0.529364	0.470825	0.43973	0.417532	0.479134	0.461099	0.471043	0.470588	0.424907	0.524851	0.417739	0.315602	0.428343	0.540861	0.452161	0.554689	0.462345	0.543026	0.452625	0.491579	0.588874	0.530118	0.310183	0.364513	0.442423	0.391622	0.442498	0.547547	0.438755	0.39603	0.423914	0.484971	0.445	0.5506	0.486463	0.443841	0.444969	0.456457	0.469595	0.571693	0.301689	0.511041	0.449752	0.485574
1223	0.631037	0.57421	0.484913	0.51871	0.533444	0.529556	0.470977	0.439924	0.417678	0.479313	0.461248	0.47115	0.470779	0.425094	0.525011	0.417897	0.315754	0.428498	0.541095	0.45233	0.554863	0.462501	0.543245	0.452772	0.491714	0.589073	0.530295	0.310277	0.364634	0.44248	0.391698	0.442605	0.547698	0.438894	0.396154	0.424113	0.485122	0.445107	0.550748	0.486576	0.444025	0.445105	0.456619	0.469728	0.571823	0.301777	0.511202	0.4499	0.485683
1224	0.631165	0.57433	0.485072	0.518877	0.533605	0.529742	0.471139	0.440124	0.417835	0.479496	0.461406	0.471253	0.470961	0.425277	0.525178	0.418049	0.315908	0.42866	0.541327	0.452491	0.555034	0.462672	0.543456	0.452929	0.491866	0.589244	0.530483	0.310378	0.364753	0.442535	0.391777	0.442717	0.547846	0.439024	0.396282	0.424316	0.48528	0.445199	0.550895	0.486688	0.44422	0.445224	0.456792	0.469838	0.571931	0.301852	0.511345	0.450045	0.485796
1225	0.631292	0.574458	0.485234	0.519021	0.533771	0.529923	0.471314	0.440321	0.418006	0.479683	0.461584	0.471364	0.471138	0.42545	0.525353	0.418189	0.316061	0.428824	0.54152	0.452628	0.555185	0.462863	0.543658	0.45311	0.492048	0.589356	0.530688	0.31049	0.364869	0.442604	0.39187	0.442835	0.547977	0.439147	0.396427	0.424496	0.485415	0.445309	0.551051	0.4868	0.444423	0.445303	0.456935	0.469927	0.572029	0.301902	0.511478	0.450153	0.485905
1226	0.631418	0.574599	0.485394	0.519156	0.533924	0.530106	0.471483	0.440504	0.418176	0.479863	0.461763	0.471474	0.471332	0.425621	0.525522	0.418326	0.316214	0.428981	0.541699	0.45276	0.555327	0.463061	0.543848	0.453286	0.492222	0.589458	0.530895	0.310607	0.364992	0.442705	0.391954	0.442952	0.548101	0.439285	0.396565	0.424666	0.485538	0.445425	0.551219	0.48692	0.4446	0.445375	0.457061	0.470023	0.572151	0.301955	0.511622	0.450239	0.486001
1227	0.631543	0.574743	0.485541	0.519277	0.534052	0.530279	0.471653	0.440676	0.41834	0.480022	0.46195	0.471604	0.471534	0.425791	0.525682	0.418487	0.316369	0.429149	0.541874	0.452876	0.55546	0.463243	0.544021	0.453448	0.492399	0.589552	0.531079	0.310728	0.36512	0.44284	0.392009	0.443069	0.548237	0.439426	0.396687	0.424842	0.485672	0.445534	0.551396	0.487069	0.444746	0.445454	0.457201	0.470119	0.572307	0.302013	0.511759	0.4503	0.486084
1228	0.631675	0.574885	0.48569	0.519408	0.534171	0.530445	0.471822	0.440857	0.418492	0.480173	0.462138	0.471754	0.471738	0.425954	0.52585	0.418673	0.316522	0.42933	0.542053	0.452973	0.555588	0.463396	0.544186	0.45362	0.492583	0.58965	0.531254	0.31084	0.365251	0.442965	0.392054	0.443189	0.548385	0.43956	0.396794	0.425028	0.485825	0.445635	0.551558	0.487226	0.444894	0.445538	0.457343	0.470214	0.572457	0.302073	0.511882	0.450357	0.486169
1229	0.631818	0.575033	0.485854	0.51957	0.534294	0.530621	0.471972	0.441046	0.418627	0.480334	0.462311	0.471902	0.471963	0.426111	0.526019	0.418865	0.316679	0.429507	0.542249	0.453073	0.555721	0.463538	0.544349	0.453799	0.492756	0.589781	0.531426	0.310936	0.365382	0.443071	0.392105	0.443314	0.548537	0.439707	0.396892	0.425218	0.485989	0.445752	0.551713	0.487378	0.445058	0.445637	0.457465	0.470327	0.572594	0.302142	0.512012	0.450434	0.486261
1230	0.631962	0.575173	0.486028	0.519755	0.534432	0.53081	0.472115	0.441229	0.418761	0.480509	0.462459	0.472018	0.472205	0.426265	0.526164	0.419059	0.316845	0.429692	0.542479	0.453202	0.55587	0.463711	0.544516	0.453966	0.492928	0.589947	0.531579	0.311027	0.365513	0.443178	0.392168	0.443434	0.548675	0.439876	0.396987	0.42542	0.486169	0.445863	0.551873	0.487531	0.445239	0.445757	0.457591	0.470455	0.57271	0.302224	0.512134	0.45055	0.486367
1231	0.632099	0.575301	0.486198	0.519937	0.534594	0.530998	0.47227	0.441402	0.418915	0.480696	0.462594	0.472116	0.472451	0.426422	0.526289	0.419251	0.317006	0.429888	0.542717	0.45336	0.556041	0.463913	0.544703	0.454126	0.493122	0.590107	0.531715	0.311132	0.365652	0.443289	0.39226	0.443552	0.548796	0.440053	0.397089	0.425637	0.486359	0.445956	0.552042	0.487677	0.445438	0.445897	0.457753	0.47058	0.572813	0.302321	0.51223	0.450692	0.486474
1232	0.632228	0.575424	0.486366	0.520107	0.534761	0.531176	0.47243	0.441574	0.419087	0.480887	0.462731	0.472222	0.472677	0.426579	0.526431	0.41942	0.31716	0.430059	0.542928	0.453515	0.556223	0.464111	0.54492	0.454299	0.493304	0.590245	0.531876	0.311253	0.36581	0.443407	0.392377	0.443673	0.548921	0.440239	0.397202	0.425853	0.486534	0.446057	0.552227	0.48782	0.445636	0.44604	0.457927	0.470705	0.572935	0.302429	0.512329	0.450841	0.486574
1233	0.632361	0.575556	0.486544	0.520267	0.534918	0.531357	0.472592	0.441749	0.419263	0.481066	0.462898	0.472344	0.47286	0.42675	0.526616	0.419572	0.317314	0.430198	0.54312	0.45366	0.556394	0.464278	0.545165	0.454488	0.493455	0.590378	0.532076	0.311366	0.365972	0.443547	0.392491	0.443803	0.549079	0.440434	0.397334	0.426077	0.486709	0.44617	0.55243	0.487984	0.445832	0.446178	0.4581	0.470843	0.5731	0.302533	0.512442	0.450981	0.486668
1234	0.63252	0.575709	0.486734	0.520422	0.535074	0.531547	0.472765	0.441936	0.419439	0.481241	0.463097	0.472485	0.473026	0.42694	0.526832	0.419722	0.317463	0.430332	0.543323	0.453819	0.556572	0.464436	0.545417	0.45469	0.493603	0.590524	0.532292	0.311467	0.366127	0.443685	0.392585	0.443944	0.549279	0.440615	0.397496	0.426301	0.48689	0.446303	0.552636	0.488162	0.446042	0.446313	0.458277	0.470987	0.573282	0.302624	0.512574	0.451102	0.486766
1235	0.632707	0.575883	0.486934	0.520597	0.535231	0.531739	0.472929	0.442133	0.419608	0.481416	0.463308	0.472635	0.473208	0.427124	0.527055	0.419874	0.317612	0.430472	0.543544	0.453986	0.556772	0.464605	0.545649	0.454891	0.493757	0.590682	0.532499	0.31157	0.366277	0.443789	0.392648	0.444082	0.549504	0.440775	0.397664	0.426508	0.487058	0.446471	0.552815	0.488319	0.446246	0.446429	0.458437	0.471133	0.573444	0.302709	0.512737	0.451214	0.486883
1236	0.632889	0.576057	0.487126	0.520789	0.535387	0.531931	0.473084	0.44233	0.419775	0.481598	0.463509	0.472767	0.473414	0.42731	0.527259	0.420036	0.317768	0.430631	0.54378	0.454146	0.556975	0.464787	0.54585	0.455053	0.493916	0.590849	0.532684	0.31167	0.366414	0.443886	0.392689	0.444208	0.54972	0.440932	0.397815	0.426709	0.487218	0.446643	0.552987	0.488472	0.446426	0.446535	0.45858	0.471277	0.573583	0.302793	0.512912	0.451339	0.487011
1237	0.633046	0.576209	0.487302	0.520977	0.535552	0.532125	0.473271	0.442532	0.419949	0.481801	0.463705	0.472888	0.473652	0.42751	0.527441	0.420218	0.317935	0.430814	0.544021	0.454299	0.557163	0.464983	0.546024	0.455186	0.494103	0.591011	0.532844	0.311766	0.366534	0.444001	0.392736	0.444337	0.549913	0.44109	0.397966	0.426921	0.487367	0.446783	0.553188	0.488651	0.446598	0.446643	0.458726	0.471422	0.573699	0.302878	0.513078	0.451474	0.48713
1238	0.633199	0.576358	0.487472	0.521155	0.535725	0.532313	0.473482	0.442736	0.420127	0.48202	0.4639	0.473011	0.473925	0.427715	0.527616	0.420412	0.318101	0.43101	0.544262	0.454463	0.557355	0.465191	0.546184	0.455325	0.494316	0.591164	0.532993	0.31187	0.36666	0.444126	0.392796	0.444475	0.550098	0.441252	0.398129	0.427151	0.487519	0.446904	0.553408	0.488837	0.446775	0.446765	0.458893	0.471564	0.573819	0.30297	0.513233	0.451604	0.487228
1239	0.633336	0.576507	0.487646	0.521327	0.535898	0.532498	0.473692	0.442944	0.420294	0.482232	0.46411	0.47317	0.474169	0.427917	0.527808	0.420612	0.318268	0.431204	0.54447	0.454594	0.557534	0.465368	0.546367	0.455503	0.494511	0.591288	0.53316	0.311988	0.366806	0.444225	0.392865	0.444633	0.550313	0.441392	0.398314	0.427387	0.487677	0.447045	0.55359	0.488989	0.446961	0.446865	0.459048	0.471707	0.573982	0.303066	0.513367	0.451725	0.487305
1240	0.633463	0.57666	0.487819	0.521495	0.53607	0.532684	0.473896	0.443146	0.420456	0.482432	0.464321	0.473329	0.474378	0.428123	0.528008	0.420817	0.318431	0.431402	0.544658	0.454708	0.557694	0.465518	0.546577	0.455693	0.494689	0.591409	0.533341	0.312104	0.366959	0.444312	0.392944	0.44479	0.550529	0.441519	0.398499	0.427631	0.487847	0.447188	0.553744	0.489124	0.447162	0.446962	0.459191	0.471845	0.574171	0.303155	0.513475	0.451855	0.487371
1241	0.633609	0.57683	0.487987	0.521661	0.536226	0.532859	0.474081	0.443328	0.420609	0.482615	0.464524	0.473472	0.474598	0.428304	0.528201	0.421009	0.318601	0.431581	0.544861	0.454848	0.557874	0.46568	0.546793	0.455874	0.494865	0.591564	0.533508	0.312236	0.36713	0.444411	0.393013	0.444916	0.550725	0.44167	0.398663	0.427891	0.488014	0.447334	0.553926	0.48928	0.447371	0.447073	0.459351	0.471958	0.574354	0.303244	0.513573	0.451993	0.48746
1242	0.633781	0.577018	0.488156	0.521836	0.536376	0.533026	0.474246	0.443498	0.420759	0.482788	0.464711	0.473588	0.474836	0.428459	0.528391	0.421191	0.318773	0.431746	0.545089	0.455017	0.558072	0.465866	0.546997	0.456045	0.495045	0.591745	0.533668	0.312375	0.367305	0.444519	0.393071	0.44501	0.550907	0.441837	0.398805	0.428152	0.488179	0.447484	0.554124	0.48945	0.447574	0.447198	0.459527	0.472055	0.57452	0.303334	0.513688	0.452129	0.487579
1243	0.633948	0.577193	0.488318	0.522013	0.536535	0.533183	0.474418	0.443686	0.420914	0.482989	0.464882	0.473681	0.475106	0.428618	0.528598	0.421384	0.318944	0.431924	0.545337	0.455179	0.55824	0.466058	0.547166	0.45621	0.49525	0.591922	0.533849	0.3125	0.367463	0.444638	0.393146	0.445099	0.551084	0.44199	0.398946	0.428409	0.488357	0.447631	0.554316	0.489627	0.447754	0.447336	0.459704	0.472165	0.574675	0.303424	0.513836	0.452278	0.487691
1244	0.634105	0.577347	0.488479	0.522188	0.536706	0.533347	0.474607	0.443896	0.421086	0.483219	0.465049	0.473758	0.475395	0.428796	0.528818	0.421582	0.319111	0.432111	0.54559	0.455325	0.558387	0.46625	0.547309	0.456369	0.495469	0.592082	0.534046	0.312608	0.367597	0.444768	0.393242	0.445198	0.551256	0.442135	0.39909	0.428654	0.488542	0.447765	0.554513	0.489815	0.44792	0.447483	0.459878	0.472292	0.574812	0.303512	0.514008	0.452426	0.48779
1245	0.634282	0.577508	0.488667	0.522375	0.536906	0.533536	0.474802	0.444118	0.421274	0.483437	0.465228	0.47384	0.47566	0.428982	0.529061	0.421783	0.319278	0.432293	0.545813	0.455454	0.558558	0.466444	0.547463	0.456557	0.495677	0.592214	0.534265	0.312724	0.367723	0.444877	0.393353	0.445312	0.55145	0.442261	0.399252	0.428877	0.488727	0.447899	0.554682	0.48998	0.448111	0.447631	0.460044	0.472419	0.574961	0.303601	0.514176	0.452538	0.487898
1246	0.63446	0.577673	0.488875	0.52257	0.537124	0.533748	0.474992	0.444339	0.421466	0.483632	0.465422	0.473945	0.475881	0.429176	0.529301	0.421983	0.319441	0.432467	0.546	0.455568	0.558744	0.46663	0.547643	0.456769	0.495856	0.592316	0.534485	0.312848	0.367849	0.444958	0.393464	0.445447	0.551665	0.442376	0.399432	0.429079	0.488905	0.448036	0.554821	0.490113	0.448325	0.447763	0.460203	0.472546	0.575128	0.303693	0.514329	0.452614	0.488007
1247	0.63461	0.577821	0.489067	0.522754	0.53732	0.53396	0.475167	0.444543	0.421651	0.483816	0.465609	0.474058	0.476086	0.429363	0.5295	0.422166	0.319603	0.432619	0.546181	0.455679	0.558921	0.466804	0.547842	0.456949	0.49601	0.592403	0.534669	0.312962	0.367974	0.445044	0.393552	0.445581	0.551843	0.442514	0.399591	0.429284	0.489082	0.448171	0.554981	0.490259	0.448533	0.447878	0.460373	0.472672	0.575258	0.303784	0.514492	0.452692	0.488103
1248	0.63473	0.57796	0.489233	0.522917	0.53747	0.534164	0.47531	0.444717	0.421821	0.483977	0.465797	0.474175	0.47628	0.429545	0.529654	0.422318	0.319762	0.432742	0.546363	0.455799	0.559093	0.466969	0.548068	0.45709	0.496121	0.592503	0.5348	0.313079	0.368111	0.445152	0.393616	0.445715	0.551986	0.442703	0.399727	0.429499	0.489243	0.448291	0.5552	0.490444	0.448733	0.447981	0.460551	0.472793	0.575379	0.303875	0.514624	0.452774	0.488196
1249	0.634856	0.578112	0.489406	0.523085	0.537626	0.534373	0.475454	0.444884	0.421985	0.484128	0.465985	0.474277	0.476471	0.429729	0.529803	0.42247	0.319917	0.43288	0.546545	0.455929	0.559261	0.467124	0.548282	0.457238	0.496242	0.592625	0.534938	0.313205	0.368263	0.445271	0.393684	0.445844	0.552138	0.442897	0.399868	0.429714	0.489393	0.448406	0.555434	0.490635	0.448922	0.448088	0.460723	0.472911	0.575516	0.303973	0.514757	0.452869	0.488297
1250	0.634988	0.578265	0.489578	0.523256	0.537785	0.534569	0.475615	0.44505	0.422142	0.484293	0.466179	0.474385	0.476681	0.4299	0.529961	0.422648	0.320068	0.433061	0.546754	0.456072	0.559413	0.46727	0.548469	0.457392	0.496401	0.592768	0.535092	0.313334	0.368427	0.445392	0.39375	0.445979	0.552312	0.443063	0.400023	0.429925	0.48954	0.448527	0.555637	0.490805	0.44908	0.448199	0.46089	0.473026	0.575639	0.304066	0.514901	0.452991	0.488391
1251	0.635135	0.578407	0.489746	0.523421	0.53795	0.534747	0.475785	0.44523	0.422312	0.484481	0.466383	0.474519	0.476899	0.430066	0.53014	0.422844	0.320215	0.433269	0.546987	0.456228	0.559581	0.467426	0.548652	0.457551	0.496587	0.592919	0.535261	0.313468	0.368595	0.445512	0.39382	0.446127	0.552503	0.443217	0.400186	0.430133	0.489691	0.448654	0.555819	0.490953	0.449235	0.448302	0.461044	0.473125	0.575719	0.304146	0.515025	0.453124	0.488477
1252	0.635294	0.578544	0.489914	0.523586	0.538113	0.53492	0.475959	0.445431	0.422499	0.484678	0.466597	0.474667	0.477099	0.430237	0.53036	0.423028	0.320364	0.433482	0.547223	0.456403	0.559767	0.4676	0.548852	0.45774	0.496782	0.593087	0.535467	0.313602	0.36875	0.445635	0.393913	0.446274	0.552704	0.443384	0.400349	0.430329	0.489842	0.448794	0.55601	0.491106	0.449415	0.4484	0.461178	0.473214	0.5758	0.304215	0.515134	0.453254	0.488586
1253	0.635445	0.578681	0.490079	0.523756	0.538259	0.535087	0.476131	0.445635	0.422685	0.484875	0.466804	0.474817	0.477275	0.430407	0.530587	0.423203	0.320528	0.433688	0.547457	0.456594	0.559942	0.467778	0.549051	0.45795	0.496976	0.593264	0.535692	0.313722	0.368886	0.445751	0.394016	0.44641	0.552891	0.443565	0.400502	0.430517	0.489996	0.448944	0.556199	0.491274	0.449602	0.448505	0.461315	0.473317	0.575915	0.304283	0.515266	0.453395	0.488715
1254	0.635576	0.578825	0.490237	0.523921	0.53839	0.535254	0.476287	0.445837	0.422855	0.485074	0.466988	0.474959	0.477451	0.430582	0.530794	0.423367	0.320696	0.43387	0.547676	0.456758	0.560099	0.467941	0.549256	0.458163	0.49716	0.593415	0.535907	0.313829	0.369012	0.445842	0.394111	0.446544	0.553047	0.443745	0.400629	0.430707	0.490168	0.449091	0.556364	0.491437	0.449791	0.448609	0.461472	0.473441	0.576069	0.304357	0.515411	0.453518	0.488828
1255	0.635709	0.578992	0.490398	0.524092	0.538536	0.535439	0.476434	0.446045	0.423007	0.48527	0.467165	0.475088	0.477642	0.430771	0.530995	0.423519	0.320868	0.43403	0.547872	0.456885	0.560249	0.468088	0.549482	0.458375	0.497339	0.59354	0.536128	0.313936	0.369141	0.445916	0.394206	0.446678	0.553211	0.443918	0.400751	0.430901	0.490341	0.449238	0.556525	0.491593	0.44999	0.448709	0.461637	0.473565	0.576257	0.304446	0.515534	0.453613	0.488918
1256	0.635858	0.579177	0.490568	0.52428	0.538706	0.535638	0.476594	0.446242	0.423149	0.485454	0.467352	0.475208	0.477842	0.430956	0.531184	0.423688	0.321049	0.434191	0.54805	0.456997	0.560401	0.468227	0.549706	0.458563	0.497537	0.593658	0.536354	0.314043	0.369281	0.445994	0.394302	0.44681	0.553384	0.444077	0.400872	0.431105	0.490504	0.449375	0.556682	0.491741	0.450182	0.44882	0.461814	0.473678	0.576432	0.304547	0.515653	0.453708	0.489006
1257	0.635999	0.579338	0.49073	0.524468	0.538866	0.535825	0.476765	0.446421	0.423298	0.485628	0.467554	0.475331	0.47806	0.431125	0.531357	0.423877	0.321235	0.434351	0.548234	0.457129	0.560578	0.468384	0.549898	0.458725	0.497735	0.593783	0.536548	0.314155	0.36943	0.446084	0.394381	0.446946	0.55355	0.444225	0.400981	0.431319	0.490668	0.449482	0.556819	0.491864	0.450347	0.448948	0.461997	0.473808	0.576567	0.304641	0.515794	0.453814	0.489093
1258	0.636127	0.579466	0.490887	0.524636	0.539007	0.535998	0.476931	0.446601	0.423465	0.485798	0.467756	0.47546	0.478284	0.431287	0.531521	0.424049	0.321409	0.434503	0.548421	0.457288	0.560785	0.468571	0.55007	0.458879	0.497911	0.593904	0.536702	0.314282	0.369589	0.44619	0.394448	0.447078	0.553713	0.444377	0.401089	0.431522	0.490826	0.449579	0.556954	0.491969	0.450492	0.449066	0.462146	0.473965	0.576684	0.304728	0.515957	0.453922	0.489184
1259	0.636247	0.579584	0.491056	0.524786	0.539135	0.53617	0.477093	0.44679	0.423639	0.485966	0.467945	0.475588	0.478503	0.431452	0.531673	0.424202	0.321556	0.434659	0.548604	0.457462	0.560986	0.468782	0.550258	0.459032	0.498085	0.594011	0.536842	0.314416	0.369752	0.446303	0.394525	0.447192	0.553865	0.44452	0.4012	0.431699	0.490965	0.449688	0.557095	0.492082	0.450642	0.449161	0.462264	0.474127	0.576813	0.304814	0.516139	0.454037	0.489271
1260	0.636365	0.57971	0.491237	0.524929	0.539266	0.53635	0.47726	0.446974	0.423804	0.486136	0.468119	0.475714	0.478724	0.431626	0.531809	0.424358	0.32169	0.434827	0.548794	0.457637	0.561162	0.468992	0.550454	0.459185	0.498265	0.594123	0.536961	0.314548	0.369908	0.446414	0.394619	0.447294	0.553998	0.444654	0.401318	0.431862	0.491101	0.449803	0.557244	0.492209	0.450798	0.449253	0.462399	0.474271	0.576958	0.304896	0.516309	0.454166	0.489357
1261	0.636484	0.579841	0.491416	0.525074	0.539409	0.536537	0.477435	0.447161	0.423967	0.486312	0.468278	0.475825	0.478946	0.431812	0.531955	0.424517	0.32183	0.434997	0.548993	0.457797	0.561332	0.469187	0.550643	0.459356	0.498453	0.59425	0.537083	0.314675	0.370051	0.446514	0.394717	0.447399	0.554111	0.444792	0.401427	0.432037	0.491262	0.449911	0.5574	0.492339	0.450959	0.449357	0.46256	0.474411	0.577111	0.304974	0.516465	0.454292	0.48944
1262	0.636608	0.579987	0.491575	0.525245	0.539573	0.536724	0.477629	0.44736	0.424112	0.486497	0.468435	0.475928	0.47913	0.432007	0.532132	0.424678	0.321984	0.435182	0.5492	0.457922	0.561468	0.469353	0.550846	0.45955	0.498649	0.594378	0.53724	0.31477	0.370155	0.446608	0.394792	0.44752	0.554216	0.44496	0.401542	0.432225	0.491414	0.450038	0.557597	0.492495	0.451115	0.449461	0.462726	0.474542	0.577273	0.305056	0.516584	0.454416	0.489543
1263	0.636736	0.580147	0.491727	0.525423	0.539745	0.536903	0.477828	0.447566	0.424254	0.486687	0.468595	0.476038	0.479291	0.432203	0.532321	0.424857	0.322136	0.43538	0.549405	0.458031	0.561589	0.469508	0.55106	0.459739	0.498855	0.594491	0.537434	0.31485	0.37025	0.446697	0.394861	0.447654	0.55432	0.445134	0.401662	0.432425	0.491559	0.450168	0.557806	0.492659	0.451277	0.449563	0.462896	0.474658	0.577434	0.305146	0.516682	0.454539	0.489648
1264	0.636864	0.580301	0.491881	0.52559	0.539909	0.53709	0.478023	0.447781	0.424416	0.486885	0.468765	0.476162	0.479457	0.432391	0.532532	0.425033	0.322288	0.435562	0.549607	0.45815	0.561734	0.469645	0.551259	0.459944	0.49904	0.594614	0.53766	0.314951	0.37036	0.446772	0.39493	0.447806	0.554457	0.445304	0.401791	0.432654	0.491744	0.450285	0.557992	0.4928	0.451446	0.449707	0.463074	0.474781	0.577584	0.305252	0.516802	0.454668	0.489754
1265	0.636991	0.580442	0.492037	0.525744	0.540055	0.537277	0.478201	0.447996	0.424599	0.48708	0.468936	0.476295	0.479636	0.432565	0.532748	0.425196	0.322447	0.435721	0.549802	0.458289	0.561914	0.469777	0.551429	0.460153	0.499199	0.594741	0.537891	0.315078	0.370499	0.446838	0.394999	0.44796	0.55462	0.445462	0.40192	0.432889	0.491951	0.450387	0.558139	0.49291	0.451615	0.449873	0.463238	0.47492	0.577728	0.305362	0.516948	0.454796	0.489858
1266	0.637116	0.580587	0.492193	0.525906	0.5402	0.537453	0.478359	0.448202	0.424782	0.487267	0.469106	0.476444	0.479822	0.432734	0.532966	0.425353	0.322629	0.435871	0.550002	0.458453	0.562092	0.469921	0.551584	0.460345	0.499359	0.59487	0.53812	0.315205	0.370655	0.446907	0.395089	0.448096	0.554787	0.445609	0.402051	0.4331	0.492138	0.450497	0.558275	0.493011	0.451803	0.450006	0.463384	0.475048	0.577871	0.305453	0.517082	0.45492	0.489949
1267	0.637237	0.580737	0.492351	0.526073	0.540345	0.537621	0.478499	0.448395	0.424956	0.48744	0.469269	0.476592	0.480015	0.432904	0.533162	0.425501	0.322821	0.436017	0.5502	0.45863	0.562255	0.470083	0.551736	0.460509	0.499524	0.594995	0.538325	0.315324	0.370817	0.446987	0.395203	0.448199	0.554941	0.445751	0.402171	0.433276	0.492292	0.450616	0.558413	0.493118	0.451998	0.450098	0.463521	0.47515	0.578008	0.305523	0.517202	0.455037	0.490026
1268	0.637356	0.580884	0.4925	0.526234	0.54047	0.537783	0.478621	0.448581	0.425115	0.487591	0.469398	0.476692	0.480187	0.433078	0.53332	0.425616	0.323005	0.43616	0.550373	0.458772	0.562409	0.470244	0.551881	0.460657	0.499667	0.595089	0.538497	0.315423	0.370961	0.447075	0.395289	0.448271	0.555052	0.445912	0.402248	0.433433	0.492422	0.450737	0.558566	0.493245	0.452165	0.450177	0.463654	0.475248	0.578154	0.305588	0.517319	0.455134	0.490102
1269	0.637476	0.581029	0.492644	0.526399	0.540588	0.53794	0.478746	0.448763	0.425264	0.487735	0.469507	0.476757	0.480339	0.433257	0.533454	0.425721	0.323174	0.436317	0.550537	0.458877	0.562561	0.470404	0.552027	0.460802	0.499809	0.595166	0.538642	0.315503	0.371083	0.447166	0.395345	0.448337	0.555129	0.446091	0.402299	0.433579	0.49253	0.450855	0.558732	0.493389	0.452302	0.450251	0.463782	0.475351	0.578307	0.305653	0.517431	0.455218	0.490189
1270	0.637612	0.581181	0.492805	0.526573	0.540719	0.538109	0.478891	0.448955	0.425426	0.487899	0.469636	0.476846	0.480515	0.433435	0.533597	0.425844	0.323339	0.436488	0.550715	0.458983	0.562723	0.47057	0.552178	0.460958	0.499971	0.59526	0.538799	0.315583	0.371211	0.447252	0.395425	0.448425	0.555231	0.446261	0.402359	0.43373	0.492634	0.450968	0.558883	0.493523	0.452429	0.450327	0.463908	0.475444	0.578439	0.305722	0.517565	0.455319	0.490296
1271	0.637755	0.581334	0.492984	0.526749	0.540868	0.538294	0.479061	0.449154	0.425605	0.488082	0.469795	0.476967	0.480714	0.43361	0.533751	0.425996	0.323496	0.43667	0.550906	0.459103	0.562899	0.470735	0.552347	0.461123	0.500154	0.59538	0.538974	0.31568	0.371348	0.447329	0.395531	0.44854	0.555372	0.446414	0.402448	0.433896	0.492759	0.451073	0.559018	0.493643	0.452565	0.450424	0.464046	0.475531	0.578548	0.305804	0.517716	0.455442	0.490415
1272	0.637884	0.581486	0.493168	0.526918	0.54103	0.53847	0.479239	0.449334	0.425783	0.488267	0.469969	0.477088	0.480915	0.433784	0.533899	0.426166	0.323645	0.436865	0.551129	0.459251	0.563078	0.470904	0.552531	0.461272	0.500367	0.595542	0.539132	0.315796	0.371488	0.44741	0.395641	0.448664	0.55552	0.44656	0.40257	0.434063	0.492898	0.451178	0.559152	0.493758	0.452726	0.450526	0.464189	0.475628	0.578656	0.305881	0.517832	0.455572	0.490532
1273	0.637997	0.581631	0.493348	0.527087	0.541201	0.53863	0.479418	0.449496	0.425954	0.488449	0.470153	0.477215	0.481107	0.433951	0.534048	0.426347	0.323801	0.437063	0.551372	0.459423	0.563255	0.471076	0.552719	0.461412	0.500593	0.595728	0.539277	0.315926	0.371629	0.447492	0.395741	0.448791	0.555668	0.446698	0.402721	0.43423	0.493051	0.451288	0.559287	0.493867	0.452911	0.450624	0.46433	0.475737	0.578771	0.30595	0.517913	0.455702	0.490635
1274	0.638108	0.581776	0.493524	0.527265	0.541366	0.53879	0.479596	0.449671	0.426122	0.488623	0.470318	0.477335	0.481281	0.434112	0.534199	0.426521	0.323973	0.437252	0.551587	0.459578	0.563438	0.471245	0.552899	0.461563	0.500799	0.595886	0.539427	0.316054	0.371762	0.447573	0.395818	0.448891	0.555797	0.446824	0.402854	0.434402	0.493217	0.451402	0.559414	0.493975	0.453097	0.450723	0.464474	0.475846	0.578901	0.306023	0.518006	0.455823	0.490722
1275	0.63821	0.581911	0.493692	0.527441	0.541511	0.538952	0.479766	0.449858	0.42628	0.488787	0.470462	0.477455	0.481435	0.434274	0.53433	0.426672	0.324135	0.437431	0.551749	0.459693	0.563605	0.471409	0.553086	0.461711	0.500967	0.595985	0.539564	0.316174	0.371882	0.447656	0.395857	0.448987	0.555916	0.446958	0.402962	0.434563	0.49339	0.451512	0.55956	0.494098	0.453282	0.450822	0.464627	0.475952	0.579044	0.306099	0.518122	0.45592	0.490788
1276	0.638323	0.582037	0.493861	0.527622	0.541653	0.539116	0.479928	0.450035	0.426429	0.488954	0.470628	0.47758	0.481599	0.434422	0.534455	0.426821	0.324284	0.437599	0.551909	0.459803	0.563757	0.471572	0.55326	0.461853	0.501126	0.596066	0.539689	0.316292	0.37201	0.447739	0.395896	0.449103	0.556038	0.447105	0.403068	0.434716	0.493556	0.451623	0.559708	0.494227	0.453445	0.450909	0.464769	0.476052	0.579172	0.306169	0.518241	0.456017	0.490853
1277	0.63846	0.582175	0.494032	0.52781	0.541798	0.539304	0.480087	0.450218	0.426575	0.489127	0.470803	0.477725	0.481777	0.434554	0.534599	0.426965	0.324427	0.43775	0.552084	0.459923	0.563899	0.471736	0.553426	0.462014	0.501272	0.596153	0.539844	0.316395	0.372149	0.447811	0.395947	0.449229	0.556161	0.447256	0.403166	0.434868	0.493709	0.451731	0.559835	0.494341	0.453578	0.450987	0.464902	0.476151	0.579286	0.306239	0.518383	0.456138	0.490934
1278	0.638607	0.582326	0.494203	0.527973	0.541955	0.539516	0.480254	0.450424	0.426741	0.489301	0.470965	0.47787	0.481968	0.434706	0.53476	0.427099	0.324567	0.437887	0.552271	0.460057	0.564043	0.471897	0.553609	0.462191	0.501409	0.596261	0.540035	0.316494	0.372287	0.447878	0.396004	0.449345	0.556279	0.447403	0.403263	0.435017	0.493856	0.451829	0.559936	0.494438	0.453717	0.451073	0.465039	0.476254	0.579416	0.30631	0.51854	0.456274	0.491047
1279	0.638742	0.582474	0.494367	0.528101	0.542124	0.539731	0.48043	0.450637	0.426924	0.489468	0.471119	0.477981	0.482164	0.434887	0.534909	0.427242	0.324705	0.438037	0.55246	0.460195	0.564175	0.472052	0.553813	0.462358	0.50156	0.596393	0.540228	0.316598	0.372418	0.447962	0.396069	0.449457	0.556393	0.447559	0.403362	0.435164	0.493999	0.451918	0.560052	0.494545	0.45388	0.451163	0.465176	0.476359	0.57956	0.30637	0.518683	0.456393	0.491167
1280	0.638855	0.582611	0.494506	0.528229	0.542299	0.53993	0.480603	0.450833	0.427093	0.489634	0.471254	0.478041	0.482371	0.435069	0.535035	0.427422	0.324866	0.438209	0.552653	0.460339	0.564292	0.472229	0.55401	0.462502	0.501734	0.596528	0.540406	0.316699	0.372542	0.448069	0.39614	0.449545	0.556491	0.447715	0.403443	0.435322	0.494135	0.452025	0.560193	0.494668	0.45405	0.451241	0.465298	0.476468	0.579708	0.306418	0.518818	0.456504	0.491258
1281	0.638958	0.582752	0.494635	0.528385	0.542472	0.54011	0.480763	0.451027	0.427259	0.489808	0.47138	0.478106	0.482585	0.43525	0.535168	0.42762	0.32505	0.438403	0.552838	0.460495	0.564416	0.472422	0.554194	0.462643	0.501919	0.596649	0.540578	0.316798	0.372665	0.448195	0.396199	0.449631	0.556595	0.447862	0.403511	0.435478	0.494259	0.452149	0.560358	0.494795	0.454232	0.451311	0.465414	0.476585	0.579868	0.306463	0.518966	0.456614	0.491312
1282	0.639064	0.582911	0.494774	0.528565	0.542646	0.540269	0.480905	0.451211	0.427419	0.489985	0.471521	0.478213	0.482792	0.435431	0.535317	0.427799	0.325225	0.438594	0.553022	0.460653	0.564551	0.472596	0.554339	0.462786	0.502107	0.596767	0.540728	0.316904	0.372787	0.448317	0.396254	0.449733	0.556724	0.448008	0.403586	0.435618	0.494369	0.452263	0.560539	0.494922	0.454408	0.451378	0.465517	0.476687	0.580026	0.306513	0.519091	0.456722	0.49135
1283	0.639191	0.583086	0.494932	0.528767	0.542816	0.540408	0.481033	0.451379	0.427563	0.49016	0.471661	0.478328	0.482973	0.4356	0.535475	0.427944	0.325392	0.438757	0.553218	0.4608	0.564702	0.472742	0.554431	0.462929	0.502281	0.596893	0.54086	0.317022	0.372927	0.448421	0.396314	0.449814	0.556841	0.448157	0.40365	0.435747	0.494469	0.452366	0.560702	0.495032	0.454545	0.451444	0.465606	0.476769	0.580172	0.30657	0.519176	0.456835	0.491385
1284	0.639324	0.583265	0.495091	0.528974	0.542975	0.540554	0.481169	0.451544	0.427692	0.490339	0.471787	0.478429	0.483133	0.435757	0.535632	0.428087	0.325557	0.4389	0.553423	0.460937	0.564852	0.472886	0.554526	0.463078	0.502438	0.597019	0.541004	0.317135	0.373073	0.448508	0.396377	0.44987	0.556939	0.4483	0.403701	0.435887	0.494584	0.452474	0.560836	0.495123	0.454667	0.451523	0.465704	0.476856	0.580311	0.30664	0.519256	0.456954	0.491423
1285	0.639484	0.583426	0.495265	0.529167	0.543131	0.540734	0.481355	0.451754	0.427846	0.490538	0.471944	0.478544	0.483276	0.435931	0.535816	0.428246	0.325712	0.439045	0.553598	0.461027	0.565007	0.473011	0.554692	0.463261	0.502589	0.597118	0.541195	0.317251	0.373226	0.448582	0.396453	0.449953	0.557062	0.448429	0.403769	0.436048	0.494743	0.452574	0.560934	0.495197	0.454837	0.451629	0.465831	0.476959	0.580444	0.306724	0.519355	0.457034	0.49149
1286	0.639654	0.583583	0.495446	0.529348	0.543286	0.540928	0.481565	0.451987	0.428013	0.490737	0.472127	0.47866	0.48341	0.436112	0.536009	0.428412	0.325865	0.439197	0.55376	0.461096	0.565154	0.473116	0.554874	0.463463	0.50274	0.597215	0.541394	0.317362	0.373372	0.448657	0.39654	0.450063	0.557207	0.448553	0.403849	0.436221	0.494918	0.452661	0.561028	0.495281	0.455018	0.451739	0.465973	0.477062	0.580574	0.306806	0.519457	0.457093	0.491578
1287	0.639814	0.58375	0.495624	0.529531	0.543424	0.541123	0.481762	0.452221	0.428191	0.490941	0.472313	0.478747	0.483563	0.436303	0.536181	0.428581	0.326028	0.439354	0.553949	0.461202	0.565282	0.473236	0.555043	0.463646	0.502873	0.597338	0.541557	0.317467	0.373501	0.448743	0.396617	0.450187	0.55735	0.448684	0.403928	0.436399	0.495081	0.452766	0.561137	0.495381	0.455166	0.451831	0.466136	0.477172	0.580724	0.306874	0.519577	0.457183	0.49169
1288	0.639954	0.583921	0.495791	0.529717	0.543554	0.541315	0.481933	0.452439	0.428372	0.491147	0.472489	0.478815	0.483741	0.436492	0.536337	0.428751	0.326198	0.439518	0.554161	0.461351	0.565395	0.473386	0.555198	0.463809	0.503001	0.597473	0.541699	0.317562	0.373612	0.448844	0.39668	0.450319	0.557485	0.44882	0.404	0.436573	0.495224	0.452889	0.561268	0.495499	0.455285	0.451911	0.466314	0.477292	0.580889	0.306933	0.51972	0.457308	0.491803
1289	0.640095	0.584092	0.495964	0.529902	0.543701	0.5415	0.482086	0.452637	0.428552	0.491353	0.47265	0.478895	0.483905	0.436683	0.536498	0.428896	0.326364	0.439674	0.554381	0.461502	0.565531	0.473548	0.555327	0.463961	0.503129	0.597631	0.541829	0.317656	0.373725	0.448942	0.396757	0.450453	0.55762	0.448947	0.404052	0.436738	0.495367	0.452988	0.561405	0.495619	0.455384	0.452012	0.466513	0.477419	0.581051	0.307003	0.51988	0.457458	0.491918
1290	0.640227	0.584263	0.496139	0.530087	0.543866	0.541669	0.482232	0.452818	0.428728	0.491554	0.472785	0.478988	0.48406	0.436873	0.536665	0.429026	0.326528	0.439824	0.554604	0.461644	0.565681	0.473713	0.555425	0.464105	0.50327	0.597795	0.541959	0.317754	0.373842	0.449029	0.396846	0.450569	0.557744	0.449068	0.404094	0.436884	0.495496	0.453069	0.561537	0.495726	0.455467	0.452121	0.466697	0.477541	0.581211	0.307078	0.520029	0.457618	0.492018
1291	0.64033	0.584419	0.496298	0.530265	0.54404	0.541848	0.4824	0.453011	0.428895	0.491758	0.472922	0.4791	0.484222	0.437054	0.536858	0.429182	0.326693	0.43999	0.554801	0.461778	0.565803	0.473881	0.555567	0.464264	0.503444	0.5979	0.542152	0.317858	0.373949	0.449111	0.396925	0.450691	0.557879	0.44918	0.404158	0.437018	0.495615	0.453181	0.561632	0.495812	0.455587	0.452223	0.466862	0.477666	0.581354	0.307162	0.520164	0.457744	0.492088
1292	0.640427	0.584563	0.496446	0.530438	0.544217	0.54204	0.482595	0.453222	0.429054	0.491968	0.473068	0.479221	0.484389	0.437224	0.537067	0.42937	0.326855	0.440165	0.55497	0.461893	0.565904	0.47405	0.555763	0.464449	0.503643	0.597948	0.542405	0.317964	0.374051	0.449194	0.396996	0.450807	0.558022	0.449286	0.40424	0.437151	0.495736	0.453313	0.561699	0.495883	0.455755	0.452325	0.467002	0.477793	0.581482	0.307249	0.520287	0.457829	0.492127
1293	0.640536	0.58473	0.496586	0.530624	0.544389	0.542217	0.482792	0.45344	0.429223	0.492173	0.473195	0.479307	0.484576	0.437397	0.537253	0.429561	0.327027	0.440335	0.555144	0.461995	0.566007	0.474213	0.555915	0.464629	0.503848	0.597991	0.542639	0.318067	0.37415	0.449283	0.397082	0.45088	0.558126	0.449407	0.404314	0.437286	0.495835	0.453426	0.561777	0.495955	0.455897	0.452417	0.467117	0.477918	0.581643	0.307316	0.520386	0.457912	0.492155
1294	0.640659	0.584918	0.496729	0.530819	0.544545	0.542377	0.48298	0.453659	0.429402	0.492368	0.473313	0.479361	0.48478	0.437579	0.537402	0.429744	0.327208	0.440494	0.555339	0.462102	0.566119	0.47437	0.556019	0.464798	0.504035	0.598066	0.542821	0.318169	0.374249	0.449377	0.397174	0.450928	0.558207	0.449544	0.404381	0.437419	0.495915	0.45352	0.561876	0.496034	0.455996	0.452493	0.46721	0.478028	0.581829	0.307357	0.520465	0.458011	0.492196
1295	0.640809	0.585099	0.496889	0.531015	0.544707	0.542553	0.483157	0.453867	0.42958	0.492569	0.473432	0.479418	0.484972	0.437767	0.537537	0.429922	0.327376	0.440639	0.555562	0.462235	0.566239	0.474537	0.556161	0.464969	0.504197	0.598187	0.542983	0.318267	0.37435	0.449466	0.397253	0.450981	0.558303	0.449674	0.404431	0.437542	0.495998	0.453609	0.561976	0.496109	0.456096	0.452568	0.467284	0.478125	0.581983	0.307389	0.520566	0.45815	0.492256
1296	0.640981	0.585264	0.497066	0.531206	0.544877	0.542747	0.48332	0.454059	0.429754	0.492772	0.473562	0.479487	0.48514	0.437957	0.537667	0.430095	0.32753	0.440775	0.555792	0.462378	0.566385	0.474716	0.556342	0.465141	0.504336	0.598348	0.543129	0.318365	0.374465	0.449554	0.397328	0.451052	0.558418	0.449796	0.404464	0.437666	0.496108	0.453689	0.562085	0.496188	0.456202	0.452664	0.467374	0.478222	0.58211	0.307427	0.520702	0.458312	0.492338
1297	0.641128	0.585401	0.497237	0.531376	0.545034	0.542919	0.483474	0.454247	0.429926	0.49296	0.473724	0.479579	0.485307	0.438145	0.537784	0.430267	0.327693	0.440902	0.555994	0.462509	0.566534	0.474895	0.556524	0.465313	0.504462	0.598499	0.543263	0.318478	0.374588	0.449629	0.397408	0.451156	0.55857	0.449905	0.404525	0.437776	0.496216	0.453773	0.562185	0.496265	0.456294	0.452753	0.467466	0.4783	0.582232	0.307467	0.520822	0.458448	0.492409
[truncated: 1,103 more rows]
[truncated: 358 more columns]
