# Supplementary material for: Quantitative estimation of soil salinity by means of different modeling methods and visible-near infrared (VIS–NIR) spectroscopy, Ebinur Lake Wetland, Northwest China
Source: PeerJ. 2018 May 3;6:e4703. doi: 10.7717/peerj.4703 (PMC5936634; doi:10.7717/peerj.4703)
Supplement: Table S2 [file peerj-06-4703-s002.xlsx]

## Sheet: Sheet1
band	0	0.1	0.2	0.3	0.4	0.5	0.6	0.7	0.8	0.9	1	1.1	1.2	1.3	1.4	1.5	1.6	1.7	1.8	1.9	2
400	0.347834	0.313091	0.278348	0.243604	0.208861	0.174118	0.139374	0.104631	0.0698875	0.0351442	0.000400813	-0.0343426	-0.0690859	-0.103829	-0.138573	-0.173316	-0.208059	-0.242803	-0.277546	-0.312289	-0.347033
401	0.348191	0.297773	0.25083	0.207361	0.167366	0.130845	0.0977987	0.0682267	0.0421291	0.0195059	0.000356943	-0.0153177	-0.0275179	-0.0362438	-0.0414954	-0.0432727	-0.0415756	-0.0364042	-0.0277584	-0.0156383	-4.38695e-05
402	0.348444	0.28807	0.234302	0.186792	0.145192	0.109154	0.0783327	0.0523792	0.0309462	0.0136865	0.000252598	-0.00970299	-0.0165277	-0.0205689	-0.022174	-0.0216906	-0.0194659	-0.0158476	-0.0111829	-0.00581934	-0.000104345
403	0.348956	0.281351	0.223042	0.173213	0.131081	0.0958989	0.0669543	0.0435691	0.0251001	0.010939	0.000512159	-0.00671943	-0.0112599	-0.0135788	-0.0141106	-0.0132554	-0.0113784	-0.00881011	-0.00584613	-0.0027475	0.000259561
404	0.349526	0.276241	0.214587	0.16324	0.12097	0.0866432	0.0592151	0.0377281	0.0213082	0.00916142	0.000570039	-0.0051105	-0.00845527	-0.00997328	-0.010111	-0.00925572	-0.00773919	-0.00584095	-0.00379186	-0.00177761	5.78806e-05
405	0.35001	0.272051	0.207784	0.155369	0.113143	0.0796124	0.053439	0.0334321	0.0185369	0.00782485	0.000484006	-0.00419001	-0.00680298	-0.00787061	-0.00782668	-0.00703083	-0.00577609	-0.00429599	-0.00277132	-0.00133658	-8.60335e-05
406	0.350558	0.268639	0.202258	0.149065	0.106984	0.0741892	0.0490856	0.0302853	0.0165893	0.00696875	0.000548179	-0.00341104	-0.00552551	-0.00630383	-0.00615956	-0.00542323	-0.0043534	-0.00314681	-0.00194766	-0.000856096	6.41734e-05
407	0.351029	0.265669	0.197517	0.143727	0.101831	0.0697006	0.0455109	0.0277063	0.0149705	0.00619862	0.000470946	-0.00297005	-0.00474128	-0.00533834	-0.00515292	-0.00448858	-0.00357469	-0.00257901	-0.00161872	-0.000770132	-7.72333e-05
408	0.351379	0.262984	0.193324	0.139072	0.0973909	0.0658726	0.0424869	0.0255338	0.0136003	0.00552213	0.00034922	-0.00268553	-0.00419353	-0.00465488	-0.00443991	-0.00382799	-0.00302398	-0.00217253	-0.00137029	-0.000676487	-0.000121726
409	0.351642	0.260543	0.189585	0.134979	0.093535	0.0625884	0.0399242	0.0237164	0.0124711	0.00497733	0.000263552	-0.00244076	-0.00373837	-0.00409331	-0.00385588	-0.00328424	-0.0025627	-0.00181737	-0.00112918	-0.000544804	-8.5668e-05
410	0.352065	0.258533	0.186445	0.131565	0.0903708	0.0599586	0.0379465	0.0223974	0.0117489	0.00475298	0.000423212	-0.00201036	-0.00314012	-0.00341411	-0.00316417	-0.00262974	-0.00197772	-0.00131903	-0.000722172	-0.000224348	0.00015966
411	0.352458	0.256695	0.183591	0.128476	0.087516	0.0575818	0.0361403	0.0211561	0.0110084	0.0044194	0.000392771	-0.00183811	-0.00285428	-0.00308824	-0.00285482	-0.00237684	-0.00180625	-0.00124131	-0.000740488	-0.000333581	-3.04411e-05
412	0.352768	0.254951	0.180933	0.125626	0.0848954	0.0554052	0.0344829	0.0200056	0.0103023	0.00407108	0.000309597	-0.00174357	-0.00265767	-0.00285027	-0.00262056	-0.00217661	-0.00165737	-0.00115046	-0.000706124	-0.000348318	-8.31733e-05
413	0.353084	0.253373	0.178534	0.123074	0.0825751	0.0535053	0.0330645	0.0190511	0.00975022	0.00384054	0.000316167	-0.001578	-0.00239951	-0.00255196	-0.00232039	-0.00189989	-0.00141834	-0.000954507	-0.000552076	-0.000230541	6.57006e-06
414	0.353383	0.251911	0.176323	0.120738	0.0804636	0.0517858	0.031786	0.0181911	0.00924821	0.00362004	0.000299172	-0.00146243	-0.00221082	-0.00233646	-0.0021115	-0.00171945	-0.00127854	-0.000859981	-0.000502003	-0.000220501	-1.69956e-05
415	0.353734	0.250616	0.174344	0.118656	0.0786012	0.0502919	0.0306999	0.0174875	0.00886823	0.00349194	0.000351289	-0.00129416	-0.00197918	-0.00208183	-0.0018624	-0.00149394	-0.00108613	-0.000703623	-0.00037998	-0.0001281	5.21175e-05
416	0.35417	0.249502	0.172593	0.116815	0.0769669	0.0489983	0.0297784	0.0169107	0.00857899	0.00342272	0.000435871	-0.00111409	-0.00175099	-0.00184125	-0.00163424	-0.00129361	-0.00092148	-0.000576815	-0.00028924	-6.92173e-05	8.45815e-05
417	0.354631	0.248491	0.17098	0.115116	0.0754587	0.0478016	0.0289188	0.0163598	0.00828233	0.0033172	0.000460735	-0.00101151	-0.00161278	-0.00169857	-0.00150817	-0.00119672	-0.000859607	-0.000550835	-0.00029666	-0.000105522	2.48642e-05
418	0.35501	0.247469	0.16939	0.113447	0.0739684	0.0466014	0.0280302	0.0157548	0.00790918	0.00311754	0.000379141	-0.00102238	-0.00159016	-0.00166944	-0.00149031	-0.0012002	-0.000888549	-0.00060506	-0.000373157	-0.000199658	-8.15939e-05
419	0.355334	0.246465	0.167858	0.111852	0.0725532	0.0454678	0.0271963	0.0151925	0.00756949	0.00294589	0.000324355	-0.00100353	-0.00153127	-0.00159462	-0.00141521	-0.00113361	-0.000833969	-0.000562307	-0.000339686	-0.000171651	-5.47863e-05
420	0.355681	0.245552	0.166455	0.1104	0.0712802	0.0444674	0.0264825	0.0147367	0.00732391	0.0028583	0.000346281	-0.000912783	-0.00140327	-0.00145204	-0.00127298	-0.00100039	-0.000713745	-0.000455794	-0.000245578	-8.75868e-05	2.19257e-05
421	0.356039	0.244709	0.165149	0.109051	0.0701026	0.0435467	0.0258292	0.0143213	0.00709981	0.00277542	0.000358602	-0.000843566	-0.00130667	-0.00134917	-0.00117768	-0.000920688	-0.000653347	-0.000415427	-0.000224105	-8.28867e-05	1.23211e-05
422	0.356469	0.243987	0.163987	0.107851	0.0690674	0.0427545	0.0252876	0.014001	0.00695597	0.00276057	0.000429698	-0.000721938	-0.00116144	-0.00119924	-0.00103513	-0.000792178	-0.00054155	-0.000320276	-0.000143838	-1.48494e-05	7.10967e-05
423	0.356976	0.243381	0.162957	0.106781	0.0681477	0.0420588	0.0248215	0.0137355	0.00684796	0.00276514	0.000506523	-0.000605703	-0.00103048	-0.00107069	-0.000919723	-0.000695677	-0.000466076	-0.000265515	-0.000108005	4.57222e-06	7.68245e-05
424	0.357507	0.242833	0.161993	0.105772	0.0672751	0.0413914	0.0243637	0.0134593	0.00671276	0.00272888	0.000531969	-0.000548493	-0.000963646	-0.00100922	-0.00087265	-0.000667437	-0.0004578	-0.000276148	-0.000135208	-3.62565e-05	2.54462e-05
425	0.358038	0.242314	0.16107	0.104801	0.0664322	0.0407409	0.0239097	0.0131751	0.00656019	0.00266895	0.000530388	-0.000518927	-0.000922737	-0.000970076	-0.000842882	-0.000650458	-0.000454067	-0.000284216	-0.000152563	-5.9938e-05	-1.58117e-06
426	0.358553	0.241811	0.160177	0.103862	0.0656144	0.0401067	0.0234624	0.0128894	0.0063999	0.00259734	0.000515467	-0.000502401	-0.000893017	-0.000939173	-0.000817743	-0.000634226	-0.000447254	-0.000285684	-0.000160298	-7.16082e-05	-1.49205e-05
427	0.359048	0.24132	0.15931	0.102952	0.0648215	0.0394907	0.023026	0.012608	0.00623883	0.00252176	0.000495111	-0.000491304	-0.000867613	-0.000910755	-0.000792895	-0.000616038	-0.000436422	-0.000281427	-0.000161062	-7.55797e-05	-2.03566e-05
428	0.359509	0.240825	0.158453	0.102056	0.0640416	0.0388821	0.0225908	0.012322	0.00606864	0.00243396	0.000460853	-0.00049461	-0.000856239	-0.000895438	-0.000779957	-0.000608541	-0.000435213	-0.000285995	-0.000170188	-8.77983e-05	-3.42582e-05
429	0.360055	0.240447	0.157729	0.101298	0.0633988	0.0384072	0.0222848	0.012161	0.00602037	0.00246619	0.000545952	-0.000378217	-0.000724064	-0.000757727	-0.000642778	-0.0004749	-0.000306042	-0.000160954	-4.82727e-05	3.22342e-05	8.5099e-05
430	0.360621	0.240108	0.157048	0.100578	0.062781	0.0379423	0.0219726	0.011978	0.00593482	0.00244691	0.000566246	-0.000339114	-0.00068109	-0.000720785	-0.000617801	-0.000464923	-0.000312144	-0.000183018	-8.55545e-05	-1.92877e-05	2.02948e-05
431	0.361088	0.239688	0.156292	0.0997795	0.0620789	0.0373843	0.0215587	0.0116857	0.00573428	0.00230899	0.000466316	-0.00041991	-0.000755954	-0.000798075	-0.000702076	-0.00055798	-0.000413917	-0.000292301	-0.000200535	-0.000137916	-9.99303e-05
432	0.361663	0.239406	0.155692	0.0991471	0.0615482	0.0370017	0.0213242	0.0115778	0.0057246	0.00236993	0.000574707	-0.000281699	-0.000600181	-0.000632444	-0.000530764	-0.000382638	-0.000234539	-0.000107909	-9.68732e-06	6.09428e-05	0.000108391
433	0.362337	0.239237	0.155205	0.0986195	0.0611092	0.0366952	0.0211488	0.0115119	0.00573986	0.00243896	0.000674413	-0.000169066	-0.000487254	-0.000527553	-0.000438932	-0.000306543	-0.000175342	-6.58947e-05	1.52613e-05	6.90286e-05	9.97057e-05
434	0.363033	0.239096	0.154741	0.0981046	0.0606684	0.036371	0.0209405	0.011399	0.00569584	0.00243839	0.000696158	-0.000140882	-0.000463508	-0.000514922	-0.000440864	-0.000324184	-0.000208313	-0.000112904	-4.40175e-05	-5.69436e-07	2.17455e-05
435	0.363615	0.238851	0.154174	0.0974806	0.0601112	0.0359229	0.0206019	0.0111511	0.00551422	0.0022998	0.000581485	-0.000245695	-0.000567778	-0.000624026	-0.00055719	-0.000448029	-0.00033864	-0.000247926	-0.000181622	-0.000138597	-0.000114673
436	0.364196	0.238629	0.153644	0.0969051	0.05961	0.035538	0.020334	0.0109828	0.0054226	0.00226295	0.000581488	-0.000222013	-0.000529141	-0.000575513	-0.000501155	-0.000384968	-0.000267904	-0.000168275	-9.16134e-05	-3.68446e-05	2.16012e-09
437	0.364792	0.238439	0.153156	0.0963723	0.0591501	0.0351909	0.0200997	0.0108437	0.00535547	0.00224574	0.000595906	-0.000189733	-0.000488572	-0.000532804	-0.000459917	-0.000347092	-0.000234238	-0.000139134	-6.71331e-05	-1.72128e-05	1.44183e-05
438	0.365386	0.238262	0.152685	0.095857	0.058704	0.0348523	0.0198683	0.0107018	0.00528059	0.00221633	0.000594241	-0.000176938	-0.000470479	-0.000515203	-0.000446082	-0.000338554	-0.000231426	-0.000141849	-7.48802e-05	-2.94077e-05	-1.66472e-06
439	0.365949	0.238068	0.152203	0.0953304	0.058244	0.0344961	0.0196154	0.0105352	0.00517831	0.00215779	0.000562515	-0.000194435	-0.000482317	-0.000526684	-0.00046007	-0.000356234	-0.000252919	-0.000166674	-0.000102276	-5.85356e-05	-3.17264e-05
440	0.366507	0.237886	0.151742	0.094828	0.0578089	0.0341645	0.0193865	0.0103924	0.00510047	0.00212493	0.000558344	-0.000181971	-0.000461398	-0.000502354	-0.000435045	-0.000331638	-0.00022888	-0.00014277	-7.78432e-05	-3.28629e-05	-4.17049e-06
441	0.367084	0.237737	0.15132	0.094367	0.0574137	0.0338698	0.0191913	0.0102802	0.00505032	0.00211727	0.000577184	-0.00014851	-0.000421445	-0.000461016	-0.000395199	-0.000294646	-0.000195161	-0.000112225	-5.01489e-05	-7.65837e-06	1.88394e-05
442	0.36769	0.237629	0.150942	0.0939482	0.0570568	0.0336083	0.0190238	0.0101904	0.00501785	0.00212309	0.000605806	-0.000108535	-0.00037791	-0.000418771	-0.000356927	-0.000261552	-0.000167524	-8.98065e-05	-3.24716e-05	5.81881e-06	2.86222e-05
443	0.368252	0.237485	0.150531	0.0934927	0.0566578	0.0332985	0.0188019	0.0100406	0.0049205	0.00205991	0.000562043	-0.000143674	-0.000411659	-0.000455515	-0.000398958	-0.000309741	-0.000221857	-0.000149776	-9.73489e-05	-6.3183e-05	-4.3763e-05
444	0.368771	0.237312	0.150098	0.0930197	0.0562431	0.0329742	0.018567	0.00987987	0.00481528	0.00199282	0.00051918	-0.000172372	-0.000432817	-0.000473024	-0.000414715	-0.000324302	-0.000234957	-0.00016071	-0.000105226	-6.70926e-05	-4.28632e-05
445	0.369275	0.237141	0.149675	0.0925619	0.0558464	0.0326695	0.018353	0.00974155	0.00473407	0.00195156	0.000504064	-0.000171444	-0.000422646	-0.000457804	-0.00039676	-0.000304678	-0.000213982	-0.000138317	-8.12098e-05	-4.12596e-05	-1.51159e-05
446	0.369825	0.237029	0.149319	0.0921737	0.0555195	0.0324338	0.0182063	0.00966877	0.00471663	0.00197234	0.000549255	-0.000112019	-0.000355937	-0.000388214	-0.000326851	-0.000235781	-0.000146677	-7.27791e-05	-1.74374e-05	2.07825e-05	4.51911e-05
447	0.370329	0.23688	0.148927	0.0917457	0.055147	0.0321451	0.0179992	0.0095279	0.00462365	0.00191039	0.000504784	-0.000148973	-0.000392148	-0.000427944	-0.000372537	-0.000288635	-0.000207145	-0.000140878	-9.29802e-05	-6.19464e-05	-4.4471e-05
448	0.370812	0.236722	0.148533	0.0913201	0.0547788	0.0318624	0.0177997	0.00939707	0.00454392	0.00186579	0.00048263	-0.000157799	-0.000393634	-0.000425614	-0.000368132	-0.000282693	-0.000199459	-0.000130822	-7.97261e-05	-4.46024e-05	-2.21545e-05
449	0.371325	0.236608	0.14819	0.0909476	0.0544647	0.0316337	0.0176538	0.00931928	0.00451686	0.00187361	0.000512701	-0.000114665	-0.000343606	-0.000372512	-0.000314092	-0.000228743	-0.000145962	-7.77962e-05	-2.70575e-05	7.82363e-06	3.0071e-05
450	0.371874	0.236537	0.147892	0.0906186	0.0541899	0.0314389	0.017536	0.00926393	0.00450662	0.00189278	0.000548797	-7.0727e-05	-0.000297952	-0.000328959	-0.000274807	-0.000194793	-0.000117746	-5.53478e-05	-1.0247e-05	1.91674e-05	3.60959e-05
451	0.372381	0.23643	0.147557	0.0902489	0.0538687	0.0311915	0.0173596	0.00914431	0.00442713	0.00183842	0.000507744	-0.00010692	-0.000334825	-0.000369784	-0.000321231	-0.000247384	-0.000176407	-0.000119617	-7.94901e-05	-5.43647e-05	-4.10522e-05
452	0.372844	0.236289	0.147194	0.0898539	0.0535241	0.0309224	0.0171635	0.00900776	0.00433428	0.00177511	0.000462945	-0.00014097	-0.000363061	-0.000394967	-0.000344576	-0.000269095	-0.000196087	-0.000136553	-9.28495e-05	-6.33087e-05	-4.47997e-05
453	0.373327	0.236181	0.146872	0.0895047	0.0532286	0.0307049	0.0170214	0.00892762	0.00430039	0.00177339	0.00048237	-0.000108285	-0.000322293	-0.000349227	-0.000295526	-0.000217472	-0.000142094	-8.01387e-05	-3.38898e-05	-1.7144e-06	1.94249e-05
454	0.37381	0.236081	0.146561	0.0891664	0.0529414	0.030492	0.0168796	0.00884325	0.00425762	0.00175804	0.000483244	-9.92714e-05	-0.000310578	-0.00033822	-0.000287214	-0.000212918	-0.000141817	-8.43764e-05	-4.27701e-05	-1.53532e-05	8.74043e-07
455	0.374283	0.23598	0.146251	0.0888287	0.052653	0.0302757	0.0167321	0.00875115	0.00420551	0.00173221	0.00047296	-0.00010164	-0.000310034	-0.000337747	-0.000288369	-0.000216319	-0.00014751	-9.20973e-05	-5.21037e-05	-2.5833e-05	-1.02831e-05
456	0.374735	0.235866	0.145933	0.0884835	0.0523568	0.0300505	0.0165747	0.00864844	0.00414243	0.00169542	0.000452103	-0.00011391	-0.000318489	-0.000345201	-0.00029626	-0.000225193	-0.000157384	-0.00010271	-6.30808e-05	-3.67853e-05	-2.08574e-05
457	0.375152	0.235727	0.145594	0.0881204	0.0520434	0.0298085	0.0164006	0.00852928	0.00406344	0.00164351	0.000417125	-0.000139142	-0.000338657	-0.000363088	-0.000313323	-0.000242034	-0.000174105	-0.000119155	-7.89964e-05	-5.19116e-05	-3.49781e-05
458	0.375578	0.235608	0.145283	0.0877888	0.051764	0.0296021	0.0162637	0.00844883	0.00402476	0.00163366	0.000426032	-0.000118636	-0.000311257	-0.000331646	-0.0002794	-0.000206361	-0.000136924	-8.04569e-05	-3.86748e-05	-9.84963e-06	8.90668e-06
459	0.376007	0.235501	0.144986	0.0874716	0.0514975	0.0294061	0.0161341	0.00837254	0.00398699	0.00162137	0.00042908	-0.000107525	-0.000296944	-0.000317164	-0.000266512	-0.000196008	-0.00012956	-7.62816e-05	-3.7775e-05	-1.22882e-05	3.04804e-06
460	0.376409	0.235373	0.144672	0.0871372	0.0512123	0.0291892	0.0159813	0.00827088	0.00392196	0.00158029	0.000402135	-0.000127282	-0.000314059	-0.000334367	-0.000285261	-0.000216933	-0.000152788	-0.000101663	-6.50269e-05	-4.10792e-05	-2.69443e-05
461	0.376776	0.235221	0.144337	0.0867853	0.0509109	0.028957	0.0158142	0.00815593	0.00384505	0.00152908	0.000367129	-0.000152742	-0.00033428	-0.000351885	-0.000301379	-0.000232156	-0.00016715	-0.000114948	-7.69107e-05	-5.12147e-05	-3.5006e-05
462	0.377116	0.235052	0.143994	0.0864284	0.0506071	0.0287244	0.0156482	0.00804376	0.00377255	0.00148396	0.000339924	-0.000168738	-0.000343465	-0.000356934	-0.000303777	-0.000232626	-0.000165971	-0.00011217	-7.24956e-05	-4.51142e-05	-2.72056e-05
463	0.377441	0.234879	0.143653	0.0860779	0.0503119	0.0285016	0.0154928	0.00794266	0.00371151	0.00145058	0.000324622	-0.000172796	-0.000340839	-0.000350484	-0.000295183	-0.000222812	-0.000155412	-0.0001011	-6.10439e-05	-3.3381e-05	-1.53015e-05
464	0.377765	0.234716	0.143327	0.085745	0.0500353	0.0282973	0.0153554	0.00785877	0.0036668	0.0014326	0.000323728	-0.000163481	-0.000325932	-0.000332901	-0.000276658	-0.000204312	-0.000137437	-8.3891e-05	-4.4713e-05	-1.79884e-05	-8.94143e-07
465	0.378065	0.234537	0.14299	0.0854021	0.0497479	0.0280807	0.0152038	0.00775864	0.00360376	0.00139426	0.000300553	-0.000178296	-0.000336922	-0.000342902	-0.000287324	-0.000216521	-0.000151594	-0.000100133	-6.30382e-05	-3.83332e-05	-2.31747e-05
466	0.378345	0.234348	0.142648	0.0850563	0.049459	0.0278633	0.0150516	0.00765838	0.00354122	0.00135728	0.000279821	-0.000189334	-0.000342575	-0.000345794	-0.000288908	-0.000217485	-0.000152159	-0.000100256	-6.25418e-05	-3.69864e-05	-2.0732e-05
467	0.378612	0.234155	0.142307	0.0847156	0.0491765	0.0276527	0.0149066	0.00756532	0.00348595	0.00132769	0.000266643	-0.000192648	-0.000340352	-0.000340711	-0.000282498	-0.000210543	-0.000145036	-9.30593e-05	-5.5267e-05	-2.95906e-05	-1.31781e-05
468	0.378865	0.233958	0.141967	0.0843774	0.0488971	0.0274451	0.0147638	0.00747383	0.0034315	0.00129819	0.000252867	-0.000197229	-0.000340064	-0.000338245	-0.000279412	-0.000207663	-0.000142746	-9.1498e-05	-5.44536e-05	-2.94989e-05	-1.37761e-05
469	0.37912	0.233773	0.141644	0.084058	0.0486372	0.0272567	0.0146399	0.00740052	0.0033947	0.0012859	0.000255968	-0.000185177	-0.000323302	-0.000319391	-0.000259963	-0.000188387	-0.00012397	-7.33019e-05	-3.67942e-05	-1.22829e-05	3.10054e-06
470	0.379376	0.233594	0.14133	0.0837481	0.0483856	0.0270749	0.0145204	0.00732948	0.00335801	0.00127166	0.00025515	-0.000178907	-0.000314113	-0.000309844	-0.000251515	-0.000181776	-0.000119503	-7.10455e-05	-3.6696e-05	-1.42452e-05	-8.18173e-07
471	0.379616	0.233406	0.14101	0.0834327	0.0481276	0.026885	0.0143912	0.00724722	0.0033088	0.00124386	0.000240015	-0.000187463	-0.000320023	-0.000315453	-0.000258076	-0.000189841	-0.000129198	-8.22617e-05	-4.92117e-05	-2.77956e-05	-1.51342e-05
472	0.379877	0.233248	0.140722	0.0831515	0.0479042	0.0267299	0.0142966	0.00719965	0.00329457	0.00125161	0.000261214	-0.000158682	-0.000287415	-0.000281225	-0.000223375	-0.00015514	-9.45705e-05	-4.75704e-05	-1.42246e-05	7.7431e-06	2.11984e-05
473	0.380147	0.233102	0.140449	0.0828821	0.0476897	0.0265802	0.0142038	0.00715015	0.00327484	0.00125038	0.000270057	-0.000145589	-0.00027382	-0.000269362	-0.000214451	-0.000149715	-9.28269e-05	-4.94959e-05	-1.97262e-05	-1.22798e-06	8.84364e-06
474	0.380414	0.232958	0.140176	0.0826131	0.0474735	0.0264262	0.0141044	0.00709219	0.00324512	0.00123805	0.000267127	-0.000144552	-0.000272189	-0.000269023	-0.000216281	-0.000153953	-9.93402e-05	-5.79563e-05	-2.97212e-05	-1.23238e-05	-2.93059e-06
475	0.38068	0.232817	0.139909	0.082349	0.0472612	0.0262752	0.0140071	0.00703562	0.00321656	0.00122703	0.000265969	-0.000140997	-0.00026708	-0.00026408	-0.000212268	-0.000151036	-9.7353e-05	-5.6573e-05	-2.85633e-05	-1.10224e-05	-1.15808e-06
476	0.38095	0.232685	0.139653	0.0820953	0.0470584	0.0261326	0.0139171	0.00698556	0.00319393	0.0012216	0.000270237	-0.00013205	-0.000256543	-0.000253658	-0.000202746	-0.000142642	-9.00086e-05	-5.00609e-05	-2.26299e-05	-5.43473e-06	4.26829e-06
477	0.381223	0.232559	0.139404	0.0818484	0.0468611	0.0259937	0.0138292	0.0069363	0.00317097	0.00121491	0.000272499	-0.000125735	-0.000249184	-0.000246915	-0.000197391	-0.000138909	-8.78369e-05	-4.92567e-05	-2.29628e-05	-6.69093e-06	2.26179e-06
478	0.381497	0.232439	0.139161	0.0816077	0.0466686	0.0258583	0.0137437	0.00688825	0.00314841	0.00120808	0.000274301	-0.000120028	-0.000242449	-0.000240712	-0.000192419	-0.000135345	-8.55733e-05	-4.80586e-05	-2.25599e-05	-6.82806e-06	1.80202e-06
479	0.381796	0.232347	0.138948	0.0813958	0.0465039	0.0257493	0.0136832	0.00686438	0.00314933	0.00122425	0.000298826	-9.17304e-05	-0.000213148	-0.000211902	-0.000164758	-0.00010899	-6.04153e-05	-2.38686e-05	9.18468e-07	1.61751e-05	2.45251e-05
480	0.382087	0.232249	0.138727	0.0811738	0.0463256	0.0256233	0.0136024	0.00681684	0.00312362	0.00121106	0.000291431	-9.77732e-05	-0.000220516	-0.000222031	-0.000178273	-0.000126037	-8.08841e-05	-4.75393e-05	-2.57103e-05	-1.31897e-05	-7.39508e-06
481	0.382373	0.232149	0.138505	0.0809498	0.0461449	0.0254944	0.0135186	0.00676677	0.0030962	0.00119744	0.000285275	-0.000100552	-0.000222282	-0.000223935	-0.000180685	-0.000128863	-8.3784e-05	-5.00714e-05	-2.74118e-05	-1.36206e-05	-6.15619e-06
482	0.382687	0.232081	0.138317	0.0807603	0.0459984	0.0253994	0.0134685	0.00675044	0.00310278	0.00121821	0.000314001	-6.79218e-05	-0.000188142	-0.000189524	-0.000146505	-9.49892e-05	-5.00819e-05	-1.63309e-05	6.57179e-06	2.07648e-05	2.87265e-05
483	0.383023	0.232036	0.13815	0.0805886	0.0458661	0.0253149	0.0134252	0.00673729	0.00310911	0.00123542	0.000335925	-4.53286e-05	-0.000167295	-0.00017171	-0.000132295	-8.45347e-05	-4.33278e-05	-1.31416e-05	6.33686e-06	1.72143e-05	2.19237e-05
484	0.383359	0.23199	0.137981	0.0804119	0.0457254	0.0252187	0.0133673	0.00670721	0.00309654	0.0012322	0.000336284	-4.50551e-05	-0.000169182	-0.000176725	-0.000140698	-9.61753e-05	-5.78439e-05	-3.00861e-05	-1.25751e-05	-3.22612e-06	3.59019e-07
485	0.383691	0.231942	0.137808	0.0802306	0.045579	0.0251158	0.0133022	0.00666978	0.00307705	0.00122292	0.000331832	-4.80511e-05	-0.00017255	-0.000181237	-0.000146462	-0.000102927	-6.51416e-05	-3.74321e-05	-1.94873e-05	-9.2722e-06	-4.45157e-06
486	0.384065	0.23194	0.137681	0.0800951	0.0454777	0.0250578	0.0132819	0.00667747	0.00310324	0.00126009	0.000374715	-2.75093e-06	-0.00012666	-0.000135583	-0.000101252	-5.80321e-05	-2.02835e-05	7.6981e-06	2.6191e-05	3.71655e-05	4.28829e-05
487	0.384444	0.231939	0.137553	0.0799529	0.0453649	0.0249832	0.0132403	0.00665922	0.00309901	0.00126248	0.000378513	-8.44507e-07	-0.000128521	-0.00014212	-0.000112777	-7.45346e-05	-4.1607e-05	-1.82568e-05	-4.23153e-06	2.38624e-06	3.79815e-06
488	0.384824	0.23194	0.137425	0.0798094	0.045249	0.0249042	0.0131935	0.00663567	0.00308996	0.00126108	0.00038007	8.32799e-07	-0.00012816	-0.000143564	-0.000115932	-7.89816e-05	-4.67806e-05	-2.35483e-05	-9.04666e-06	-1.39718e-06	1.55682e-06
489	0.385218	0.231956	0.137311	0.0796794	0.0451456	0.024837	0.013158	0.00662337	0.00309244	0.00127173	0.000394361	1.60183e-05	-0.000113501	-0.00012997	-0.000103407	-6.72578e-05	-3.54836e-05	-1.23011e-05	2.47568e-06	1.06483e-05	1.42907e-05
490	0.385611	0.231969	0.137194	0.0795436	0.0450342	0.0247598	0.0131108	0.0065979	0.00308052	0.00126691	0.000392205	1.38083e-05	-0.000117206	-0.000135762	-0.000111375	-7.7228e-05	-4.71862e-05	-2.54627e-05	-1.19182e-05	-4.81765e-06	-2.15551e-06
491	0.385997	0.231979	0.137072	0.0794028	0.0449172	0.0246764	0.0130575	0.0065666	0.00306337	0.00125773	0.00038677	9.55287e-06	-0.000121603	-0.000140798	-0.000117057	-8.33123e-05	-5.33271e-05	-3.13068e-05	-1.71496e-05	-9.17559e-06	-5.43537e-06
492	0.386387	0.231993	0.136956	0.0792675	0.0448055	0.0245985	0.0130098	0.0065414	0.00305297	0.00125605	0.000389622	1.4376e-05	-0.000116177	-0.000135349	-0.000111696	-7.79136e-05	-4.76783e-05	-2.51939e-05	-1.04021e-05	-1.68285e-06	2.85227e-06
493	0.386801	0.232034	0.136866	0.0791578	0.0447187	0.0245448	0.0129857	0.0065392	0.00306513	0.00127654	0.000414262	4.05544e-05	-8.99017e-05	-0.000109645	-8.67764e-05	-5.37548e-05	-2.41649e-05	-2.20167e-06	1.21606e-05	2.04942e-05	2.464e-05
494	0.387221	0.232079	0.136779	0.0790481	0.0446287	0.0244849	0.0129525	0.00652532	0.00306307	0.00128039	0.000419905	4.54285e-05	-8.72099e-05	-0.000109788	-8.99503e-05	-5.99161e-05	-3.31697e-05	-1.38858e-05	-2.05882e-06	3.84864e-06	5.64234e-06
495	0.38764	0.232124	0.13669	0.0789346	0.0445337	0.0244186	0.0129122	0.00650386	0.00305338	0.00127688	0.000418765	4.43693e-05	-8.93518e-05	-0.000113428	-9.50562e-05	-6.62189e-05	-4.02999e-05	-2.14527e-05	-9.69045e-06	-3.50964e-06	-1.13988e-06
496	0.388063	0.232174	0.136606	0.0788259	0.0444427	0.0243562	0.0128755	0.00648625	0.00304797	0.00127829	0.000423317	4.98608e-05	-8.4045e-05	-0.00010872	-9.09427e-05	-6.24873e-05	-3.66609e-05	-1.76176e-05	-5.41052e-06	1.40833e-06	4.55236e-06
497	0.388529	0.232267	0.136564	0.0787589	0.0443925	0.0243335	0.012878	0.00650723	0.0030808	0.00131768	0.000465631	9.28932e-05	-4.14552e-05	-6.70499e-05	-5.02715e-05	-2.26954e-05	2.44133e-06	2.09812e-05	3.28317e-05	3.93887e-05	4.23139e-05
498	0.38901	0.232372	0.136531	0.078695	0.0443406	0.0243045	0.0128697	0.00651321	0.00309453	0.00133398	0.000480963	0.0001051	-3.35064e-05	-6.38239e-05	-5.18419e-05	-2.89392e-05	-8.27934e-06	5.98342e-06	1.37258e-05	1.63016e-05	1.53315e-05
499	0.389493	0.232477	0.136495	0.0786255	0.0442804	0.0242651	0.0128493	0.0065061	0.0030947	0.00133678	0.000483311	0.000105275	-3.62276e-05	-6.95128e-05	-6.01888e-05	-3.94424e-05	-2.03655e-05	-7.10861e-06	1.75833e-07	2.80099e-06	2.34794e-06
500	0.38998	0.232585	0.13646	0.0785562	0.0442193	0.0242241	0.0128272	0.00649755	0.00309412	0.00133982	0.000487118	0.000108303	-3.46008e-05	-6.93095e-05	-6.10988e-05	-4.10074e-05	-2.20953e-05	-8.54761e-06	-5.83219e-07	3.03376e-06	3.80792e-06
501	0.390506	0.232732	0.136463	0.0785231	0.0441934	0.0242176	0.0128393	0.00652314	0.00312784	0.00137747	0.000525925	0.000146712	2.743e-06	-3.31421e-05	-2.59168e-05	-6.49357e-06	1.20837e-05	2.55859e-05	3.37227e-05	3.76523e-05	3.8806e-05
502	0.391051	0.232894	0.136476	0.0784961	0.0441693	0.0242087	0.0128452	0.00653883	0.00314821	0.00139841	0.000544718	0.000161818	1.34689e-05	-2.69549e-05	-2.4136e-05	-8.86495e-06	5.83335e-06	1.56929e-05	2.03635e-05	2.09391e-05	1.87938e-05
503	0.391598	0.233055	0.136485	0.0784617	0.0441348	0.0241872	0.0128366	0.00653898	0.00315235	0.00140291	0.000547257	0.000161216	9.37088e-06	-3.43865e-05	-3.44557e-05	-2.15064e-05	-8.54145e-06	1.4288e-07	4.14417e-06	4.50105e-06	2.5388e-06
504	0.392156	0.233225	0.136502	0.0784327	0.0441046	0.0241694	0.0128317	0.00654327	0.00316153	0.00141364	0.000557453	0.000169872	1.62413e-05	-2.90764e-05	-3.02397e-05	-1.78328e-05	-4.86894e-06	4.29515e-06	9.17574e-06	1.07271e-05	1.01963e-05
505	0.392727	0.233407	0.136528	0.0784117	0.0440809	0.024157	0.0128315	0.00655169	0.00317453	0.00142802	0.000571178	0.000181912	2.628e-05	-2.09231e-05	-2.36445e-05	-1.24046e-05	-2.41474e-07	8.41798e-06	1.30033e-05	1.43823e-05	1.3725e-05
506	0.39331	0.233599	0.136562	0.0783964	0.044061	0.0241467	0.0128322	0.00656021	0.00318698	0.00144134	0.000583432	0.000192118	3.41403e-05	-1.52963e-05	-1.99358e-05	-1.02361e-05	7.45336e-07	8.52119e-06	1.24475e-05	1.33217e-05	1.22538e-05
507	0.393899	0.233794	0.136597	0.0783801	0.0440383	0.0241323	0.0128278	0.0065628	0.00319306	0.00144805	0.000588961	0.000195577	3.52919e-05	-1.62984e-05	-2.27457e-05	-1.44499e-05	-4.48829e-06	2.59392e-06	6.08309e-06	6.70998e-06	5.52884e-06
508	0.394471	0.233972	0.136613	0.0783427	0.0439932	0.0240948	0.0127999	0.00654207	0.00317605	0.00143208	0.00057235	0.000177515	1.55854e-05	-3.74716e-05	-4.50312e-05	-3.74436e-05	-2.78111e-05	-2.07394e-05	-1.70132e-05	-1.59694e-05	-1.66108e-05
509	0.395064	0.234171	0.136651	0.0783282	0.0439725	0.0240832	0.0127998	0.00655113	0.00319112	0.0014506	0.000592677	0.000198848	3.77093e-05	-1.44242e-05	-2.0764e-05	-1.1619e-05	-1.2031e-07	9.06428e-06	1.50787e-05	1.85193e-05	2.0327e-05
510	0.395681	0.234392	0.136709	0.0783322	0.043968	0.0240859	0.012812	0.00657054	0.00321451	0.00147525	0.000616783	0.000221394	5.82429e-05	3.97652e-06	-4.45931e-06	2.6672e-06	1.21986e-05	1.94104e-05	2.33817e-05	2.46495e-05	2.4106e-05
511	0.396287	0.2346	0.136751	0.0783167	0.0439411	0.0240635	0.0127969	0.00656052	0.00320662	0.00146697	0.000606471	0.000208193	4.18605e-05	-1.55359e-05	-2.68755e-05	-2.23637e-05	-1.51588e-05	-1.00152e-05	-7.89055e-06	-8.27985e-06	-1.0312e-05
512	0.396896	0.234811	0.136794	0.0783029	0.0439163	0.0240441	0.0127858	0.00655627	0.00320645	0.00146867	0.00060865	0.000210209	4.36173e-05	-1.3808e-05	-2.47848e-05	-1.94669e-05	-1.10245e-05	-4.25383e-06	-1.63279e-07	1.70399e-06	2.1789e-06
513	0.39751	0.235026	0.136842	0.0782927	0.0438948	0.0240276	0.0127778	0.006555	0.00320935	0.00147347	0.000613873	0.000215086	4.78791e-05	-1.01332e-05	-2.15331e-05	-1.64452e-05	-8.07076e-06	-1.266e-06	2.89271e-06	4.79745e-06	5.22273e-06
514	0.398127	0.235243	0.136892	0.0782834	0.0438733	0.0240106	0.0127687	0.00655242	0.00321067	0.00147648	0.000617077	0.000217694	4.95893e-05	-9.32888e-06	-2.15005e-05	-1.70092e-05	-9.07231e-06	-2.58766e-06	1.32115e-06	3.00421e-06	3.20419e-06
515	0.398735	0.235452	0.136932	0.0782633	0.0438404	0.0239818	0.0127476	0.00653766	0.00319982	0.00146738	0.000608286	0.000208435	3.957e-05	-2.0108e-05	-3.28958e-05	-2.88313e-05	-2.11417e-05	-1.47596e-05	-1.08496e-05	-9.09838e-06	-8.79128e-06
516	0.399348	0.235665	0.136977	0.0782493	0.0438142	0.0239604	0.0127348	0.00653237	0.0031996	0.00147014	0.0006126	0.000213536	4.516e-05	-1.4042e-05	-2.62256e-05	-2.13829e-05	-1.27498e-05	-5.29233e-06	-2.15203e-07	2.75841e-06	4.31431e-06
517	0.399971	0.235889	0.137032	0.0782449	0.0437971	0.0239477	0.0127303	0.00653486	0.00320671	0.00147969	0.000623086	0.000224073	5.53254e-05	-4.39048e-06	-1.70912e-05	-1.27226e-05	-4.52712e-06	2.49817e-06	7.11115e-06	9.55422e-06	1.04861e-05
518	0.400604	0.236123	0.137095	0.078247	0.0437853	0.023939	0.0127287	0.00653937	0.0032149	0.00148943	0.000632894	0.00023309	6.31506e-05	2.12881e-06	-1.18426e-05	-8.65068e-06	-1.53081e-06	4.50324e-06	8.18596e-06	9.73922e-06	9.80815e-06
519	0.401226	0.236344	0.137145	0.0782342	0.0437572	0.0239129	0.0127088	0.0065247	0.00320327	0.00147883	0.000621951	0.000221034	4.96711e-05	-1.28033e-05	-2.81068e-05	-2.60667e-05	-1.99104e-05	-1.46683e-05	-1.16304e-05	-1.0598e-05	-1.09438e-05
520	0.401838	0.236555	0.137186	0.0782132	0.0437216	0.0238804	0.0126836	0.00650604	0.00318918	0.00146744	0.000611988	0.000211822	4.09688e-05	-2.09634e-05	-3.55529e-05	-3.25754e-05	-2.52577e-05	-1.86543e-05	-1.40878e-05	-1.13908e-05	-9.96291e-06
521	0.402447	0.236766	0.137226	0.0781928	0.0436875	0.0238502	0.0126617	0.00649179	0.00318047	0.00146233	0.000609113	0.000210376	4.05687e-05	-2.04458e-05	-3.41167e-05	-3.01766e-05	-2.18594e-05	-1.42503e-05	-8.70989e-06	-5.1078e-06	-2.87501e-06
522	0.403065	0.236987	0.137278	0.0781839	0.0436652	0.0238321	0.0126521	0.00648992	0.00318419	0.0014696	0.00061845	0.000220859	5.16909e-05	-8.92822e-06	-2.23098e-05	-1.81319e-05	-9.62125e-06	-1.87833e-06	3.71449e-06	7.26796e-06	9.33754e-06
523	0.403675	0.237198	0.13732	0.0781643	0.0436312	0.0238012	0.0126287	0.00647315	0.00317189	0.0014597	0.000609412	0.000211726	4.1925e-05	-1.95896e-05	-3.3979e-05	-3.08519e-05	-2.34131e-05	-1.67641e-05	-1.22957e-05	-9.90444e-06	-9.03783e-06
524	0.404279	0.237406	0.137358	0.0781418	0.0435949	0.0237688	0.0126045	0.00645652	0.00316075	0.00145207	0.000603869	0.000207399	3.83799e-05	-2.25107e-05	-3.62748e-05	-3.24449e-05	-2.41975e-05	-1.66305e-05	-1.11394e-05	-7.62697e-06	-5.54356e-06
525	0.404882	0.237614	0.137399	0.078122	0.0435619	0.02374	0.0125844	0.00644445	0.00315454	0.00144969	0.00060382	0.000208731	4.05641e-05	-1.97318e-05	-3.3008e-05	-2.87279e-05	-2.00481e-05	-1.20712e-05	-6.20829e-06	-2.37902e-06	-4.91336e-08
526	0.405472	0.23781	0.137427	0.0780897	0.0435162	0.0236985	0.0125514	0.00641922	0.00313494	0.00143362	0.000589734	0.000195626	2.78574e-05	-3.23447e-05	-4.56742e-05	-4.15175e-05	-3.30021e-05	-2.52263e-05	-1.96065e-05	-1.60696e-05	-1.40857e-05
527	0.406064	0.23801	0.13746	0.0780643	0.0434788	0.0236664	0.0125291	0.0064059	0.00312849	0.00143197	0.000591329	0.000199473	3.33866e-05	-2.54204e-05	-3.74771e-05	-3.20855e-05	-2.23369e-05	-1.33188e-05	-6.44775e-06	-1.65264e-06	1.59519e-06
528	0.40666	0.238215	0.1375	0.0780456	0.0434479	0.0236407	0.0125127	0.00639802	0.00312685	0.00143437	0.000596109	0.000205503	3.99702e-05	-1.86974e-05	-3.08627e-05	-2.57419e-05	-1.63898e-05	-7.88358e-06	-1.64058e-06	2.40557e-06	4.7795e-06
529	0.407252	0.238417	0.137537	0.078023	0.0434126	0.0236098	0.0124904	0.00638353	0.00311788	0.00142874	0.000592158	0.000202141	3.65412e-05	-2.2554e-05	-3.53274e-05	-3.08961e-05	-2.22646e-05	-1.44863e-05	-8.96699e-06	-5.63253e-06	-3.95027e-06
530	0.407838	0.238614	0.137568	0.077996	0.043373	0.0235748	0.0124643	0.00636538	0.00310558	0.00142017	0.00058575	0.000196869	3.18234e-05	-2.70035e-05	-3.96139e-05	-3.50258e-05	-2.61953e-05	-1.8155e-05	-1.23038e-05	-8.56592e-06	-6.4083e-06
531	0.40842	0.238809	0.137599	0.0779685	0.0433334	0.0235402	0.012439	0.00634861	0.00309512	0.00141392	0.000582098	0.000194786	3.07022e-05	-2.7478e-05	-3.95833e-05	-3.45393e-05	-2.52603e-05	-1.67656e-05	-1.04549e-05	-6.25885e-06	-3.65225e-06
532	0.408997	0.239	0.137627	0.0779391	0.0432921	0.0235042	0.0124124	0.00633062	0.00308351	0.00140652	0.000577297	0.00019149	2.82556e-05	-2.94407e-05	-4.1253e-05	-3.60131e-05	-2.65918e-05	-1.79932e-05	-1.1615e-05	-7.39122e-06	-4.80099e-06
533	0.409555	0.239175	0.137639	0.0778939	0.0432355	0.0234532	0.012371	0.00629804	0.00305749	0.0013849	0.000558409	0.000174235	1.19629e-05	-4.51485e-05	-5.65738e-05	-5.10458e-05	-4.13864e-05	-3.25789e-05	-2.6014e-05	-2.16241e-05	-1.88875e-05
534	0.410116	0.239354	0.137659	0.0778582	0.0431901	0.023415	0.0123441	0.00628155	0.00304912	0.00138246	0.000560208	0.000179149	1.92975e-05	-3.57911e-05	-4.54091e-05	-3.81873e-05	-2.68962e-05	-1.64962e-05	-8.3693e-06	-2.44508e-06	1.79901e-06
535	0.410678	0.239537	0.137683	0.0778277	0.0431501	0.0233818	0.0123217	0.00626884	0.00304366	0.00138187	0.000562647	0.000183322	2.43495e-05	-3.04164e-05	-4.00819e-05	-3.31722e-05	-2.24034e-05	-1.27102e-05	-5.46365e-06	-5.88937e-07	2.43896e-06
536	0.411233	0.239714	0.137701	0.0777912	0.0431035	0.0233416	0.0122917	0.0062479	0.00302934	0.0013718	0.00055501	0.00017687	1.82874e-05	-3.65641e-05	-4.65879e-05	-4.01868e-05	-3.00051e-05	-2.09354e-05	-1.4322e-05	-1.00701e-05	-7.63716e-06
537	0.411768	0.239872	0.137702	0.0777378	0.0430406	0.0232857	0.0122464	0.00621218	0.00300076	0.00134806	0.000534363	0.000158123	7.15886e-07	-5.33671e-05	-6.28253e-05	-5.59402e-05	-4.52881e-05	-3.57245e-05	-2.85743e-05	-2.37316e-05	-2.06474e-05
538	0.412298	0.24003	0.137705	0.0776889	0.0429843	0.0232381	0.0122112	0.00618825	0.00298567	0.00133945	0.000530442	0.000157669	2.96043e-06	-4.88791e-05	-5.63504e-05	-4.76199e-05	-3.52021e-05	-2.39233e-05	-1.50958e-05	-8.61103e-06	-3.92087e-06
539	0.41283	0.240191	0.137713	0.0776465	0.0429349	0.0231976	0.0121832	0.00617131	0.00297715	0.00133684	0.000531759	0.000161519	8.40032e-06	-4.2473e-05	-4.94016e-05	-4.04333e-05	-2.80176e-05	-1.69471e-05	-8.51832e-06	-2.61447e-06	1.31646e-06
540	0.413351	0.240344	0.137714	0.0775962	0.0428775	0.0231489	0.0121463	0.0061448	0.00295835	0.00132317	0.000521227	0.00015272	4.05118e-07	-5.02574e-05	-5.73485e-05	-4.87795e-05	-3.69171e-05	-2.65029e-05	-1.87999e-05	-1.36669e-05	-1.05311e-05
541	0.413866	0.240493	0.137712	0.0775452	0.0428203	0.0231009	0.0121109	0.00612048	0.0029424	0.00131307	0.000515017	0.000149062	-1.55685e-06	-5.10392e-05	-5.72404e-05	-4.7932e-05	-3.53963e-05	-2.43243e-05	-1.59481e-05	-1.0106e-05	-6.21071e-06
542	0.414375	0.240638	0.137709	0.0774929	0.0427624	0.0230527	0.0120754	0.00609623	0.00292659	0.00130309	0.000508874	0.000145354	-3.74703e-06	-5.22855e-05	-5.78965e-05	-4.82168e-05	-3.54504e-05	-2.42455e-05	-1.58111e-05	-9.97415e-06	-6.14221e-06
543	0.414878	0.24078	0.137703	0.0774394	0.0427039	0.0230042	0.0120399	0.00607207	0.00291093	0.0012933	0.000502914	0.00014181	-5.80083e-06	-5.34307e-05	-5.84877e-05	-4.84686e-05	-3.54945e-05	-2.41653e-05	-1.56622e-05	-9.7952e-06	-5.96057e-06
544	0.415378	0.240922	0.137699	0.0773885	0.0426485	0.0229591	0.012008	0.00605155	0.00289897	0.00128723	0.00050068	0.00014198	-4.16434e-06	-5.09127e-05	-5.54439e-05	-4.5112e-05	-3.19532e-05	-2.05181e-05	-1.19592e-05	-6.06926e-06	-2.23386e-06
545	0.415873	0.24106	0.137692	0.0773355	0.0425911	0.022912	0.0119738	0.00602854	0.0028842	0.00127801	0.000494939	0.000138271	-6.78373e-06	-5.3031e-05	-5.74168e-05	-4.71508e-05	-3.41828e-05	-2.30135e-05	-1.47664e-05	-9.21735e-06	-5.74134e-06
546	0.416357	0.24119	0.137677	0.0772757	0.0425273	0.0228587	0.0119337	0.00599975	0.00286379	0.00126329	0.000483862	0.000129416	-1.43289e-05	-5.98207e-05	-6.37706e-05	-5.32421e-05	-4.00981e-05	-2.87886e-05	-2.04082e-05	-1.47161e-05	-1.1077e-05
547	0.416825	0.241306	0.137652	0.0772062	0.0424549	0.0227977	0.0118865	0.00596452	0.00283758	0.00124339	0.000468193	0.000116562	-2.52865e-05	-6.94459e-05	-7.23935e-05	-6.10491e-05	-4.71914e-05	-3.52231e-05	-2.62137e-05	-1.99092e-05	-1.56685e-05
548	0.4173	0.241433	0.13764	0.0771516	0.0423989	0.0227543	0.0118582	0.00594918	0.00283218	0.00124516	0.000474999	0.000126915	-1.23694e-05	-5.45887e-05	-5.59868e-05	-4.33394e-05	-2.83405e-05	-1.53454e-05	-5.39767e-06	1.77008e-06	6.80621e-06
549	0.41777	0.241556	0.137624	0.0770936	0.0423389	0.022706	0.0118237	0.00592634	0.00281779	0.00123629	0.000469413	0.000123008	-1.56818e-05	-5.80252e-05	-6.00263e-05	-4.83102e-05	-3.44802e-05	-2.2838e-05	-1.43954e-05	-8.86536e-06	-5.58658e-06
550	0.418226	0.241668	0.137599	0.0770263	0.0422699	0.0226489	0.0117806	0.00589498	0.00279505	0.00121935	0.000456112	0.000111872	-2.56021e-05	-6.73006e-05	-6.89739e-05	-5.70852e-05	-4.31358e-05	-3.13634e-05	-2.27382e-05	-1.69448e-05	-1.33004e-05
551	0.41868	0.241781	0.137576	0.0769632	0.0422063	0.0225982	0.0117447	0.00587178	0.00278134	0.00121231	0.000453597	0.000112404	-2.29708e-05	-6.31466e-05	-6.3629e-05	-5.07287e-05	-3.58571e-05	-2.32011e-05	-1.37041e-05	-7.03782e-06	-2.51515e-06
552	0.419118	0.24188	0.137541	0.0768889	0.0421318	0.0225366	0.0116978	0.00583715	0.00275579	0.0011929	0.000438107	9.92745e-05	-3.47715e-05	-7.42793e-05	-7.45115e-05	-6.16288e-05	-4.69538e-05	-3.46239e-05	-2.55561e-05	-1.94092e-05	-1.54904e-05
553	0.419548	0.241974	0.137504	0.0768141	0.0420582	0.0224771	0.011654	0.00580681	0.00273553	0.00117981	0.000429967	9.4551e-05	-3.70777e-05	-7.47885e-05	-7.35932e-05	-5.94944e-05	-4.37185e-05	-3.03451e-05	-2.02568e-05	-1.30908e-05	-8.13995e-06
554	0.419981	0.242075	0.137475	0.0767488	0.0419949	0.0224285	0.0116215	0.00578783	0.00272667	0.00117804	0.000432962	0.000100679	-2.89141e-05	-6.5306e-05	-6.32588e-05	-4.86182e-05	-3.25166e-05	-1.8979e-05	-8.85704e-06	-1.77106e-06	2.99535e-06
555	0.420406	0.24217	0.137441	0.0766784	0.0419262	0.0223738	0.0115821	0.00576104	0.00270898	0.00116634	0.000424897	9.4584e-05	-3.41513e-05	-7.04078e-05	-6.86871e-05	-5.46684e-05	-3.93807e-05	-2.67849e-05	-1.76926e-05	-1.16977e-05	-8.06508e-06
556	0.420831	0.242267	0.137411	0.0766133	0.0418634	0.0223255	0.0115494	0.00574126	0.00269866	0.00116244	0.000425143	9.73996e-05	-2.97782e-05	-6.50924e-05	-6.27786e-05	-4.83456e-05	-3.27158e-05	-1.97844e-05	-1.0322e-05	-3.89624e-06	2.45448e-07
557	0.421266	0.242377	0.137394	0.0765615	0.0418138	0.0222899	0.011529	0.00573326	0.00269954	0.00116914	0.000435355	0.00010954	-1.67445e-05	-5.18069e-05	-4.96243e-05	-3.55436e-05	-2.03899e-05	-8.00298e-06	8.76535e-07	6.69565e-06	1.02126e-05
558	0.42172	0.242506	0.137397	0.0765282	0.0417815	0.0222703	0.0115231	0.0057383	0.00271203	0.00118607	0.000454477	0.000129316	2.71122e-06	-3.32531e-05	-3.22951e-05	-1.95987e-05	-5.8915e-06	5.04347e-06	1.24973e-05	1.69342e-05	1.91214e-05
559	0.422196	0.242655	0.137418	0.0765112	0.0417632	0.0222624	0.0115266	0.00575061	0.00272982	0.00120646	0.000475383	0.000149364	2.10794e-05	-1.69982e-05	-1.83333e-05	-7.95337e-06	3.50578e-06	1.23117e-05	1.7781e-05	2.03892e-05	2.09062e-05
560	0.422672	0.242804	0.137436	0.0764884	0.0417364	0.0222434	0.0115169	0.00574764	0.00273056	0.00120833	0.000476537	0.000148671	1.79427e-05	-2.28048e-05	-2.67993e-05	-1.89286e-05	-9.75327e-06	-2.97104e-06	7.45213e-07	1.86729e-06	1.15435e-06
561	0.423134	0.242937	0.137437	0.0764484	0.0416916	0.022206	0.0114884	0.00572616	0.00271331	0.00119301	0.0004616	0.000133224	1.60394e-06	-4.00769e-05	-4.48389e-05	-3.74569e-05	-2.84415e-05	-2.14791e-05	-1.72536e-05	-1.53165e-05	-1.49375e-05
562	0.423588	0.243064	0.137434	0.0764043	0.0416439	0.022167	0.0114599	0.00570625	0.00269943	0.001183	0.000453961	0.000127099	-3.40044e-06	-4.40505e-05	-4.76962e-05	-3.90292e-05	-2.85354e-05	-1.99124e-05	-1.38744e-05	-1.00124e-05	-7.63836e-06
563	0.424033	0.243184	0.137425	0.0763551	0.0415917	0.0221241	0.0114282	0.00568378	0.00268355	0.00117144	0.000445102	0.000119933	-9.44305e-06	-4.92532e-05	-5.21808e-05	-4.28421e-05	-3.17022e-05	-2.2469e-05	-1.58823e-05	-1.15645e-05	-8.85901e-06
564	0.42447	0.243298	0.137411	0.0763025	0.041537	0.0220795	0.0113955	0.0056609	0.00266783	0.00116053	0.000437332	0.000114203	-1.37833e-05	-5.25619e-05	-5.4646e-05	-4.45631e-05	-3.27413e-05	-2.28797e-05	-1.57231e-05	-1.09027e-05	-7.77028e-06
565	0.424902	0.243409	0.137395	0.0762486	0.0414818	0.0220351	0.0113633	0.00563904	0.00265348	0.00115128	0.000431415	0.000110447	-1.6101e-05	-5.38675e-05	-5.51864e-05	-4.44874e-05	-3.2151e-05	-2.18572e-05	-1.43458e-05	-9.24842e-06	-5.91723e-06
566	0.425324	0.243512	0.137373	0.0761896	0.0414221	0.0219864	0.0113273	0.00561347	0.00263555	0.00113851	0.000421961	0.000103091	-2.21327e-05	-5.90434e-05	-5.97867e-05	-4.86847e-05	-3.60611e-05	-2.55681e-05	-1.79322e-05	-1.27783e-05	-9.45356e-06
567	0.425723	0.243595	0.137332	0.0761132	0.0413458	0.021922	0.0112761	0.00557333	0.00260353	0.00111208	0.000399267	8.2866e-05	-4.06847e-05	-7.64066e-05	-7.62491e-05	-6.44193e-05	-5.11768e-05	-4.01399e-05	-3.2017e-05	-2.6422e-05	-2.26944e-05
568	0.4261	0.243659	0.137276	0.0760237	0.0412588	0.0218488	0.0112181	0.00552818	0.00256821	0.001084	0.00037649	6.40736e-05	-5.63441e-05	-8.94662e-05	-8.70406e-05	-7.31546e-05	-5.80003e-05	-4.51585e-05	-3.53178e-05	-2.80801e-05	-2.27769e-05
569	0.426472	0.243724	0.137224	0.0759417	0.0411816	0.0217877	0.0111739	0.00549843	0.00254964	0.0010738	0.000372516	6.48217e-05	-5.1907e-05	-8.20461e-05	-7.71347e-05	-6.1133e-05	-4.41586e-05	-2.97499e-05	-1.857e-05	-1.02047e-05	-3.97385e-06
570	0.426841	0.243788	0.137174	0.0758627	0.0411082	0.0217305	0.0111335	0.00547194	0.00253358	0.0010651	0.00036884	6.44715e-05	-5.01265e-05	-7.89815e-05	-7.3402e-05	-5.7201e-05	-4.04024e-05	-2.64833e-05	-1.60639e-05	-8.6976e-06	-3.67645e-06
571	0.427202	0.243848	0.13712	0.0757811	0.0410326	0.0216711	0.0110907	0.00544268	0.00251427	0.00105264	0.000360871	5.9314e-05	-5.36211e-05	-8.15853e-05	-7.5632e-05	-5.94051e-05	-4.28153e-05	-2.92611e-05	-1.93055e-05	-1.24566e-05	-7.96839e-06
572	0.427555	0.243902	0.137063	0.0756975	0.0409557	0.0216108	0.0110473	0.00541302	0.00249469	0.00104002	0.000352867	5.4287e-05	-5.67693e-05	-8.35677e-05	-7.6901e-05	-6.02416e-05	-4.33883e-05	-2.96657e-05	-1.95865e-05	-1.26232e-05	-8.00427e-06
573	0.427929	0.243981	0.137033	0.0756418	0.0409074	0.0215796	0.0110332	0.00541282	0.00250468	0.00105705	0.000374558	7.89917e-05	-3.01528e-05	-5.5753e-05	-4.83418e-05	-3.12227e-05	-1.40871e-05	-1.91798e-07	9.99382e-06	1.70248e-05	2.16905e-05
574	0.428302	0.244058	0.137	0.0755813	0.0408521	0.0215389	0.011007	0.00539769	0.00249687	0.00105335	0.00037259	7.7085e-05	-3.31084e-05	-6.04756e-05	-5.52867e-05	-4.0676e-05	-2.62277e-05	-1.51315e-05	-7.81475e-06	-3.69569e-06	-1.96787e-06
575	0.428667	0.244129	0.136961	0.0755147	0.0407903	0.0214915	0.0109738	0.00537564	0.00248237	0.00104347	0.000365195	7.07941e-05	-3.91179e-05	-6.66289e-05	-6.17441e-05	-4.74269e-05	-3.31539e-05	-2.20476e-05	-1.44935e-05	-9.88353e-06	-7.39449e-06
576	0.429035	0.244205	0.136928	0.0754549	0.0407359	0.0214518	0.0109489	0.00536228	0.00247715	0.00104352	0.000368465	7.59409e-05	-3.28948e-05	-5.97582e-05	-5.44168e-05	-3.9691e-05	-2.49787e-05	-1.33648e-05	-5.22254e-06	5.23415e-08	3.26998e-06
577	0.429402	0.24428	0.136894	0.0753943	0.0406802	0.0214102	0.0109214	0.00534572	0.00246805	0.001039	0.000366448	7.50512e-05	-3.35041e-05	-6.05749e-05	-5.57011e-05	-4.15697e-05	-2.75063e-05	-1.65624e-05	-9.10071e-06	-4.5193e-06	-2.01708e-06
578	0.429746	0.244333	0.13684	0.0753131	0.0406038	0.0213479	0.010873	0.00530822	0.00243803	0.00101365	0.000343761	5.37175e-05	-5.42662e-05	-8.11899e-05	-7.63667e-05	-6.23484e-05	-4.8386e-05	-3.7493e-05	-3.00157e-05	-2.53471e-05	-2.2687e-05
579	0.430059	0.24436	0.136761	0.0752097	0.0405073	0.0212674	0.0108084	0.00525655	0.00239588	0.000978235	0.0003131	2.65259e-05	-7.87613e-05	-0.000103412	-9.65215e-05	-8.05129e-05	-6.45693e-05	-5.16722e-05	-4.21573e-05	-3.54182e-05	-3.06607e-05
580	0.430366	0.244386	0.136686	0.0751138	0.0404215	0.0212004	0.0107601	0.00522361	0.00237476	0.000965973	0.000307528	2.61619e-05	-7.48894e-05	-9.59336e-05	-8.58508e-05	-6.69406e-05	-4.83195e-05	-3.29381e-05	-2.11212e-05	-1.22624e-05	-5.5723e-06
581	0.430652	0.244394	0.136596	0.075004	0.0403227	0.021121	0.0106992	0.00517778	0.00234005	0.000939129	0.000286087	8.36655e-06	-9.02696e-05	-0.00010977	-9.87832e-05	-7.94656e-05	-6.08479e-05	-4.58298e-05	-3.47044e-05	-2.68438e-05	-2.14415e-05
582	0.430926	0.244395	0.136501	0.0748925	0.0402244	0.0210438	0.0106422	0.00513714	0.00231177	0.00091986	0.000273333	3.64449e-07	-9.47241e-05	-0.00011149	-9.83172e-05	-7.71908e-05	-5.70265e-05	-4.06457e-05	-2.82842e-05	-1.92687e-05	-1.2754e-05
583	0.431201	0.244402	0.136417	0.074793	0.0401394	0.020981	0.0106002	0.00511185	0.00229895	0.000915988	0.000275737	7.13945e-06	-8.4908e-05	-9.95578e-05	-8.49235e-05	-6.28104e-05	-4.20184e-05	-2.52914e-05	-1.2813e-05	-3.87236e-06	2.40392e-06
584	0.431469	0.244404	0.136328	0.0746903	0.0400513	0.0209143	0.0105534	0.00508065	0.00227892	0.000903449	0.000267947	2.13824e-06	-8.84806e-05	-0.000102636	-8.81526e-05	-6.66404e-05	-4.67694e-05	-3.1195e-05	-2.00374e-05	-1.25391e-05	-7.78998e-06
585	0.431717	0.244389	0.136224	0.0745734	0.0399494	0.0208343	0.0104934	0.00503632	0.00224584	0.000878021	0.000247499	-1.51837e-05	-0.00010391	-0.000116967	-0.000101876	-8.00458e-05	-6.00111e-05	-4.43354e-05	-3.30753e-05	-2.54274e-05	-2.04479e-05
586	0.431948	0.244362	0.136111	0.07445	0.039843	0.0207514	0.010432	0.00499195	0.00221406	0.000855193	0.000230957	-2.72852e-05	-0.000112795	-0.000123422	-0.000106391	-8.29183e-05	-6.14156e-05	-4.43679e-05	-3.17831e-05	-2.2828e-05	-1.65418e-05
587	0.432187	0.244347	0.136015	0.074345	0.0397568	0.02069	0.0103931	0.00497091	0.00220621	0.000856756	0.000239122	-1.44935e-05	-9.67262e-05	-0.000104985	-8.62029e-05	-6.14051e-05	-3.88813e-05	-2.10416e-05	-7.84739e-06	1.56233e-06	8.1647e-06
588	0.432426	0.244335	0.135921	0.0742429	0.0396728	0.0206295	0.0103537	0.00494758	0.00219414	0.000852019	0.000238795	-1.24796e-05	-9.37965e-05	-0.000102111	-8.4048e-05	-6.04309e-05	-3.94165e-05	-2.33277e-05	-1.2068e-05	-4.73641e-06	-3.26983e-07
589	0.432672	0.244332	0.135838	0.0741516	0.0395993	0.0205792	0.0103238	0.00493323	0.00219053	0.000855324	0.000246232	-2.81505e-06	-8.3147e-05	-9.12493e-05	-7.34278e-05	-5.02914e-05	-2.98557e-05	-1.43492e-05	-3.61099e-06	3.30498e-06	7.43736e-06
590	0.432926	0.244338	0.135764	0.0740689	0.0395334	0.0205352	0.010299	0.00492263	0.00218945	0.000860014	0.000253994	6.19828e-06	-7.40439e-05	-8.2758e-05	-6.59421e-05	-4.40066e-05	-2.48425e-05	-1.06025e-05	-1.08159e-06	4.69014e-06	7.76178e-06
591	0.433157	0.244322	0.135667	0.0739629	0.0394431	0.0204656	0.0102473	0.00488405	0.0021594	0.00083489	0.000231247	-1.5843e-05	-9.64008e-05	-0.000106	-9.03429e-05	-6.96511e-05	-5.17019e-05	-3.85822e-05	-3.00517e-05	-2.51244e-05	-2.27467e-05
592	0.433361	0.244282	0.135549	0.0738373	0.039335	0.02038	0.0101816	0.00483358	0.00211968	0.000802486	0.000203762	-3.99403e-05	-0.000118005	-0.000125571	-0.000108063	-8.55305e-05	-6.56542e-05	-5.04699e-05	-3.97163e-05	-3.24037e-05	-2.74855e-05
593	0.433545	0.244228	0.135421	0.0737044	0.0392224	0.0202925	0.0101163	0.00478556	0.00208446	0.00077648	0.000184419	-5.43263e-05	-0.000128524	-0.000132903	-0.000112623	-8.7583e-05	-6.53815e-05	-4.80176e-05	-3.52202e-05	-2.60059e-05	-1.9343e-05
594	0.433726	0.244175	0.135297	0.0735793	0.0391198	0.0202166	0.010064	0.00475167	0.00206415	0.000765904	0.000180787	-5.29545e-05	-0.000123468	-0.000125056	-0.00010261	-7.58598e-05	-5.2306e-05	-3.38919e-05	-2.03153e-05	-1.05759e-05	-3.63142e-06
595	0.433897	0.244115	0.135169	0.0734512	0.0390146	0.0201382	0.0100088	0.00471434	0.00203954	0.000749988	0.000170598	-5.94968e-05	-0.000127795	-0.000128152	-0.00010516	-7.83605e-05	-5.5129e-05	-3.73291e-05	-2.46048e-05	-1.5916e-05	-1.01889e-05
596	0.434061	0.244053	0.135041	0.0733242	0.0389116	0.0200626	0.00995674	0.00468026	0.00201832	0.000737553	0.000164002	-6.22976e-05	-0.000128167	-0.000126992	-0.000103049	-7.5669e-05	-5.20897e-05	-3.40824e-05	-2.12266e-05	-1.24349e-05	-6.59675e-06
597	0.434225	0.243995	0.134919	0.0732041	0.038816	0.0199947	0.00991242	0.0046538	0.00200449	0.000732224	0.000164187	-5.86544e-05	-0.000122439	-0.000120076	-9.5523e-05	-6.79016e-05	-4.43162e-05	-2.64513e-05	-1.38305e-05	-5.32986e-06	1.85587e-07
598	0.434401	0.243951	0.134812	0.0731005	0.0387369	0.0199427	0.00988338	0.00464186	0.00200434	0.000739732	0.000176367	-4.38444e-05	-0.000106347	-0.000103566	-7.91377e-05	-5.19733e-05	-2.90425e-05	-1.19441e-05	-1.46652e-07	7.50892e-06	1.21804e-05
599	0.434561	0.243891	0.13469	0.07298	0.0386393	0.0198706	0.00983241	0.00460616	0.00197863	0.000719929	0.000159558	-5.96188e-05	-0.000122344	-0.00012056	-9.75779e-05	-7.21028e-05	-5.09717e-05	-3.57009e-05	-2.57082e-05	-1.98032e-05	-1.68096e-05
600	0.434712	0.243826	0.134565	0.0728577	0.0385413	0.0197992	0.00978334	0.00457371	0.00195769	0.000706601	0.000151128	-6.49078e-05	-0.000125553	-0.000122269	-9.80556e-05	-7.1416e-05	-4.90655e-05	-3.24475e-05	-2.0939e-05	-1.33283e-05	-8.42981e-06
601	0.434871	0.243772	0.134452	0.0727496	0.0384581	0.0197432	0.00975009	0.00455735	0.00195303	0.00070967	0.000159134	-5.38195e-05	-0.000112559	-0.00010809	-8.31157e-05	-5.59645e-05	-3.32499e-05	-1.63638e-05	-4.66211e-06	3.06904e-06	8.0061e-06
602	0.435026	0.243716	0.134337	0.0726387	0.0383713	0.0196823	0.00971062	0.00453334	0.00193925	0.000702106	0.000154954	-5.65014e-05	-0.000114948	-0.000110931	-8.68573e-05	-6.08709e-05	-3.94766e-05	-2.40047e-05	-1.37774e-05	-7.56407e-06	-4.17994e-06
603	0.435173	0.243654	0.134217	0.0725234	0.0382802	0.0196172	0.00966679	0.00450502	0.00192129	0.000690609	0.000147232	-6.21941e-05	-0.000119672	-0.000115284	-9.11362e-05	-6.51871e-05	-4.38291e-05	-2.83272e-05	-1.79669e-05	-1.14972e-05	-7.72224e-06
604	0.435321	0.243594	0.134102	0.0724129	0.0381944	0.0195577	0.00962905	0.00448314	0.00191015	0.00068637	0.000147222	-5.96992e-05	-0.000115724	-0.000110482	-8.57957e-05	-5.94501e-05	-3.77399e-05	-2.18792e-05	-1.11309e-05	-4.23841e-06	-9.88529e-09
605	0.435485	0.243553	0.134006	0.0723227	0.0381287	0.0195181	0.00961069	0.00448015	0.00191741	0.000699993	0.000164527	-4.04607e-05	-9.5635e-05	-9.0182e-05	-6.56437e-05	-3.9637e-05	-1.83621e-05	-2.98382e-06	7.25677e-06	1.3623e-05	1.73053e-05
606	0.435657	0.243521	0.133917	0.0722374	0.0380659	0.0194792	0.0095909	0.00447361	0.001919	0.00070588	0.000172083	-3.29365e-05	-8.91758e-05	-8.53784e-05	-6.2806e-05	-3.89063e-05	-1.97827e-05	-6.54758e-06	1.58405e-06	5.88693e-06	7.55522e-06
607	0.435818	0.243476	0.133816	0.0721388	0.0379887	0.0194246	0.00955441	0.00444949	0.00190238	0.00069316	0.000160857	-4.41414e-05	-0.000101175	-9.85482e-05	-7.72489e-05	-5.45609e-05	-3.64955e-05	-2.41171e-05	-1.66192e-05	-1.27197e-05	-1.12253e-05
608	0.435962	0.243417	0.1337	0.0720267	0.0378985	0.0193579	0.00950671	0.00441526	0.00187693	0.000673055	0.00014384	-5.94196e-05	-0.00011543	-0.000112083	-9.01166e-05	-6.66739e-05	-4.76971e-05	-3.42249e-05	-2.54503e-05	-2.01052e-05	-1.70168e-05
609	0.436119	0.243374	0.133604	0.0719351	0.0378304	0.0193147	0.00948394	0.00440741	0.00187928	0.000682156	0.000157372	-4.28881e-05	-9.672e-05	-9.16262e-05	-6.81121e-05	-4.31981e-05	-2.27703e-05	-7.85232e-06	2.35493e-06	9.10019e-06	1.35318e-05
610	0.436264	0.243319	0.133494	0.0718297	0.0377472	0.0192548	0.00944277	0.00437931	0.00185941	0.000666918	0.00014431	-5.53559e-05	-0.00010957	-0.000105445	-8.3254e-05	-5.98887e-05	-4.11714e-05	-2.81001e-05	-1.98704e-05	-1.5238e-05	-1.3062e-05
611	0.436388	0.243246	0.133368	0.0717093	0.03765	0.0191819	0.00938956	0.00434029	0.00182986	0.000643389	0.000124502	-7.28621e-05	-0.000125576	-0.000120353	-9.72194e-05	-7.2923e-05	-5.32061e-05	-3.90243e-05	-2.9551e-05	-2.3529e-05	-1.98086e-05
612	0.436499	0.243163	0.133235	0.0715836	0.0375493	0.0191073	0.00933636	0.00430286	0.00180344	0.000624465	0.000110695	-8.30588e-05	-0.000133067	-0.000125655	-0.000100619	-7.45746e-05	-5.32005e-05	-3.74252e-05	-2.64166e-05	-1.89234e-05	-1.38069e-05
613	0.43662	0.243094	0.133119	0.0714766	0.0374688	0.019054	0.00930534	0.00428837	0.00180054	0.000629461	0.000121043	-6.90326e-05	-0.000116433	-0.000107093	-8.05695e-05	-5.33434e-05	-3.10188e-05	-1.44878e-05	-2.90196e-06	4.99631e-06	1.03484e-05
614	0.436738	0.243023	0.133001	0.0713678	0.0373856	0.0189968	0.00926889	0.00426672	0.00178858	0.00062337	0.00011816	-7.0483e-05	-0.000117604	-0.000108732	-8.31666e-05	-5.72363e-05	-3.64534e-05	-2.16561e-05	-1.19622e-05	-6.09128e-06	-2.88354e-06
615	0.436844	0.242943	0.132875	0.0712504	0.0372937	0.0189307	0.00922345	0.00423597	0.00176751	0.000608265	0.000106497	-8.03223e-05	-0.000126601	-0.000117444	-9.18844e-05	-6.60811e-05	-4.54448e-05	-3.075e-05	-2.10732e-05	-1.51048e-05	-1.16627e-05
616	0.436941	0.242855	0.132743	0.0711287	0.0371986	0.0188622	0.00917636	0.00420436	0.00174639	0.000593963	9.65211e-05	-8.75584e-05	-0.000132053	-0.000121655	-9.51377e-05	-6.85081e-05	-4.70889e-05	-3.16078e-05	-2.11184e-05	-1.43022e-05	-9.97594e-06
617	0.437046	0.242779	0.132624	0.0710219	0.0371192	0.0188102	0.00914636	0.00419033	0.00174327	0.00059801	0.00010518	-7.59428e-05	-0.00011851	-0.000106805	-7.93492e-05	-5.20001e-05	-2.99977e-05	-1.40264e-05	-3.12003e-06	4.04729e-06	8.65897e-06
618	0.437155	0.242709	0.132511	0.0709201	0.037044	0.0187611	0.009118	0.00417651	0.00173883	0.000599149	0.000109278	-7.05963e-05	-0.000112994	-0.000101785	-7.52336e-05	-4.90417e-05	-2.83603e-05	-1.38235e-05	-4.43756e-06	1.13871e-06	4.09782e-06
619	0.437258	0.242633	0.132393	0.0708125	0.0369622	0.0187047	0.00908142	0.00415373	0.00172479	0.000590149	0.000102832	-7.60621e-05	-0.000118414	-0.000107675	-8.18424e-05	-5.64588e-05	-3.65795e-05	-2.27833e-05	-1.40437e-05	-8.9997e-06	-6.44583e-06
620	0.437348	0.242545	0.132264	0.0706946	0.0368705	0.0186387	0.00903562	0.00412213	0.00170244	0.000573469	8.9427e-05	-8.76703e-05	-0.000129075	-0.000117826	-9.1672e-05	-6.60054e-05	-4.58003e-05	-3.15939e-05	-2.23423e-05	-1.66801e-05	-1.34051e-05
621	0.437442	0.242465	0.132144	0.0705878	0.0367909	0.0185859	0.00900403	0.00410577	0.00169635	0.000574051	9.4292e-05	-8.00215e-05	-0.000119525	-0.000106862	-7.95392e-05	-5.28135e-05	-3.15874e-05	-1.63666e-05	-6.09757e-06	5.81952e-07	4.86506e-06
622	0.437543	0.242393	0.132033	0.0704889	0.0367189	0.0185398	0.00897836	0.00409433	0.00169411	0.000577331	0.000100594	-7.2295e-05	-0.00011136	-9.8851e-05	-7.2035e-05	-4.60331e-05	-2.56749e-05	-1.1431e-05	-2.23448e-06	3.27973e-06	6.30239e-06
623	0.437639	0.242317	0.131918	0.0703856	0.0366416	0.0184875	0.00894541	0.00407468	0.00168275	0.000570645	9.61758e-05	-7.59595e-05	-0.000115164	-0.000103285	-7.73441e-05	-5.23152e-05	-3.29453e-05	-1.96595e-05	-1.1366e-05	-6.68562e-06	-4.41862e-06
624	0.43772	0.242227	0.131789	0.0702695	0.0365515	0.0184225	0.00889997	0.00404277	0.00165949	0.000552548	8.09349e-05	-8.97478e-05	-0.00012829	-0.000116145	-9.0092e-05	-6.4968e-05	-4.54444e-05	-3.1909e-05	-2.32545e-05	-1.80977e-05	-1.52408e-05
625	0.437807	0.242147	0.131672	0.070166	0.0364753	0.0183728	0.00887097	0.00402857	0.00165523	0.000554753	8.73118e-05	-8.06092e-05	-0.000117198	-0.000103527	-7.61478e-05	-4.97693e-05	-2.89995e-05	-1.42e-05	-4.25739e-06	2.20578e-06	6.37682e-06
626	0.437908	0.24208	0.13157	0.070077	0.0364131	0.0183361	0.00885405	0.00402535	0.00166074	0.000565403	0.000100692	-6.60292e-05	-0.000102355	-8.89814e-05	-6.22338e-05	-3.66967e-05	-1.69139e-05	-3.2188e-06	5.51015e-06	1.06493e-05	1.33804e-05
627	0.437996	0.242002	0.131454	0.0699736	0.0363348	0.0182817	0.00881778	0.00400115	0.00164371	0.000552033	8.86611e-05	-7.81582e-05	-0.000115416	-0.000103421	-7.82649e-05	-5.43939e-05	-3.62757e-05	-2.42024e-05	-1.70302e-05	-1.337e-05	-1.20311e-05
628	0.438079	0.24192	0.131336	0.0698677	0.0362549	0.0182265	0.0087817	0.00397829	0.00162937	0.000542868	8.25378e-05	-8.25015e-05	-0.000118645	-0.000105821	-7.98933e-05	-5.51799e-05	-3.60802e-05	-2.28541e-05	-1.43458e-05	-9.16462e-06	-6.12328e-06
629	0.438163	0.241841	0.131222	0.0697675	0.0361811	0.0181778	0.00875244	0.0039626	0.0016225	0.000541442	8.43507e-05	-7.87964e-05	-0.000113819	-0.000100286	-7.38531e-05	-4.87271e-05	-2.92574e-05	-1.56892e-05	-6.871e-06	-1.42644e-06	1.81289e-06
630	0.438255	0.241771	0.131117	0.0696764	0.0361162	0.0181376	0.00873127	0.00395449	0.00162265	0.000546459	9.19858e-05	-6.99318e-05	-0.000104538	-9.10432e-05	-6.4889e-05	-4.01669e-05	-2.11685e-05	-8.11372e-06	1.5627e-07	5.01742e-06	7.63511e-06
631	0.438345	0.2417	0.131011	0.0695826	0.0360476	0.0180927	0.00870433	0.00393959	0.00161504	0.000542779	9.00353e-05	-7.14951e-05	-0.00010648	-9.37679e-05	-6.85838e-05	-4.4899e-05	-2.69418e-05	-1.49022e-05	-7.60854e-06	-3.68024e-06	-1.95055e-06
632	0.438428	0.241622	0.130899	0.0694831	0.0359732	0.0180418	0.00867139	0.00391877	0.00160173	0.00053371	8.31306e-05	-7.7469e-05	-0.000112187	-9.95105e-05	-7.4456e-05	-5.08769e-05	-3.29425e-05	-2.08166e-05	-1.33189e-05	-9.06922e-06	-6.90462e-06
633	0.438511	0.241546	0.130788	0.0693862	0.0359017	0.0179944	0.0086424	0.00390244	0.00159348	0.000530335	8.25646e-05	-7.64508e-05	-0.000110251	-9.69788e-05	-7.14502e-05	-4.74137e-05	-2.89898e-05	-1.63266e-05	-8.24504e-06	-3.3748e-06	-5.66098e-07
634	0.438607	0.241484	0.130694	0.069305	0.035846	0.0179626	0.00862887	0.00390138	0.00160028	0.00054175	9.64972e-05	-6.12741e-05	-9.45535e-05	-8.11448e-05	-5.56685e-05	-3.17705e-05	-1.3524e-05	-1.0608e-06	6.798e-06	1.14157e-05	1.39326e-05
635	0.438701	0.24142	0.130595	0.0692181	0.035783	0.0179219	0.00860476	0.00388811	0.00159326	0.000537761	9.34535e-05	-6.46303e-05	-9.89314e-05	-8.69128e-05	-6.29973e-05	-4.07235e-05	-2.41122e-05	-1.32729e-05	-7.01974e-06	-3.98943e-06	-3.04368e-06
636	0.43879	0.241352	0.130492	0.0691276	0.0357164	0.0178775	0.00857711	0.00387161	0.00158349	0.000531681	8.91434e-05	-6.82647e-05	-0.000102438	-9.05007e-05	-6.66796e-05	-4.44072e-05	-2.76522e-05	-1.65022e-05	-9.76546e-06	-6.07966e-06	-4.3101e-06
637	0.438879	0.241284	0.130391	0.0690385	0.0356513	0.017835	0.0085516	0.00385759	0.00157661	0.000528918	8.85945e-05	-6.7699e-05	-0.00010133	-8.91019e-05	-6.50627e-05	-4.25549e-05	-2.55113e-05	-1.40135e-05	-6.87926e-06	-2.76291e-06	-5.4889e-07
638	0.438975	0.241225	0.130299	0.0689589	0.0355956	0.0178017	0.00853524	0.00385262	0.00157867	0.000534982	9.67386e-05	-5.86047e-05	-9.18975e-05	-7.96301e-05	-5.56742e-05	-3.32849e-05	-1.63586e-05	-4.96919e-06	2.05997e-06	6.0633e-06	8.14409e-06
639	0.439072	0.241167	0.130207	0.0688781	0.0355379	0.0177653	0.00851479	0.00384259	0.00157472	0.000534104	9.70244e-05	-5.82786e-05	-9.21389e-05	-8.07338e-05	-5.77587e-05	-3.63784e-05	-2.04493e-05	-1.00324e-05	-3.95154e-06	-8.77836e-07	2.85758e-07
640	0.439165	0.241105	0.130111	0.0687931	0.0354754	0.017724	0.00848924	0.0038274	0.00156568	0.000528306	9.26671e-05	-6.22201e-05	-9.61786e-05	-8.50751e-05	-6.24299e-05	-4.13179e-05	-2.55552e-05	-1.51898e-05	-9.04529e-06	-5.79801e-06	-4.35722e-06
641	0.439251	0.241037	0.13001	0.0687033	0.0354086	0.0176785	0.00845983	0.00380875	0.00155362	0.000520002	8.63404e-05	-6.75745e-05	-0.000101068	-8.97069e-05	-6.68482e-05	-4.54862e-05	-2.94061e-05	-1.86511e-05	-1.20538e-05	-8.30423e-06	-6.32673e-06
642	0.439337	0.24097	0.12991	0.0686154	0.035344	0.0176358	0.00843367	0.00379385	0.00154583	0.000516449	8.52377e-05	-6.7266e-05	-9.98978e-05	-8.79338e-05	-6.45706e-05	-4.27257e-05	-2.61554e-05	-1.4899e-05	-7.79728e-06	-3.55279e-06	-1.10272e-06
643	0.439428	0.24091	0.129818	0.0685356	0.0352876	0.0176011	0.00841554	0.00378687	0.0015458	0.000520481	9.14847e-05	-5.98974e-05	-9.20144e-05	-7.98515e-05	-5.64444e-05	-3.4631e-05	-1.81341e-05	-6.98479e-06	-2.62983e-08	4.03223e-06	6.24699e-06
644	0.439524	0.240855	0.12973	0.0684595	0.0352342	0.0175688	0.00839887	0.00378052	0.00154559	0.000523511	9.59114e-05	-5.51647e-05	-8.75787e-05	-7.60207e-05	-5.33607e-05	-3.23511e-05	-1.66751e-05	-6.34835e-06	-2.10403e-07	3.02944e-06	4.42674e-06
645	0.439613	0.240792	0.129635	0.0683753	0.0351719	0.0175269	0.00837202	0.00376348	0.00153425	0.000515068	8.86005e-05	-6.23543e-05	-9.51697e-05	-8.42407e-05	-6.22711e-05	-4.19263e-05	-2.68494e-05	-1.70403e-05	-1.13347e-05	-8.44276e-06	-7.31094e-06
646	0.439704	0.240734	0.129544	0.0682959	0.0351149	0.0174907	0.0083516	0.00375358	0.00153087	0.000515462	9.10891e-05	-5.87185e-05	-9.08554e-05	-7.94299e-05	-5.69872e-05	-3.6114e-05	-2.04203e-05	-9.89811e-06	-3.38686e-06	3.9429e-07	2.48864e-06
647	0.439796	0.240677	0.129455	0.0682179	0.035059	0.0174553	0.00833149	0.00374359	0.00152697	0.000514885	9.21013e-05	-5.71244e-05	-8.92196e-05	-7.80157e-05	-5.59076e-05	-3.54104e-05	-2.01074e-05	-9.98809e-06	-3.90058e-06	-5.77023e-07	1.01222e-06
648	0.439885	0.240618	0.129364	0.0681377	0.0350007	0.0174172	0.00830842	0.00373044	0.00151975	0.000510869	8.95916e-05	-5.91022e-05	-9.11731e-05	-8.01739e-05	-5.8346e-05	-3.81277e-05	-2.30697e-05	-1.31514e-05	-7.22149e-06	-4.01617e-06	-2.50977e-06
649	0.43997	0.240554	0.129269	0.068054	0.0349389	0.0173757	0.00828214	0.00371425	0.0015097	0.000504277	8.47886e-05	-6.30672e-05	-9.47891e-05	-8.36554e-05	-6.17571e-05	-4.14585e-05	-2.62796e-05	-1.61924e-05	-1.00487e-05	-6.59163e-06	-4.80301e-06
650	0.440054	0.240492	0.129175	0.0679718	0.0348789	0.0173364	0.00825828	0.00370084	0.0015028	0.000501206	8.3871e-05	-6.27951e-05	-9.38353e-05	-8.2258e-05	-6.00072e-05	-3.93756e-05	-2.38546e-05	-1.34103e-05	-6.89869e-06	-3.07102e-06	-9.17575e-07
651	0.440139	0.240431	0.129084	0.0678923	0.0348218	0.0172998	0.00823716	0.00369006	0.00149842	0.000500509	8.51501e-05	-6.05409e-05	-9.11542e-05	-7.94291e-05	-5.71626e-05	-3.65747e-05	-2.11266e-05	-1.0776e-05	-4.38069e-06	-6.97103e-07	1.27908e-06
652	0.440227	0.240374	0.128997	0.0678163	0.0347677	0.0172661	0.00821858	0.00368154	0.00149599	0.000501481	8.78131e-05	-5.71846e-05	-8.76483e-05	-7.6046e-05	-5.40242e-05	-3.37261e-05	-1.85784e-05	-8.5258e-06	-2.42334e-06	9.7187e-07	2.66302e-06
653	0.440321	0.240323	0.128915	0.0677463	0.0347193	0.0172375	0.00820472	0.00367734	0.00149754	0.000506093	9.38205e-05	-5.07503e-05	-8.13025e-05	-7.00333e-05	-4.84383e-05	-2.85836e-05	-1.38607e-05	-4.2013e-06	1.54225e-06	4.61147e-06	6.00736e-06
654	0.440411	0.240268	0.128829	0.0676709	0.0346648	0.017202	0.00818325	0.00366485	0.00149017	0.000501228	8.98326e-05	-5.47877e-05	-8.58658e-05	-7.53312e-05	-5.45316e-05	-3.54583e-05	-2.14703e-05	-1.24887e-05	-7.36575e-06	-4.86412e-06	-3.98787e-06
655	0.440493	0.240207	0.128737	0.0675893	0.0346041	0.0171606	0.00815612	0.00364711	0.00147806	0.000492216	8.23744e-05	-6.1543e-05	-9.23269e-05	-8.16448e-05	-6.07014e-05	-4.14181e-05	-2.71252e-05	-1.77369e-05	-1.21092e-05	-9.0122e-06	-7.4582e-06
656	0.440575	0.240147	0.128647	0.0675104	0.0345468	0.0171232	0.00813368	0.00363471	0.00147197	0.000489894	8.22633e-05	-6.03228e-05	-9.0224e-05	-7.88559e-05	-5.72892e-05	-3.73833e-05	-2.2447e-05	-1.23947e-05	-6.09202e-06	-2.32213e-06	-1.11118e-07
657	0.440661	0.240091	0.128561	0.0674364	0.0344943	0.0170906	0.00811584	0.00362675	0.00147007	0.000491476	8.5704e-05	-5.59723e-05	-8.54846e-05	-7.39983e-05	-5.24499e-05	-3.26348e-05	-1.78378e-05	-7.96897e-06	-1.89873e-06	1.5822e-06	3.4407e-06
658	0.440749	0.240037	0.128478	0.0673642	0.0344432	0.0170588	0.00809833	0.0036186	0.0014675	0.000491888	8.74834e-05	-5.37665e-05	-8.33623e-05	-7.22139e-05	-5.11173e-05	-3.17971e-05	-1.7506e-05	-8.1423e-06	-2.573e-06	4.11706e-07	1.77939e-06
659	0.440835	0.239983	0.128394	0.0672913	0.0343911	0.0170256	0.00807914	0.00360852	0.00146277	0.000489988	8.68446e-05	-5.40353e-05	-8.37221e-05	-7.28698e-05	-5.21335e-05	-3.31664e-05	-1.91892e-05	-1.00882e-05	-4.72819e-06	-1.90031e-06	-6.38736e-07
660	0.440924	0.239931	0.128313	0.0672209	0.0343412	0.0169946	0.00806208	0.00360056	0.00146023	0.000490385	8.8647e-05	-5.16863e-05	-8.126e-05	-7.04777e-05	-4.98582e-05	-3.09879e-05	-1.70598e-05	-7.95318e-06	-2.53514e-06	3.97039e-07	1.80238e-06
661	0.441007	0.239875	0.128227	0.0671452	0.0342858	0.0169578	0.00803889	0.00358622	0.00145108	0.000483958	8.34323e-05	-5.65428e-05	-8.61932e-05	-7.56774e-05	-5.53825e-05	-3.68317e-05	-2.31938e-05	-1.43435e-05	-9.1527e-06	-6.42665e-06	-5.21475e-06
662	0.44109	0.239818	0.128142	0.067071	0.0342323	0.0169232	0.00801831	0.00357496	0.00144553	0.000481692	8.29686e-05	-5.6031e-05	-8.51182e-05	-7.42095e-05	-5.35619e-05	-3.46367e-05	-2.05785e-05	-1.12573e-05	-5.54902e-06	-2.26569e-06	-4.63657e-07
663	0.441184	0.239773	0.128068	0.0670082	0.0341901	0.0168999	0.00800899	0.00357487	0.00145104	0.000490346	9.32516e-05	-4.49882e-05	-7.37769e-05	-6.27933e-05	-4.21683e-05	-2.33038e-05	-9.32251e-06	-9.17052e-08	5.5072e-06	8.65367e-06	1.0283e-05
664	0.441275	0.239727	0.127991	0.0669417	0.0341431	0.0168705	0.00799246	0.00356642	0.00144705	0.00048836	9.17607e-05	-4.68512e-05	-7.64696e-05	-6.65342e-05	-4.70465e-05	-2.93449e-05	-1.65258e-05	-8.44824e-06	-3.99391e-06	-1.98583e-06	-1.49099e-06
665	0.441357	0.23967	0.127905	0.0668649	0.0340856	0.0168307	0.00796557	0.0035478	0.0014332	0.000476957	8.14061e-05	-5.69097e-05	-8.6577e-05	-7.67961e-05	-5.74391e-05	-3.97808e-05	-2.68903e-05	-1.86187e-05	-1.38476e-05	-1.14028e-05	-1.03545e-05
666	0.441432	0.239608	0.127814	0.0667848	0.0340258	0.0167895	0.00793819	0.00352971	0.00142094	0.000468233	7.48275e-05	-6.2098e-05	-9.07353e-05	-8.0058e-05	-5.98198e-05	-4.12433e-05	-2.73814e-05	-1.8088e-05	-1.22556e-05	-8.7243e-06	-6.57866e-06
667	0.441524	0.239565	0.127743	0.0667256	0.0339875	0.0167703	0.00793343	0.00353472	0.00143218	0.00048332	9.22849e-05	-4.31263e-05	-7.07165e-05	-5.92366e-05	-3.8325e-05	-1.91528e-05	-4.75689e-06	5.00759e-06	1.12392e-05	1.50873e-05	1.74574e-05
668	0.441615	0.239519	0.127669	0.0666613	0.0339424	0.0167426	0.00791819	0.00352725	0.00142888	0.000481734	9.08711e-05	-4.52852e-05	-7.41442e-05	-6.42268e-05	-4.50474e-05	-2.77158e-05	-1.52421e-05	-7.47187e-06	-3.30357e-06	-1.58674e-06	-1.41382e-06
669	0.4417	0.239468	0.127589	0.0665909	0.033891	0.0167084	0.00789653	0.00351357	0.00141974	0.000474869	8.49138e-05	-5.10654e-05	-8.00765e-05	-7.04027e-05	-5.14262e-05	-3.4188e-05	-2.16641e-05	-1.36834e-05	-9.13594e-06	-6.86502e-06	-5.95724e-06
670	0.441782	0.239415	0.127507	0.0665193	0.0338388	0.0166739	0.00787507	0.00350069	0.00141206	0.000470149	8.18105e-05	-5.32789e-05	-8.17409e-05	-7.16371e-05	-5.22343e-05	-3.45215e-05	-2.14587e-05	-1.28772e-05	-7.67808e-06	-4.71935e-06	-3.10332e-06
671	0.441875	0.239374	0.127439	0.0664614	0.0338005	0.0166536	0.00786804	0.00350244	0.00141919	0.000480378	9.37491e-05	-4.04125e-05	-6.8351e-05	-5.79124e-05	-3.82519e-05	-2.03095e-05	-7.03007e-06	1.75277e-06	7.12873e-06	1.02284e-05	1.19386e-05
672	0.441964	0.239328	0.127364	0.0663957	0.0337532	0.016623	0.00784936	0.00349121	0.00141198	0.000474884	8.85589e-05	-4.61098e-05	-7.49872e-05	-6.57007e-05	-4.72906e-05	-3.06424e-05	-1.86802e-05	-1.12329e-05	-7.21297e-06	-5.49336e-06	-5.19014e-06
673	0.442045	0.239276	0.127283	0.066324	0.0337002	0.0165869	0.00782575	0.00347563	0.00140113	0.000466591	8.1534e-05	-5.25492e-05	-8.11433e-05	-7.16551e-05	-5.3006e-05	-3.60239e-05	-2.36083e-05	-1.558e-05	-1.08503e-05	-8.29307e-06	-7.02493e-06
674	0.44213	0.239228	0.127207	0.0662583	0.0336538	0.0165581	0.00780995	0.00346851	0.00139939	0.000468047	8.48694e-05	-4.80576e-05	-7.58512e-05	-6.57095e-05	-4.64477e-05	-2.88476e-05	-1.57965e-05	-7.11935e-06	-1.73915e-06	1.45609e-06	3.33541e-06
675	0.442212	0.239177	0.127128	0.0661892	0.0336036	0.0165251	0.00778955	0.00345629	0.001392	0.000463251	8.12815e-05	-5.12288e-05	-7.90326e-05	-6.912e-05	-5.01984e-05	-3.30014e-05	-2.04e-05	-1.22187e-05	-7.38583e-06	-4.79659e-06	-3.58792e-06
676	0.442291	0.239124	0.127048	0.0661194	0.033553	0.0164919	0.00776921	0.00344441	0.00138526	0.000459446	7.90677e-05	-5.26058e-05	-7.99571e-05	-6.97625e-05	-5.06154e-05	-3.31939e-05	-2.03451e-05	-1.18849e-05	-6.73987e-06	-3.80429e-06	-2.21379e-06
677	0.44237	0.239072	0.12697	0.0660513	0.0335041	0.0164606	0.00775082	0.00343458	0.00138066	0.000457845	7.91016e-05	-5.17148e-05	-7.86206e-05	-6.81814e-05	-4.88787e-05	-3.13375e-05	-1.83841e-05	-9.82963e-06	-4.60254e-06	-1.60137e-06	3.39395e-08
678	0.44245	0.239023	0.126893	0.0659855	0.0334576	0.0164315	0.00773459	0.00342676	0.00137791	0.00045793	8.06413e-05	-4.95114e-05	-7.6178e-05	-6.57114e-05	-4.64795e-05	-2.9052e-05	-1.62315e-05	-7.8215e-06	-2.74961e-06	8.44798e-08	1.53969e-06
679	0.442533	0.238976	0.12682	0.0659226	0.0334136	0.0164047	0.00772028	0.00342058	0.00137655	0.00045915	8.30799e-05	-4.66347e-05	-7.32754e-05	-6.2981e-05	-4.4004e-05	-2.68567e-05	-1.43165e-05	-6.17768e-06	-1.36542e-06	1.22048e-06	2.43863e-06
680	0.442614	0.238927	0.126744	0.0658568	0.0333665	0.0163743	0.00770208	0.0034102	0.00137069	0.000455625	8.0545e-05	-4.8932e-05	-7.57204e-05	-6.57462e-05	-4.71466e-05	-3.03776e-05	-1.8192e-05	-1.03757e-05	-5.85283e-06	-3.52478e-06	-2.53492e-06
681	0.442689	0.238873	0.126664	0.0657862	0.0333145	0.0163393	0.00767942	0.00339556	0.00136084	0.00044841	7.46689e-05	-5.41853e-05	-8.07038e-05	-7.06025e-05	-5.19069e-05	-3.50189e-05	-2.26693e-05	-1.46384e-05	-9.85185e-06	-7.21509e-06	-5.87615e-06
682	0.442772	0.238829	0.126594	0.0657268	0.0332743	0.0163164	0.00766943	0.00339411	0.00136469	0.000455396	8.34891e-05	-4.42623e-05	-7.00524e-05	-5.9392e-05	-4.01989e-05	-2.28249e-05	-9.98257e-06	-1.44951e-06	3.84404e-06	6.98567e-06	8.82024e-06
683	0.442854	0.238783	0.126521	0.0656644	0.0332302	0.0162887	0.00765356	0.00338573	0.0013605	0.000453217	8.19598e-05	-4.59261e-05	-7.22786e-05	-6.2404e-05	-4.41121e-05	-2.77036e-05	-1.58709e-05	-8.38705e-06	-4.18419e-06	-2.17865e-06	-1.52933e-06
684	0.442932	0.238734	0.126446	0.0655988	0.0331828	0.0162577	0.00763445	0.00337425	0.00135347	0.000448525	7.8344e-05	-4.91529e-05	-7.54442e-05	-6.56274e-05	-4.73991e-05	-3.10035e-05	-1.91075e-05	-1.14736e-05	-7.03018e-06	-4.69186e-06	-3.61575e-06
685	0.443013	0.238687	0.126374	0.0655368	0.0331393	0.0162309	0.00761978	0.00336753	0.00135153	0.000449285	8.05462e-05	-4.61975e-05	-7.20742e-05	-6.19813e-05	-4.35108e-05	-2.68591e-05	-1.46766e-05	-6.72473e-06	-1.93822e-06	7.5957e-07	2.20215e-06
686	0.44309	0.238638	0.126298	0.0654709	0.0330916	0.0161995	0.00760028	0.00335566	0.00134411	0.000444207	7.65292e-05	-4.98733e-05	-7.57821e-05	-6.5897e-05	-4.77075e-05	-3.13629e-05	-1.94969e-05	-1.18694e-05	-7.41987e-06	-5.07812e-06	-4.01698e-06
687	0.443167	0.23859	0.126225	0.0654079	0.0330471	0.0161716	0.00758455	0.0033479	0.00134119	0.00044403	7.78508e-05	-4.77453e-05	-7.31929e-05	-6.29929e-05	-4.45298e-05	-2.79031e-05	-1.57265e-05	-7.7545e-06	-2.92719e-06	-1.76869e-07	1.32163e-06
688	0.443251	0.238548	0.126158	0.0653507	0.0330082	0.0161491	0.00757401	0.00334508	0.00134293	0.000448232	8.32364e-05	-4.18992e-05	-6.72664e-05	-5.71702e-05	-3.88927e-05	-2.24857e-05	-1.05451e-05	-2.82248e-06	1.73895e-06	4.20163e-06	5.38558e-06
689	0.443337	0.238509	0.126093	0.0652958	0.0329709	0.0161275	0.00756373	0.0033419	0.00134371	0.000450907	8.65419e-05	-3.86668e-05	-6.44662e-05	-5.49634e-05	-3.73356e-05	-2.15841e-05	-1.02836e-05	-3.17904e-06	7.86859e-07	2.67538e-06	3.30549e-06
690	0.443419	0.238466	0.126023	0.0652351	0.0329272	0.0160992	0.0075463	0.00333126	0.00133679	0.00044569	8.18438e-05	-4.34859e-05	-6.97038e-05	-6.07213e-05	-4.36122e-05	-2.83288e-05	-1.74261e-05	-1.06441e-05	-6.92693e-06	-5.21673e-06	-4.69815e-06
691	0.443502	0.238424	0.125956	0.0651768	0.0328864	0.016074	0.00753241	0.00332466	0.00133448	0.000445726	8.3085e-05	-4.16375e-05	-6.75121e-05	-5.82617e-05	-4.08632e-05	-2.52264e-05	-1.38928e-05	-6.60354e-06	-2.31002e-06	3.62279e-08	1.24123e-06
692	0.443594	0.238392	0.125898	0.0651277	0.0328545	0.0160576	0.00752715	0.0033265	0.00134042	0.000453797	9.21075e-05	-3.23042e-05	-5.81836e-05	-4.9072e-05	-3.18558e-05	-1.64068e-05	-5.25749e-06	1.84645e-06	5.94346e-06	8.07048e-06	9.02252e-06
693	0.443681	0.238354	0.125833	0.0650711	0.0328141	0.0160316	0.00751138	0.0033169	0.001334	0.000448602	8.69813e-05	-3.79899e-05	-6.47321e-05	-5.66039e-05	-4.03985e-05	-2.59465e-05	-1.57666e-05	-9.60386e-06	-6.42402e-06	-5.19517e-06	-5.12622e-06
694	0.443771	0.238319	0.125772	0.0650184	0.0327779	0.0160102	0.00750067	0.00331295	0.00133395	0.000450605	8.99737e-05	-3.45416e-05	-6.10394e-05	-5.26973e-05	-3.62167e-05	-2.13875e-05	-1.07154e-05	-3.94527e-06	-4.78433e-08	2.00278e-06	2.99235e-06
695	0.443866	0.238289	0.125715	0.0649696	0.0327452	0.015992	0.00749278	0.00331152	0.00133608	0.000454438	9.44139e-05	-3.00758e-05	-5.68182e-05	-4.88208e-05	-3.27027e-05	-1.82228e-05	-7.8828e-06	-1.43627e-06	2.13228e-06	3.83393e-06	4.44029e-06
696	0.443959	0.238257	0.125656	0.064918	0.0327092	0.0159699	0.00748057	0.00330532	0.00133307	0.000452776	9.30383e-05	-3.1719e-05	-5.89739e-05	-5.15633e-05	-3.60221e-05	-2.20746e-05	-1.22137e-05	-6.19621e-06	-3.01364e-06	-1.66211e-06	-1.37563e-06
697	0.444055	0.238229	0.125601	0.0648698	0.0326765	0.0159512	0.00747186	0.00330283	0.00133403	0.000455424	9.6358e-05	-2.82358e-05	-5.55315e-05	-4.8199e-05	-3.26918e-05	-1.87018e-05	-8.71523e-06	-2.4936e-06	9.62519e-07	2.64767e-06	3.31974e-06
698	0.444149	0.238198	0.125542	0.0648181	0.0326398	0.0159281	0.0074584	0.00329528	0.00132964	0.000452428	9.37388e-05	-3.10006e-05	-5.86681e-05	-5.17731e-05	-3.66931e-05	-2.30925e-05	-1.34546e-05	-7.54973e-06	-4.39091e-06	-2.99627e-06	-2.61924e-06
699	0.444238	0.238163	0.125479	0.0647625	0.0325995	0.0159016	0.00744175	0.00328484	0.00132273	0.000447318	8.94486e-05	-3.49647e-05	-6.25058e-05	-5.55254e-05	-4.03252e-05	-2.6541e-05	-1.66518e-05	-1.04343e-05	-6.91101e-06	-5.10936e-06	-4.29025e-06
700	0.444335	0.238137	0.125426	0.0647163	0.0325688	0.0158851	0.00743553	0.00328526	0.00132709	0.000453887	9.72236e-05	-2.65046e-05	-5.35943e-05	-4.62417e-05	-3.06765e-05	-1.65086e-05	-6.2149e-06	4.19484e-07	4.36039e-06	6.5691e-06	7.77504e-06
701	0.444436	0.238114	0.125375	0.0646722	0.0325395	0.0158692	0.00742906	0.00328457	0.00132944	0.000457524	0.000101095	-2.29658e-05	-5.06689e-05	-4.4056e-05	-2.92829e-05	-1.59311e-05	-6.47235e-06	-6.96409e-07	2.35497e-06	3.63603e-06	3.87101e-06
702	0.44454	0.238093	0.125326	0.0646289	0.0325104	0.0158529	0.00742183	0.00328278	0.00133045	0.00045963	0.000103333	-2.10861e-05	-4.93488e-05	-4.33379e-05	-2.91305e-05	-1.62747e-05	-7.23159e-06	-1.79025e-06	1.00514e-06	2.10675e-06	2.23825e-06
703	0.444643	0.238072	0.125276	0.0645846	0.0324799	0.015835	0.00741274	0.00327899	0.00132939	0.00045967	0.00010355	-2.1139e-05	-4.98377e-05	-4.4277e-05	-3.04618e-05	-1.79134e-05	-9.08937e-06	-3.7855e-06	-1.05623e-06	3.9986e-08	2.1722e-07
704	0.44474	0.238043	0.125219	0.0645328	0.0324417	0.0158092	0.00739582	0.00326744	0.00132068	0.00045222	9.64677e-05	-2.82808e-05	-5.71926e-05	-5.18536e-05	-3.82024e-05	-2.57385e-05	-1.692e-05	-1.15532e-05	-8.70596e-06	-7.44984e-06	-7.08241e-06
705	0.444841	0.23802	0.125168	0.0644876	0.0324108	0.0157914	0.00738753	0.00326527	0.00132216	0.000455764	0.000101195	-2.27994e-05	-5.1121e-05	-4.52152e-05	-3.09585e-05	-1.7831e-05	-8.29329e-06	-2.16324e-06	1.47739e-06	3.54388e-06	4.72755e-06
706	0.444947	0.238003	0.125121	0.0644466	0.0323836	0.0157769	0.00738206	0.00326539	0.00132532	0.000460334	0.000106218	-1.78297e-05	-4.64495e-05	-4.09494e-05	-2.71444e-05	-1.44956e-05	-5.46521e-06	1.18679e-07	3.16215e-06	4.56945e-06	5.02312e-06
707	0.445047	0.237978	0.125067	0.0643978	0.032348	0.0157533	0.00736696	0.00325539	0.00131792	0.000453928	9.98999e-05	-2.45262e-05	-5.37227e-05	-4.88548e-05	-3.56688e-05	-2.3599e-05	-1.51011e-05	-1.00045e-05	-7.40671e-06	-6.40552e-06	-6.31842e-06
708	0.445153	0.23796	0.125021	0.0643566	0.0323205	0.0157385	0.00736125	0.00325548	0.00132139	0.000459249	0.00010621	-1.76403e-05	-4.64112e-05	-4.11275e-05	-2.747e-05	-1.48488e-05	-5.71614e-06	9.30961e-08	3.47377e-06	5.32051e-06	6.30978e-06
709	0.445262	0.237945	0.124976	0.0643163	0.0322932	0.0157231	0.0073544	0.00325377	0.00132235	0.000461301	0.000108442	-1.57063e-05	-4.4997e-05	-4.03211e-05	-2.72993e-05	-1.53228e-05	-6.84542e-06	-1.7121e-06	9.59542e-07	2.05218e-06	2.23184e-06
710	0.44537	0.237928	0.12493	0.0642745	0.032264	0.0157056	0.00734513	0.00324947	0.00132062	0.00046062	0.000107954	-1.64197e-05	-4.60979e-05	-4.18334e-05	-2.91821e-05	-1.75102e-05	-9.26662e-06	-4.29928e-06	-1.73051e-06	-6.81398e-07	-4.87638e-07
711	0.445486	0.23792	0.124892	0.0642404	0.0322425	0.0156958	0.00734361	0.00325303	0.00132691	0.000468167	0.00011593	-8.4116e-06	-3.82026e-05	-3.40632e-05	-2.14894e-05	-9.82735e-06	-1.52595e-06	3.55858e-06	6.29339e-06	7.54732e-06	7.976e-06
712	0.445597	0.237906	0.124847	0.0641993	0.0322131	0.0156772	0.00733249	0.00324623	0.00132211	0.000463878	0.000111333	-1.3722e-05	-4.43856e-05	-4.11497e-05	-2.94535e-05	-1.86262e-05	-1.11187e-05	-6.79717e-06	-4.80635e-06	-4.2884e-06	-4.59688e-06
713	0.445709	0.237893	0.124804	0.064159	0.0321848	0.0156601	0.00732343	0.0032421	0.00132066	0.000463726	0.000111731	-1.3105e-05	-4.36364e-05	-4.02287e-05	-2.82648e-05	-1.7056e-05	-9.05408e-06	-4.13372e-06	-1.44951e-06	-1.52325e-07	3.97572e-07
714	0.44583	0.23789	0.12477	0.0641287	0.0321664	0.0156529	0.00732416	0.00324772	0.00132894	0.00047326	0.000121726	-3.02792e-06	-3.36249e-05	-3.03117e-05	-1.84226e-05	-7.25844e-06	7.211e-07	5.62628e-06	8.28592e-06	9.53361e-06	9.9956e-06
715	0.445958	0.237892	0.12474	0.0641008	0.0321493	0.0156459	0.00732418	0.00325167	0.00133459	0.000479182	0.000127142	1.49447e-06	-3.01488e-05	-2.79157e-05	-1.70889e-05	-6.95452e-06	2.49175e-08	3.95053e-06	5.64126e-06	5.92267e-06	5.41557e-06
716	0.446082	0.237889	0.124705	0.0640674	0.0321259	0.0156321	0.00731682	0.00324786	0.00133219	0.000476905	0.00012429	-2.22387e-06	-3.47928e-05	-3.34252e-05	-2.33516e-05	-1.38422e-05	-7.3609e-06	-3.81445e-06	-2.39263e-06	-2.27713e-06	-2.8522e-06
717	0.446202	0.237882	0.124666	0.0640291	0.0320978	0.0156137	0.0073053	0.00324037	0.00132669	0.000472171	0.000119692	-6.92437e-06	-3.96166e-05	-3.82831e-05	-2.81113e-05	-1.83648e-05	-1.15176e-05	-7.49341e-06	-5.4997e-06	-4.73473e-06	-4.59728e-06
718	0.446322	0.237877	0.124627	0.0639925	0.0320718	0.0155979	0.00729685	0.00323649	0.00132536	0.000472155	0.000120337	-5.90095e-06	-3.82848e-05	-3.66129e-05	-2.60377e-05	-1.58216e-05	-8.45447e-06	-3.88048e-06	-1.32833e-06	-1.51334e-08	6.44265e-07
719	0.446453	0.237882	0.1246	0.0639669	0.0320567	0.015593	0.00729926	0.00324341	0.00133473	0.000482687	0.000131321	5.19561e-06	-2.72101e-05	-2.55941e-05	-1.50714e-05	-4.90096e-06	2.41647e-06	6.92099e-06	9.36901e-06	1.05313e-05	1.09845e-05
720	0.446583	0.237885	0.124569	0.0639368	0.032036	0.0155813	0.00729378	0.00324133	0.00133402	0.000482047	0.000130039	2.92601e-06	-3.06025e-05	-3.01398e-05	-2.0758e-05	-1.17059e-05	-5.48811e-06	-2.07311e-06	-7.12317e-07	-6.40144e-07	-1.2822e-06
721	0.446708	0.237882	0.124533	0.0639002	0.0320087	0.0155631	0.007282	0.00323327	0.00132774	0.00047636	0.000124342	-3.02153e-06	-3.68307e-05	-3.65725e-05	-2.72747e-05	-1.81739e-05	-1.17774e-05	-8.06127e-06	-6.28435e-06	-5.68664e-06	-5.69693e-06
722	0.446849	0.237896	0.124514	0.0638822	0.0320005	0.0155646	0.00729052	0.00324618	0.00134312	0.000493051	0.000141726	1.47999e-05	-1.863e-05	-1.79546e-05	-8.16683e-06	1.49876e-06	8.52217e-06	1.29098e-05	1.53847e-05	1.66907e-05	1.73845e-05
723	0.446988	0.237907	0.124489	0.0638563	0.0319827	0.0155547	0.00728594	0.00324424	0.00134186	0.000491248	0.000138708	1.02388e-05	-2.48643e-05	-2.58992e-05	-1.78251e-05	-9.87366e-06	-4.57608e-06	-1.94116e-06	-1.2604e-06	-1.80218e-06	-3.01871e-06
724	0.447126	0.237916	0.124463	0.0638288	0.0319632	0.0155434	0.00728032	0.00324181	0.00134083	0.000490561	0.000137851	9.0511e-06	-2.63473e-05	-2.75424e-05	-1.94534e-05	-1.13022e-05	-5.62356e-06	-2.43365e-06	-1.03065e-06	-6.87038e-07	-8.56176e-07
725	0.447271	0.237932	0.124443	0.063808	0.0319506	0.015539	0.00728175	0.00324665	0.00134732	0.000497638	0.000144988	1.60506e-05	-1.94987e-05	-2.07753e-05	-1.26731e-05	-4.41947e-06	1.43184e-06	4.84131e-06	6.48755e-06	7.07677e-06	7.13641e-06
726	0.447416	0.237947	0.124422	0.0637849	0.0319348	0.0155308	0.0072787	0.00324637	0.00134806	0.00049834	0.000145099	1.53487e-05	-2.10571e-05	-2.31527e-05	-1.58071e-05	-8.25132e-06	-3.05509e-06	-2.76828e-07	7.44745e-07	7.01683e-07	1.10898e-07
727	0.447562	0.237963	0.124401	0.0637616	0.0319187	0.0155222	0.00727543	0.00324604	0.00134899	0.000499528	0.000146063	1.59251e-05	-2.08565e-05	-2.32335e-05	-1.60483e-05	-8.53313e-06	-3.27019e-06	-3.33139e-07	9.25764e-07	1.18829e-06	9.64512e-07
728	0.447708	0.237979	0.12438	0.0637377	0.0319018	0.0155128	0.00727124	0.00324482	0.00134908	0.000499956	0.000146339	1.5874e-05	-2.12393e-05	-2.38781e-05	-1.68632e-05	-9.4334e-06	-4.18839e-06	-1.222e-06	9.48356e-08	4.28189e-07	2.75543e-07
729	0.447853	0.237993	0.124356	0.0637113	0.0318823	0.0155007	0.0072644	0.00324103	0.00134671	0.000498033	0.000144378	1.36963e-05	-2.36479e-05	-2.64581e-05	-1.95348e-05	-1.21224e-05	-6.83695e-06	-3.79052e-06	-2.37034e-06	-1.92318e-06	-1.96088e-06
730	0.447995	0.238005	0.124331	0.0636833	0.0318614	0.0154874	0.00725665	0.00323661	0.00134401	0.000496075	0.000142674	1.20572e-05	-2.52496e-05	-2.79777e-05	-2.09068e-05	-1.32863e-05	-7.74738e-06	-4.41908e-06	-2.70337e-06	-1.95837e-06	-1.70386e-06
731	0.448147	0.238026	0.124315	0.0636647	0.03185	0.0154838	0.00725884	0.00324233	0.00135164	0.000504624	0.000151623	2.11838e-05	-1.60058e-05	-1.86053e-05	-1.13729e-05	-3.56164e-06	2.18383e-06	5.71952e-06	7.63046e-06	8.54883e-06	8.9485e-06
732	0.448311	0.238058	0.124309	0.0636553	0.031847	0.0154877	0.00726757	0.0032537	0.00136402	0.000516992	0.000163433	3.2187e-05	-5.89697e-06	-9.40349e-06	-3.06599e-06	3.86268e-06	8.72828e-06	1.13756e-05	1.23802e-05	1.23683e-05	1.18105e-05
733	0.448471	0.238086	0.124297	0.0636383	0.0318349	0.0154814	0.00726498	0.00325273	0.0013631	0.000515192	0.000160288	2.75292e-05	-1.20704e-05	-1.70177e-05	-1.20178e-05	-6.31966e-06	-2.58378e-06	-9.73487e-07	-9.19609e-07	-1.80003e-06	-3.14524e-06
734	0.448634	0.238116	0.124287	0.0636234	0.0318251	0.0154775	0.00726531	0.00325527	0.00136644	0.000518521	0.000163269	3.01083e-05	-9.79082e-06	-1.48645e-05	-9.79665e-06	-3.83998e-06	3.31466e-07	2.53816e-06	3.33419e-06	3.32886e-06	2.981e-06
735	0.448795	0.238143	0.124274	0.0636046	0.031811	0.0154691	0.00726086	0.00325287	0.00136471	0.000516652	0.000160893	2.71279e-05	-1.3331e-05	-1.88634e-05	-1.41448e-05	-8.44342e-06	-4.45854e-06	-2.39662e-06	-1.72885e-06	-1.86839e-06	-2.37598e-06
736	0.448949	0.238163	0.124254	0.0635785	0.0317898	0.0154538	0.00724993	0.0032444	0.00135734	0.00050961	0.000153821	1.994e-05	-2.05852e-05	-2.60783e-05	-2.12055e-05	-1.52484e-05	-1.09272e-05	-8.46975e-06	-7.36574e-06	-7.04268e-06	-7.07161e-06
737	0.449108	0.238189	0.12424	0.0635596	0.0317765	0.0154472	0.00724845	0.00324617	0.00136099	0.000514347	0.000159256	2.59454e-05	-1.40043e-05	-1.88639e-05	-1.32921e-05	-6.58404e-06	-1.48107e-06	1.76766e-06	3.65434e-06	4.73728e-06	5.43515e-06
738	0.449271	0.238218	0.124228	0.063543	0.031765	0.0154419	0.00724771	0.0032481	0.00136416	0.00051786	0.00016265	2.90055e-05	-1.13592e-05	-1.66603e-05	-1.15455e-05	-5.3195e-06	-7.40088e-07	1.92731e-06	3.16183e-06	3.51283e-06	3.39377e-06
739	0.44944	0.238253	0.124222	0.0635312	0.031758	0.0154408	0.00725084	0.00325362	0.00137067	0.000524518	0.000169019	3.49121e-05	-5.94642e-06	-1.17098e-05	-7.00525e-06	-1.13752e-06	3.12872e-06	5.5211e-06	6.51472e-06	6.65849e-06	6.3688e-06
740	0.44962	0.238298	0.124226	0.0635286	0.0317593	0.0154474	0.00726109	0.00326573	0.00138329	0.000536824	0.000180614	4.56533e-05	3.93715e-06	-2.62607e-06	1.3548e-06	6.57271e-06	1.02528e-05	1.21117e-05	1.26152e-05	1.23056e-05	1.15948e-05
741	0.449798	0.23834	0.124224	0.0635188	0.0317522	0.0154443	0.00726061	0.00326612	0.00138327	0.00053566	0.00017796	4.14239e-05	-1.81973e-06	-9.80367e-06	-7.12117e-06	-3.08448e-06	-4.81389e-07	3.90674e-07	-1.45472e-08	-1.16427e-06	-2.65354e-06
742	0.449968	0.238372	0.124213	0.0634992	0.0317353	0.0154317	0.00725103	0.00325798	0.00137543	0.000527505	0.000169266	3.221e-05	-1.14072e-05	-1.95665e-05	-1.6852e-05	-1.25868e-05	-9.57735e-06	-8.14016e-06	-7.83867e-06	-8.1544e-06	-8.694e-06
743	0.450132	0.2384	0.124198	0.0634767	0.0317163	0.0154179	0.00724122	0.00325065	0.00136947	0.000522284	0.000164542	2.79621e-05	-1.50881e-05	-2.25516e-05	-1.90153e-05	-1.38248e-05	-9.81525e-06	-7.33253e-06	-5.96643e-06	-5.22148e-06	-4.72411e-06
744	0.450309	0.238441	0.124196	0.0634683	0.0317121	0.0154194	0.00724725	0.00325963	0.00138022	0.000534086	0.000177045	4.1034e-05	-1.46954e-06	-8.37237e-06	-4.26373e-06	1.49091e-06	6.03137e-06	8.98813e-06	1.07516e-05	1.18021e-05	1.25024e-05
745	0.450492	0.238486	0.124198	0.0634621	0.0317088	0.0154206	0.00725184	0.00326587	0.00138684	0.000540312	0.000182452	4.5426e-05	1.8254e-06	-6.21043e-06	-3.26262e-06	1.29478e-06	4.5884e-06	6.23716e-06	6.6239e-06	6.226e-06	5.4074e-06
746	0.450674	0.238531	0.124198	0.0634534	0.0317024	0.0154182	0.00725217	0.00326747	0.00138855	0.000541442	0.000182698	4.47071e-05	1.84546e-07	-8.67586e-06	-6.43823e-06	-2.47674e-06	3.29965e-07	1.59618e-06	1.70319e-06	1.13018e-06	2.45887e-07
747	0.450855	0.238574	0.124196	0.0634419	0.0316929	0.0154127	0.00724956	0.0032663	0.00138774	0.000540395	0.000181155	4.26399e-05	-2.32107e-06	-1.1488e-05	-9.41691e-06	-5.492e-06	-2.60802e-06	-1.16713e-06	-8.02574e-07	-1.04729e-06	-1.54276e-06
748	0.451045	0.238625	0.124202	0.0634386	0.0316917	0.0154156	0.00725559	0.00327407	0.00139621	0.000548965	0.000189577	5.08753e-05	5.7952e-06	-3.38479e-06	-1.21969e-06	2.89037e-06	6.02898e-06	7.77263e-06	8.46933e-06	8.57058e-06	8.42216e-06
749	0.451228	0.238667	0.124199	0.0634253	0.0316798	0.015407	0.00724937	0.00326885	0.00139093	0.000543008	0.000182671	4.29512e-05	-3.11533e-06	-1.32136e-05	-1.18984e-05	-8.5859e-06	-6.21308e-06	-5.2231e-06	-5.2842e-06	-5.95734e-06	-6.90572e-06
750	0.451408	0.238708	0.124194	0.0634106	0.031667	0.0153981	0.0072437	0.00326505	0.00138804	0.000540497	0.000180332	4.0782e-05	-5.01321e-06	-1.47013e-05	-1.28344e-05	-8.84137e-06	-5.67619e-06	-3.79764e-06	-2.8861e-06	-2.51073e-06	-2.33952e-06
751	0.4516	0.238761	0.124201	0.0634084	0.0316669	0.0154024	0.00725141	0.00327492	0.00139906	0.000552064	0.000192175	5.28181e-05	7.22863e-06	-2.2111e-06	-5.69462e-08	4.24332e-06	7.7125e-06	9.8698e-06	1.10161e-05	1.1567e-05	1.18426e-05
752	0.451786	0.238807	0.1242	0.0633968	0.0316563	0.015395	0.0072463	0.00327079	0.00139486	0.000547159	0.00018625	4.57507e-05	-1.00619e-06	-1.16021e-05	-1.05904e-05	-7.43008e-06	-5.11351e-06	-4.13462e-06	-4.20185e-06	-4.90475e-06	-5.92491e-06
753	0.451973	0.238853	0.1242	0.0633863	0.0316472	0.0153895	0.00724388	0.00327013	0.00139503	0.000547622	0.000186794	4.63619e-05	-2.399e-07	-1.05518e-05	-9.11899e-06	-5.40684e-06	-2.41764e-06	-6.54048e-07	1.70016e-07	4.62974e-07	5.44094e-07
754	0.452164	0.238903	0.124203	0.0633794	0.0316417	0.0153878	0.00724511	0.00327313	0.00139882	0.000551637	0.000190762	5.02047e-05	3.49036e-06	-6.8892e-06	-5.48023e-06	-1.76414e-06	1.23658e-06	2.99972e-06	3.7944e-06	4.01486e-06	3.96851e-06
755	0.452355	0.238953	0.124206	0.0633712	0.0316346	0.015384	0.00724395	0.00327339	0.00139952	0.000552207	0.000190924	4.98697e-05	2.66434e-06	-8.16509e-06	-7.16145e-06	-3.8166e-06	-1.16705e-06	2.52483e-07	7.01949e-07	5.70069e-07	1.61862e-07
756	0.452553	0.23901	0.124215	0.0633698	0.0316341	0.0153868	0.00724947	0.00328042	0.00140713	0.000559845	0.000198346	5.7017e-05	9.57415e-06	-1.41914e-06	-5.00503e-07	2.82954e-06	5.52211e-06	7.03126e-06	7.60869e-06	7.63804e-06	7.42188e-06
757	0.452753	0.239068	0.124225	0.0633672	0.0316316	0.0153869	0.00725161	0.0032834	0.00141005	0.000562152	0.000199792	5.75384e-05	9.19786e-06	-2.63185e-06	-2.48564e-06	1.24834e-07	2.13568e-06	2.98686e-06	2.91869e-06	2.30633e-06	1.44629e-06
758	0.452948	0.23912	0.124228	0.0633585	0.0316227	0.0153805	0.00724717	0.00327985	0.00140654	0.000558211	0.00019524	5.23731e-05	3.50963e-06	-8.71947e-06	-8.84624e-06	-6.39292e-06	-4.43765e-06	-3.55361e-06	-3.51074e-06	-3.94108e-06	-4.55269e-06
759	0.453141	0.23917	0.12423	0.063348	0.0316125	0.0153732	0.00724239	0.00327657	0.00140395	0.00055586	0.000192962	5.0172e-05	1.4722e-06	-1.04795e-05	-1.02185e-05	-7.2838e-06	-4.77381e-06	-3.28093e-06	-2.59146e-06	-2.35079e-06	-2.27775e-06
760	0.453336	0.239223	0.124234	0.0633402	0.0316053	0.0153692	0.00724116	0.00327711	0.00140542	0.000557768	0.000195086	5.24561e-05	3.93807e-06	-7.78591e-06	-7.25677e-06	-4.0314e-06	-1.22903e-06	5.3889e-07	1.47042e-06	1.90818e-06	2.12442e-06
761	0.453534	0.239278	0.12424	0.0633345	0.0316	0.0153669	0.00724152	0.00327903	0.00140804	0.000560551	0.000197774	5.49539e-05	6.23347e-06	-5.6775e-06	-5.32024e-06	-2.26366e-06	3.58608e-07	1.92279e-06	2.61833e-06	2.78301e-06	2.68752e-06
762	0.453732	0.239332	0.124245	0.0633277	0.0315932	0.015363	0.00723996	0.00327881	0.0014083	0.000560775	0.000197708	5.45169e-05	5.42805e-06	-6.81549e-06	-6.75044e-06	-3.95295e-06	-1.56656e-06	-2.23231e-07	2.61458e-07	2.2349e-07	-6.55724e-08
763	0.453921	0.239378	0.124242	0.0633119	0.0315775	0.0153501	0.00722946	0.00326974	0.00139984	0.000552415	0.000189221	4.58414e-05	-3.41167e-06	-1.57622e-05	-1.57422e-05	-1.2935e-05	-1.04949e-05	-9.06305e-06	-8.46196e-06	-8.35976e-06	-8.48693e-06
764	0.454115	0.23943	0.124245	0.0633033	0.0315697	0.015346	0.00722872	0.00327135	0.00140296	0.000556558	0.000194152	5.14911e-05	2.97146e-06	-8.59967e-06	-7.75115e-06	-4.0757e-06	-7.39855e-07	1.6035e-06	3.12292e-06	4.14374e-06	4.931e-06
765	0.454313	0.239485	0.124251	0.0632979	0.0315647	0.0153442	0.00722981	0.00327421	0.00140669	0.000560566	0.000198113	5.52446e-05	6.43842e-06	-5.46694e-06	-4.99675e-06	-1.75223e-06	1.08837e-06	2.86157e-06	3.72784e-06	4.0071e-06	3.96122e-06
766	0.4545	0.239528	0.124245	0.0632794	0.0315463	0.0153286	0.00721666	0.00326247	0.00139546	0.000549305	0.000186523	4.32048e-05	-6.07975e-06	-1.84517e-05	-1.84233e-05	-1.55947e-05	-1.31463e-05	-1.17427e-05	-1.1222e-05	-1.12605e-05	-1.15901e-05
767	0.454694	0.23958	0.124249	0.0632716	0.0315396	0.0153259	0.00721757	0.00326602	0.00140083	0.000555956	0.000194214	5.18542e-05	3.5393e-06	-7.81318e-06	-6.70424e-06	-2.73555e-06	9.06946e-07	3.55303e-06	5.36046e-06	6.65064e-06	7.69021e-06
768	0.454891	0.239634	0.124254	0.0632652	0.0315336	0.0153232	0.00721774	0.00326795	0.00140358	0.000558906	0.000196996	5.42681e-05	5.47249e-06	-6.4376e-06	-5.95579e-06	-2.68925e-06	1.66356e-07	1.93102e-06	2.7542e-06	2.95072e-06	2.78198e-06
769	0.455086	0.239686	0.124257	0.0632556	0.0315242	0.0153167	0.00721383	0.00326557	0.00140183	0.000557216	0.000195059	5.19566e-05	2.75397e-06	-9.54903e-06	-9.42748e-06	-6.48255e-06	-3.90793e-06	-2.38136e-06	-1.74931e-06	-1.69081e-06	-1.93657e-06
770	0.455285	0.239742	0.124264	0.0632503	0.0315192	0.0153148	0.00721471	0.00326824	0.00140544	0.000561226	0.0001992	5.61296e-05	6.95527e-06	-5.28077e-06	-5.03935e-06	-1.92099e-06	8.76351e-07	2.66978e-06	3.60844e-06	4.00986e-06	4.14055e-06
771	0.455476	0.239789	0.124261	0.0632352	0.0315039	0.0153022	0.00720455	0.00325948	0.00139722	0.000553003	0.00019068	4.71925e-05	-2.4292e-06	-1.51033e-05	-1.52801e-05	-1.25629e-05	-1.01574e-05	-8.75493e-06	-8.21379e-06	-8.22257e-06	-8.51977e-06
772	0.455662	0.239833	0.124256	0.0632175	0.0314868	0.0152887	0.00719429	0.00325156	0.00139082	0.000547597	0.000186024	4.32023e-05	-5.74709e-06	-1.77024e-05	-1.71017e-05	-1.35497e-05	-1.02576e-05	-7.92288e-06	-6.40859e-06	-5.40633e-06	-4.65616e-06
773	0.455851	0.23988	0.124254	0.0632049	0.0314753	0.0152813	0.00719063	0.00325063	0.00139172	0.00054975	0.000189088	4.70044e-05	-1.29338e-06	-1.26467e-05	-1.14852e-05	-7.41766e-06	-3.66468e-06	-9.33132e-07	9.05623e-07	2.15322e-06	3.06426e-06
774	0.45604	0.239927	0.124253	0.0631923	0.0314636	0.0152734	0.00718614	0.00324846	0.0013909	0.000549622	0.00018926	4.72497e-05	-1.10703e-06	-1.26076e-05	-1.16646e-05	-7.88301e-06	-4.48356e-06	-2.17356e-06	-8.23196e-07	-1.27812e-07	1.71894e-07
775	0.456228	0.239973	0.124251	0.0631786	0.0314508	0.0152643	0.00718044	0.00324501	0.00138877	0.000548161	0.000188099	4.61942e-05	-2.1501e-06	-1.36793e-05	-1.2782e-05	-9.05246e-06	-5.70585e-06	-3.44465e-06	-2.13354e-06	-1.46124e-06	-1.16101e-06
776	0.456416	0.240019	0.124249	0.0631647	0.0314379	0.0152553	0.0071748	0.00324173	0.0013869	0.000547068	0.000187417	4.57356e-05	-2.47055e-06	-1.38949e-05	-1.2903e-05	-9.08038e-06	-5.63935e-06	-3.28134e-06	-1.87007e-06	-1.093e-06	-6.82012e-07
777	0.456603	0.240065	0.124247	0.0631514	0.0314257	0.0152469	0.00716987	0.0032392	0.0013858	0.000546764	0.000187531	4.60707e-05	-2.00826e-06	-1.33475e-05	-1.22898e-05	-8.41282e-06	-4.92681e-06	-2.53336e-06	-1.09644e-06	-3.03442e-07	1.1412e-07
778	0.456781	0.240101	0.124235	0.063128	0.0314033	0.0152284	0.00715484	0.00322651	0.00137449	0.000536189	0.000177304	3.59906e-05	-1.20391e-05	-2.33737e-05	-2.23324e-05	-1.84836e-05	-1.50352e-05	-1.26882e-05	-1.13061e-05	-1.05756e-05	-1.0227e-05
779	0.456955	0.240135	0.124222	0.0631047	0.0313821	0.015212	0.00714294	0.00321796	0.00136832	0.000531746	0.00017421	3.40477e-05	-1.29241e-05	-2.32397e-05	-2.11936e-05	-1.63446e-05	-1.18975e-05	-8.55249e-06	-6.17246e-06	-4.4432e-06	-3.09388e-06
780	0.457131	0.240172	0.124212	0.0630855	0.0313654	0.0152005	0.00713606	0.00321455	0.00136733	0.000532424	0.000176073	3.67961e-05	-9.4825e-06	-1.92427e-05	-1.67545e-05	-1.15672e-05	-6.88286e-06	-3.40132e-06	-9.85616e-07	6.78613e-07	1.86257e-06
781	0.457308	0.24021	0.124204	0.0630675	0.0313498	0.0151898	0.00712983	0.00321146	0.00136624	0.000532525	0.000176853	3.79295e-05	-8.20756e-06	-1.79724e-05	-1.56002e-05	-1.06207e-05	-6.22353e-06	-3.09815e-06	-1.098e-06	1.01212e-07	7.80865e-07
782	0.457484	0.240247	0.124195	0.063049	0.0313335	0.0151784	0.00712263	0.00320721	0.00136382	0.000531142	0.000176009	3.73248e-05	-8.74671e-06	-1.85493e-05	-1.62774e-05	-1.14372e-05	-7.20205e-06	-4.24916e-06	-2.42097e-06	-1.38308e-06	-8.44643e-07
783	0.457651	0.240276	0.124179	0.0630226	0.0313094	0.0151592	0.00710769	0.00319524	0.00135371	0.000522119	0.000167587	2.92264e-05	-1.66747e-05	-2.63879e-05	-2.40684e-05	-1.92001e-05	-1.49435e-05	-1.19671e-05	-1.01069e-05	-9.02332e-06	-8.42176e-06
784	0.457809	0.240297	0.124154	0.0629894	0.0312794	0.0151348	0.00708834	0.00317965	0.00134076	0.000511024	0.000157869	2.06071e-05	-2.43469e-05	-3.31944e-05	-3.00525e-05	-2.43855e-05	-1.93433e-05	-1.55883e-05	-1.29528e-05	-1.10949e-05	-9.71856e-06
785	0.457977	0.240329	0.124143	0.06297	0.0312642	0.0151263	0.00708572	0.00318157	0.00134602	0.000518781	0.000167555	3.187e-05	-1.17366e-05	-1.93946e-05	-1.51833e-05	-8.54758e-06	-2.62729e-06	1.92065e-06	5.26734e-06	7.75688e-06	9.68696e-06
786	0.458141	0.240357	0.124127	0.0629458	0.0312434	0.0151111	0.00707539	0.00317455	0.00134098	0.000514756	0.000163888	2.81149e-05	-1.589e-05	-2.41782e-05	-2.07836e-05	-1.51242e-05	-1.03221e-05	-7.02144e-06	-5.04021e-06	-4.02451e-06	-3.66748e-06
787	0.458294	0.240375	0.124101	0.0629126	0.0312138	0.0150874	0.00705676	0.00315952	0.00132831	0.000503552	0.000153589	1.83856e-05	-2.52375e-05	-3.32408e-05	-2.96018e-05	-2.37015e-05	-1.86352e-05	-1.50255e-05	-1.2672e-05	-1.12039e-05	-1.02992e-05
788	0.458438	0.240385	0.124068	0.0628727	0.0311786	0.0150591	0.00703442	0.00314172	0.00131377	0.000491367	0.000143186	9.41439e-06	-3.29861e-05	-3.98906e-05	-3.52279e-05	-2.83509e-05	-2.23392e-05	-1.7806e-05	-1.45457e-05	-1.21852e-05	-1.04024e-05
789	0.458587	0.240403	0.124046	0.0628442	0.0311559	0.0150444	0.00702661	0.00313924	0.00131525	0.000495807	0.000149912	1.79812e-05	-2.28775e-05	-2.84541e-05	-2.26281e-05	-1.47242e-05	-7.8053e-06	-2.4742e-06	1.48152e-06	4.43949e-06	6.72515e-06
790	0.458739	0.240423	0.124025	0.062818	0.031135	0.0150306	0.00701895	0.0031359	0.00131472	0.000496984	0.000152015	2.04724e-05	-2.03803e-05	-2.62377e-05	-2.09205e-05	-1.37158e-05	-7.66109e-06	-3.33985e-06	-5.2398e-07	1.17776e-06	2.103e-06
791	0.458884	0.240437	0.123998	0.0627848	0.0311069	0.0150094	0.00700336	0.00312428	0.00130558	0.00048927	0.00014502	1.37455e-05	-2.71215e-05	-3.31668e-05	-2.81404e-05	-2.12817e-05	-1.55927e-05	-1.16294e-05	-9.14031e-06	-7.71399e-06	-6.99472e-06
792	0.459013	0.240436	0.123957	0.0627382	0.0310659	0.0149758	0.0069761	0.00310159	0.00128603	0.000471827	0.000129025	-1.2046e-06	-4.12633e-05	-4.66308e-05	-4.09918e-05	-3.35443e-05	-2.72639e-05	-2.26887e-05	-1.95551e-05	-1.74439e-05	-1.59947e-05
793	0.459154	0.240449	0.123932	0.0627094	0.0310444	0.0149633	0.00697133	0.00310281	0.00129174	0.000480964	0.000140872	1.28942e-05	-2.52036e-05	-2.87999e-05	-2.15192e-05	-1.25237e-05	-4.76802e-06	1.22191e-06	5.7163e-06	9.13761e-06	1.18465e-05
794	0.459288	0.240454	0.123898	0.062672	0.0310133	0.01494	0.00695437	0.00309027	0.00128196	0.000472703	0.000133268	5.34397e-06	-3.31331e-05	-3.74364e-05	-3.11253e-05	-2.33226e-05	-1.69573e-05	-1.25384e-05	-9.78352e-06	-8.2613e-06	-7.60402e-06
795	0.459405	0.240444	0.123851	0.0626209	0.0309691	0.0149042	0.00692554	0.00306651	0.00126168	0.000454772	0.000116933	-9.86309e-06	-4.74929e-05	-5.11073e-05	-4.41856e-05	-3.57955e-05	-2.88263e-05	-2.37556e-05	-2.02752e-05	-1.79309e-05	-1.63349e-05
796	0.459528	0.240443	0.123814	0.0625824	0.0309392	0.0148842	0.00691404	0.00306151	0.00126154	0.000458296	0.000123336	-1.09586e-06	-3.66945e-05	-3.84956e-05	-2.99078e-05	-1.99553e-05	-1.15004e-05	-5.00428e-06	-1.49151e-07	3.52372e-06	6.40322e-06
797	0.459645	0.240436	0.123772	0.0625384	0.0309033	0.0148577	0.00689507	0.00304798	0.00125164	0.000450691	0.000117077	-6.67136e-06	-4.20606e-05	-4.40083e-05	-3.58489e-05	-2.65598e-05	-1.89729e-05	-1.3529e-05	-9.89606e-06	-7.60503e-06	-6.2594e-06
798	0.459756	0.240425	0.123726	0.0624912	0.0308648	0.014829	0.00687437	0.00303314	0.00124086	0.000442682	0.000110957	-1.14796e-05	-4.59304e-05	-4.71779e-05	-3.84669e-05	-2.87133e-05	-2.07042e-05	-1.48461e-05	-1.07787e-05	-8.0091e-06	-6.11984e-06
799	0.459863	0.240411	0.123679	0.0624439	0.030827	0.0148013	0.00685517	0.00302015	0.00123224	0.000437084	0.000107469	-1.34651e-05	-4.68177e-05	-4.72379e-05	-3.78853e-05	-2.76202e-05	-1.91935e-05	-1.29867e-05	-8.62281e-06	-5.5978e-06	-3.48735e-06
800	0.459967	0.240395	0.123631	0.0623957	0.0307884	0.0147733	0.00683574	0.00300697	0.0012234	0.000431196	0.000103573	-1.60162e-05	-4.84582e-05	-4.82665e-05	-3.85121e-05	-2.79981e-05	-1.94363e-05	-1.31817e-05	-8.8382e-06	-5.888e-06	-3.89671e-06
801	0.460063	0.240373	0.123577	0.0623425	0.0307454	0.0147411	0.00681224	0.00298982	0.00121066	0.000421426	9.58002e-05	-2.24462e-05	-5.39829e-05	-5.31802e-05	-4.30164e-05	-3.22331e-05	-2.35002e-05	-1.71431e-05	-1.27442e-05	-9.76959e-06	-7.77247e-06
802	0.460155	0.240349	0.123523	0.06229	0.0307039	0.014711	0.00679145	0.00297588	0.00120156	0.000415724	9.24937e-05	-2.40221e-05	-5.42705e-05	-5.24753e-05	-4.15199e-05	-3.00826e-05	-2.07913e-05	-1.39416e-05	-9.09505e-06	-5.70257e-06	-3.30641e-06
803	0.46025	0.240329	0.123473	0.0622431	0.0306684	0.0146871	0.00677693	0.00296821	0.00119864	0.000416032	9.49796e-05	-2.00736e-05	-4.93461e-05	-4.6912e-05	-3.55572e-05	-2.3896e-05	-1.45133e-05	-7.67536e-06	-2.92282e-06	3.08188e-07	2.48589e-06
804	0.460332	0.240296	0.123412	0.0621837	0.03062	0.0146501	0.00674877	0.00294632	0.00118089	0.000400872	8.13388e-05	-3.29156e-05	-6.18719e-05	-5.94476e-05	-4.83251e-05	-3.705e-05	-2.81596e-05	-2.18867e-05	-1.77475e-05	-1.51596e-05	-1.36409e-05
805	0.460413	0.240266	0.123354	0.06213	0.0305787	0.0146212	0.00672999	0.00293496	0.00117484	0.000398622	8.18622e-05	-3.02815e-05	-5.75475e-05	-5.36925e-05	-4.12937e-05	-2.88264e-05	-1.87806e-05	-1.13561e-05	-6.04574e-06	-2.25067e-06	5.23408e-07
806	0.460496	0.240237	0.123299	0.0620794	0.0305407	0.0145955	0.00671402	0.00292598	0.00117061	0.000397518	8.27594e-05	-2.81518e-05	-5.47119e-05	-5.05206e-05	-3.80538e-05	-2.57226e-05	-1.59756e-05	-8.9865e-06	-4.23205e-06	-1.10381e-06	8.97182e-07
807	0.460565	0.240197	0.123232	0.0620167	0.0304903	0.0145572	0.00668514	0.00290371	0.0011527	0.000382333	6.9196e-05	-4.08308e-05	-6.69907e-05	-6.27156e-05	-5.03708e-05	-3.82934e-05	-2.88813e-05	-2.22722e-05	-1.79164e-05	-1.51851e-05	-1.35634e-05
808	0.460631	0.240154	0.123165	0.0619553	0.0304425	0.0145227	0.00666118	0.0028875	0.001142	0.00037554	6.52403e-05	-4.26447e-05	-6.71014e-05	-6.13928e-05	-4.77743e-05	-3.4511e-05	-2.39534e-05	-1.62072e-05	-1.07011e-05	-6.7921e-06	-3.95569e-06
809	0.460697	0.240114	0.123102	0.0618982	0.0303995	0.0144933	0.00664246	0.00287653	0.00113642	0.000373653	6.58595e-05	-4.03184e-05	-6.36124e-05	-5.71198e-05	-4.299e-05	-2.94207e-05	-1.87199e-05	-1.09666e-05	-5.5733e-06	-1.88772e-06	6.19149e-07
810	0.460762	0.240074	0.123039	0.0618425	0.0303579	0.014465	0.00662454	0.00286594	0.00113073	0.000371121	6.52793e-05	-3.97597e-05	-6.24613e-05	-5.57466e-05	-4.16492e-05	-2.829e-05	-1.79245e-05	-1.05955e-05	-5.68877e-06	-2.53195e-06	-5.80193e-07
811	0.460817	0.240025	0.122968	0.061778	0.0303075	0.0144279	0.00659758	0.00284609	0.00111557	0.000358917	5.48558e-05	-4.91753e-05	-7.13678e-05	-6.44612e-05	-5.03696e-05	-3.71345e-05	-2.69582e-05	-1.98462e-05	-1.51584e-05	-1.22036e-05	-1.04235e-05
812	0.460866	0.239972	0.122894	0.0617124	0.0302569	0.0143914	0.0065721	0.00282853	0.00110352	0.000350646	4.92215e-05	-5.29159e-05	-7.36831e-05	-6.56395e-05	-5.05823e-05	-3.64775e-05	-2.54782e-05	-1.75584e-05	-1.20574e-05	-8.27136e-06	-5.63436e-06
813	0.46091	0.239916	0.122819	0.0616458	0.0302061	0.0143551	0.00654709	0.00281165	0.00109225	0.000343209	4.43877e-05	-5.59635e-05	-7.54874e-05	-6.65651e-05	-5.08802e-05	-3.63268e-05	-2.50127e-05	-1.6884e-05	-1.12631e-05	-7.43654e-06	-4.8338e-06
814	0.460949	0.239856	0.12274	0.0615773	0.0301538	0.0143177	0.00652121	0.00279402	0.00108029	0.000335073	3.88128e-05	-5.98219e-05	-7.81926e-05	-6.84953e-05	-5.22931e-05	-3.74017e-05	-2.58773e-05	-1.76308e-05	-1.19608e-05	-8.13664e-06	-5.57486e-06
815	0.460979	0.239789	0.122657	0.061504	0.0300972	0.0142764	0.00649176	0.00277301	0.00106509	0.0003238	3.01785e-05	-6.66781e-05	-8.38418e-05	-7.33178e-05	-5.65444e-05	-4.12553e-05	-2.94522e-05	-2.10092e-05	-1.51991e-05	-1.1273e-05	-8.63433e-06
816	0.461009	0.239724	0.122576	0.0614347	0.0300456	0.0142407	0.00646847	0.00275865	0.00105698	0.000320003	2.9382e-05	-6.53556e-05	-8.09859e-05	-6.93189e-05	-5.16651e-05	-3.56744e-05	-2.32928e-05	-1.43569e-05	-8.11375e-06	-3.79666e-06	-7.96498e-07
817	0.461039	0.239661	0.122498	0.061369	0.0299977	0.0142088	0.00644866	0.00274744	0.00105158	0.000318407	3.02183e-05	-6.30189e-05	-7.77787e-05	-6.56713e-05	-4.78761e-05	-3.1957e-05	-1.9803e-05	-1.12119e-05	-5.4046e-06	-1.59584e-06	8.36296e-07
818	0.461067	0.239597	0.122419	0.0613029	0.0299492	0.014176	0.00642763	0.00273457	0.00104406	0.000314254	2.80637e-05	-6.40785e-05	-7.83348e-05	-6.6108e-05	-4.84407e-05	-3.28054e-05	-2.10291e-05	-1.28675e-05	-7.51099e-06	-4.15272e-06	-2.15459e-06
819	0.461085	0.239524	0.122333	0.0612291	0.0298932	0.0141356	0.00639896	0.00271401	0.00102882	0.000302367	1.82118e-05	-7.2749e-05	-8.6364e-05	-7.3828e-05	-5.60473e-05	-4.04054e-05	-2.86712e-05	-2.05615e-05	-1.52415e-05	-1.18878e-05	-9.85186e-06
820	0.4611	0.23945	0.122247	0.0611564	0.0298392	0.014098	0.00637388	0.00269776	0.00101862	0.000296248	1.48781e-05	-7.41373e-05	-8.63332e-05	-7.26996e-05	-5.40115e-05	-3.75686e-05	-2.5087e-05	-1.62509e-05	-1.02061e-05	-6.11822e-06	-3.33372e-06
821	0.461113	0.239376	0.122161	0.0610853	0.0297871	0.0140626	0.00635103	0.00268371	0.0010105	0.000292028	1.31862e-05	-7.42065e-05	-8.53731e-05	-7.1101e-05	-5.20361e-05	-3.5397e-05	-2.28497e-05	-1.40479e-05	-8.11939e-06	-4.22008e-06	-1.69185e-06
822	0.461121	0.239297	0.122072	0.0610109	0.029732	0.0140241	0.00632496	0.00266627	0.000998772	0.000283961	7.39464e-06	-7.86312e-05	-8.90204e-05	-7.43514e-05	-5.51349e-05	-3.8503e-05	-2.60652e-05	-1.74385e-05	-1.17261e-05	-8.06722e-06	-5.79161e-06
823	0.461118	0.23921	0.121976	0.0609301	0.0296709	0.01398	0.00629364	0.00264385	0.000982325	0.000271436	-2.57933e-06	-8.6945e-05	-9.62409e-05	-8.08337e-05	-6.10976e-05	-4.40769e-05	-3.13248e-05	-2.24217e-05	-1.64472e-05	-1.25247e-05	-9.97397e-06
824	0.461115	0.239125	0.121883	0.0608539	0.0296154	0.0139424	0.00626946	0.00262924	0.000974306	0.000267921	-2.98993e-06	-8.51642e-05	-9.28569e-05	-7.62232e-05	-5.5502e-05	-3.76516e-05	-2.41712e-05	-1.46073e-05	-8.01845e-06	-3.51539e-06	-4.10606e-07
825	0.461115	0.239044	0.121795	0.060783	0.0295654	0.0139101	0.00625042	0.00261938	0.000970551	0.000268107	-3.33208e-07	-8.10171e-05	-8.78703e-05	-7.08335e-05	-5.0008e-05	-3.22645e-05	-1.90465e-05	-9.86476e-06	-3.75508e-06	1.86395e-07	2.65673e-06
826	0.461106	0.238956	0.121701	0.0607053	0.0295082	0.0138702	0.00622312	0.00260066	0.000957316	0.000258195	-8.37647e-06	-8.81407e-05	-9.46852e-05	-7.7728e-05	-5.72259e-05	-3.99552e-05	-2.72973e-05	-1.87215e-05	-1.32347e-05	-9.91269e-06	-8.04326e-06
827	0.461094	0.238865	0.121605	0.0606273	0.0294513	0.0138312	0.00619734	0.00258402	0.000946769	0.000251625	-1.23602e-05	-9.04223e-05	-9.58072e-05	-7.80102e-05	-5.68441e-05	-3.89936e-05	-2.57809e-05	-1.66378e-05	-1.05471e-05	-6.56954e-06	-3.9837e-06
828	0.461075	0.23877	0.121505	0.0605455	0.0293911	0.0137891	0.0061686	0.00256449	0.00093335	0.000242158	-1.931e-05	-9.5782e-05	-0.000100167	-8.17439e-05	-6.01871e-05	-4.20968e-05	-2.87436e-05	-1.9529e-05	-1.34194e-05	-9.46754e-06	-6.94984e-06
829	0.461047	0.238668	0.1214	0.06046	0.0293278	0.0137443	0.00613765	0.00254312	0.000918421	0.000231487	-2.71717e-05	-0.000101772	-0.000104881	-8.55575e-05	-6.3336e-05	-4.47283e-05	-3.09502e-05	-2.13689e-05	-1.49292e-05	-1.06708e-05	-7.86166e-06
830	0.46102	0.238568	0.121299	0.0603792	0.0292701	0.0137058	0.00611343	0.0025289	0.000910986	0.000228612	-2.69778e-05	-9.94825e-05	-0.000101126	-8.07419e-05	-5.77252e-05	-3.8498e-05	-2.42204e-05	-1.42248e-05	-7.43427e-06	-2.87487e-06	1.93862e-07
831	0.461003	0.23848	0.121209	0.0603107	0.0292246	0.0136794	0.00610089	0.00252592	0.000914285	0.000235889	-1.72653e-05	-8.83527e-05	-8.92463e-05	-6.85531e-05	-4.55218e-05	-2.64822e-05	-1.25354e-05	-2.97575e-06	3.29824e-06	7.27709e-06	9.71252e-06
832	0.460984	0.23839	0.121118	0.0602387	0.0291746	0.0136472	0.00608143	0.00251472	0.000908057	0.00023235	-1.96315e-05	-9.05257e-05	-9.18472e-05	-7.19691e-05	-4.99889e-05	-3.21391e-05	-1.94575e-05	-1.11967e-05	-6.22727e-06	-3.53899e-06	-2.36617e-06
833	0.460946	0.238282	0.121009	0.0601498	0.0291076	0.0135981	0.00604501	0.00248667	0.000885198	0.000212528	-3.77974e-05	-0.000107879	-0.00010887	-8.89123e-05	-6.69534e-05	-4.9132e-05	-3.64269e-05	-2.80536e-05	-2.28598e-05	-1.98217e-05	-1.81659e-05
834	0.460906	0.238174	0.120902	0.0600651	0.0290465	0.0135564	0.0060177	0.00246939	0.000874788	0.000206866	-4.00739e-05	-0.000107599	-0.000106517	-8.47484e-05	-6.11058e-05	-4.16483e-05	-2.731e-05	-1.7284e-05	-1.04094e-05	-5.66279e-06	-2.27655e-06
835	0.460864	0.238067	0.120797	0.0599824	0.0289879	0.0135174	0.00599293	0.00245445	0.000866377	0.000202699	-4.15084e-05	-0.00010729	-0.000105109	-8.26723e-05	-5.86621e-05	-3.90613e-05	-2.47617e-05	-1.49351e-05	-8.41159e-06	-4.16637e-06	-1.43447e-06
836	0.460823	0.237961	0.120694	0.0599025	0.0289321	0.0134812	0.00597091	0.00244203	0.000860203	0.000200468	-4.13239e-05	-0.000105678	-0.000102703	-7.98756e-05	-5.57351e-05	-3.61734e-05	-2.20247e-05	-1.24232e-05	-6.17313e-06	-2.2307e-06	1.84489e-07
837	0.460783	0.237858	0.120595	0.0598257	0.0288794	0.0134478	0.00595138	0.00243177	0.000855849	0.000199713	-3.99948e-05	-0.000103231	-9.97434e-05	-7.67763e-05	-5.27221e-05	-3.33803e-05	-1.95265e-05	-1.02576e-05	-4.354e-06	-7.55584e-07	1.3291e-06
838	0.460734	0.237747	0.120487	0.0597414	0.0288189	0.0134063	0.00592335	0.00241262	0.000842229	0.000189344	-4.85923e-05	-0.000110986	-0.000107222	-8.43118e-05	-6.05022e-05	-4.15016e-05	-2.80297e-05	-1.91494e-05	-1.36199e-05	-1.03688e-05	-8.59746e-06
839	0.460686	0.237638	0.120383	0.059661	0.028763	0.0133701	0.00590125	0.00240006	0.000835899	0.000187005	-4.83721e-05	-0.000109089	-0.000104168	-8.03929e-05	-5.58674e-05	-3.62135e-05	-2.20992e-05	-1.25574e-05	-6.33093e-06	-2.33901e-06	2.20149e-07
840	0.460641	0.237533	0.120284	0.059586	0.0287125	0.0133391	0.00588409	0.00239212	0.000833791	0.000188453	-4.48549e-05	-0.00010444	-9.89688e-05	-7.50007e-05	-5.05028e-05	-3.10159e-05	-1.7162e-05	-7.94869e-06	-2.10707e-06	1.44781e-06	3.51722e-06
841	0.460593	0.237427	0.120183	0.0595086	0.0286591	0.0133046	0.00586289	0.00237953	0.000826454	0.000184091	-4.77034e-05	-0.000106685	-0.000101159	-7.74583e-05	-5.34082e-05	-3.44644e-05	-2.11973e-05	-1.25841e-05	-7.33764e-06	-4.36188e-06	-2.8485e-06
842	0.460537	0.237313	0.120075	0.0594244	0.0285991	0.0132637	0.00583528	0.00236065	0.000813006	0.000173863	-5.61096e-05	-0.000114113	-0.000108095	-8.41593e-05	-5.99949e-05	-4.09738e-05	-2.76179e-05	-1.88767e-05	-1.34481e-05	-1.02284e-05	-8.40623e-06
843	0.460482	0.237201	0.11997	0.0593444	0.028544	0.0132282	0.00581388	0.00234865	0.000807092	0.000171834	-5.56457e-05	-0.000112002	-0.000104827	-8.00086e-05	-5.51018e-05	-3.54033e-05	-2.13933e-05	-1.20004e-05	-5.91367e-06	-2.02843e-06	4.63913e-07
844	0.460431	0.237094	0.119872	0.059271	0.0284955	0.0131992	0.00579858	0.00234241	0.000806528	0.000174693	-5.08157e-05	-0.000106107	-9.84244e-05	-7.34359e-05	-4.85688e-05	-2.90445e-05	-1.53021e-05	-6.24888e-06	-5.64426e-07	2.85914e-06	4.83006e-06
845	0.460374	0.236983	0.119768	0.0591918	0.0284406	0.0131632	0.0057756	0.00232776	0.000796856	0.00016775	-5.64613e-05	-0.000111335	-0.000103758	-7.91783e-05	-5.48868e-05	-3.60252e-05	-2.29851e-05	-1.46461e-05	-9.67143e-06	-6.94299e-06	-5.64564e-06
846	0.460308	0.236863	0.119656	0.0591052	0.0283787	0.0131205	0.00574637	0.00230732	0.000781898	0.000156102	-6.61557e-05	-0.000119879	-0.0001116	-8.65467e-05	-6.18768e-05	-4.26535e-05	-2.92237e-05	-2.04421e-05	-1.49586e-05	-1.16486e-05	-9.69436e-06
847	0.460241	0.236744	0.119546	0.0590214	0.0283204	0.0130823	0.0057224	0.00229289	0.000773705	0.000151946	-6.76542e-05	-0.000119555	-0.000109942	-8.38273e-05	-5.8246e-05	-3.81904e-05	-2.39701e-05	-1.44227e-05	-8.19224e-06	-4.15528e-06	-1.4985e-06
848	0.46018	0.236632	0.119446	0.058947	0.0282718	0.0130538	0.00570804	0.00228791	0.000774693	0.000156637	-6.07177e-05	-0.000111286	-0.000100904	-7.43732e-05	-4.86014e-05	-2.8509e-05	-1.43659e-05	-4.98899e-06	9.87387e-07	4.69103e-06	6.93651e-06
849	0.460121	0.236523	0.119346	0.0588738	0.0282236	0.0130248	0.00569225	0.00228053	0.0007723	0.000156944	-5.91708e-05	-0.000109404	-9.92389e-05	-7.32549e-05	-4.82268e-05	-2.8995e-05	-1.5782e-05	-7.37591e-06	-2.39306e-06	3.06576e-07	1.54683e-06
850	0.460063	0.236416	0.119249	0.0588026	0.0281771	0.0129972	0.00567751	0.00227392	0.000770475	0.000157709	-5.71824e-05	-0.000107	-9.68692e-05	-7.11484e-05	-4.64774e-05	-2.76163e-05	-1.47404e-05	-6.60998e-06	-1.82496e-06	7.64536e-07	1.98844e-06
851	0.460003	0.236306	0.11915	0.0587283	0.0281271	0.0129656	0.00565847	0.00226271	0.000763815	0.000153454	-6.03465e-05	-0.000109839	-9.97972e-05	-7.43678e-05	-5.00646e-05	-3.15774e-05	-1.90439e-05	-1.12069e-05	-6.66015e-06	-4.25436e-06	-3.1641e-06
852	0.459934	0.236188	0.119042	0.0586465	0.0280697	0.0129269	0.00563251	0.00224484	0.000750789	0.000143189	-6.91193e-05	-0.000117845	-0.000107419	-8.17829e-05	-5.73307e-05	-3.86878e-05	-2.59595e-05	-1.78751e-05	-1.30257e-05	-1.02648e-05	-8.77287e-06
853	0.45986	0.236067	0.118933	0.0585637	0.0280121	0.0128888	0.00560779	0.00222895	0.000740508	0.000136424	-7.36463e-05	-0.000120875	-0.000109358	-8.28378e-05	-5.7596e-05	-3.81981e-05	-2.47216e-05	-1.58854e-05	-1.02805e-05	-6.76521e-06	-4.52699e-06
854	0.459796	0.235957	0.118835	0.0584932	0.0279674	0.0128637	0.00559653	0.00222674	0.000744036	0.000143535	-6.43004e-05	-0.00011011	-9.76584e-05	-7.04888e-05	-4.47715e-05	-2.5012e-05	-1.12577e-05	-2.21545e-06	3.52735e-06	7.1112e-06	9.34596e-06
855	0.459743	0.235858	0.118748	0.0584324	0.0279314	0.0128465	0.00559186	0.00222991	0.000751701	0.000153493	-5.3435e-05	-9.91836e-05	-8.71804e-05	-6.0764e-05	-3.59863e-05	-1.72849e-05	-4.67022e-06	3.17169e-06	7.66509e-06	9.95782e-06	1.08654e-05
856	0.45969	0.235759	0.11866	0.0583692	0.0278917	0.0128242	0.00558094	0.00222567	0.000750894	0.000154017	-5.28573e-05	-9.92837e-05	-8.83478e-05	-6.31796e-05	-3.97075e-05	-2.22979e-05	-1.09198e-05	-4.23566e-06	-8.06964e-07	5.23409e-07	5.77704e-07
857	0.459622	0.235644	0.118556	0.0582898	0.0278354	0.012785	0.00555306	0.00220451	0.000733334	0.000138113	-6.82396e-05	-0.000114744	-0.000104152	-7.9395e-05	-5.62878e-05	-3.9136e-05	-2.7879e-05	-2.11671e-05	-1.75598e-05	-1.59034e-05	-1.53823e-05
858	0.459551	0.235529	0.118452	0.0582129	0.0277829	0.0127511	0.00553189	0.00219163	0.000725709	0.000133846	-7.02471e-05	-0.000115071	-0.00010306	-7.69636e-05	-5.24996e-05	-3.39274e-05	-2.11704e-05	-1.28798e-05	-7.62524e-06	-4.26755e-06	-2.00752e-06
859	0.459487	0.235421	0.118357	0.0581438	0.0277386	0.0127255	0.00551917	0.00218716	0.000726362	0.000137591	-6.46464e-05	-0.000108344	-9.5629e-05	-6.90774e-05	-4.43159e-05	-2.55621e-05	-1.27263e-05	-4.4617e-06	6.53106e-07	3.74503e-06	5.60071e-06
860	0.459423	0.235313	0.118262	0.0580751	0.027694	0.0126991	0.00550483	0.00218032	0.00072383	0.000137315	-6.3928e-05	-0.000107378	-9.48477e-05	-6.87277e-05	-4.45412e-05	-2.64508e-05	-1.4338e-05	-6.84151e-06	-2.53179e-06	-2.76028e-07	7.18404e-07
861	0.459353	0.2352	0.118161	0.0580004	0.0276433	0.0126662	0.00548387	0.0021667	0.000714428	0.000130136	-7.00766e-05	-0.000113172	-0.000100644	-7.46936e-05	-5.07363e-05	-3.28759e-05	-2.09623e-05	-1.36174e-05	-9.40233e-06	-7.17846e-06	-6.14861e-06
862	0.459285	0.235091	0.118065	0.0579306	0.027598	0.0126392	0.00546932	0.00216005	0.000712577	0.000131129	-6.74049e-05	-0.000109472	-9.62518e-05	-6.97625e-05	-4.53186e-05	-2.69708e-05	-1.45443e-05	-6.65107e-06	-1.85096e-06	9.9234e-07	2.6717e-06
863	0.459226	0.23499	0.117977	0.0578692	0.0275608	0.01262	0.00546216	0.00216036	0.000717215	0.000138106	-5.92954e-05	-0.000100931	-8.767e-05	-6.13518e-05	-3.71934e-05	-1.91961e-05	-7.16264e-06	3.01991e-07	4.63792e-06	6.97777e-06	8.10945e-06
864	0.459168	0.234889	0.11789	0.057807	0.0275217	0.0125981	0.00545128	0.00215603	0.000716355	0.000138746	-5.833e-05	-0.000100303	-8.77306e-05	-6.22713e-05	-3.90404e-05	-2.19853e-05	-1.08817e-05	-4.32184e-06	-8.59896e-07	6.39347e-07	9.65463e-07
865	0.459112	0.234792	0.117804	0.0577468	0.0274845	0.0125776	0.00544177	0.00215302	0.000716849	0.000140883	-5.56234e-05	-9.7595e-05	-8.52811e-05	-6.01611e-05	-3.72522e-05	-2.0451e-05	-9.50942e-06	-3.01033e-06	4.94058e-07	2.13745e-06	2.70652e-06
866	0.459054	0.234692	0.117716	0.0576832	0.0274434	0.0125529	0.0054277	0.0021452	0.000712335	0.000137859	-5.81986e-05	-0.000100268	-8.83008e-05	-6.36093e-05	-4.11226e-05	-2.46963e-05	-1.40683e-05	-7.8212e-06	-4.51424e-06	-3.02398e-06	-2.57512e-06
867	0.45899	0.234586	0.117623	0.0576148	0.0273976	0.0125237	0.00540936	0.0021334	0.000704193	0.000131608	-6.356e-05	-0.000105255	-9.31403e-05	-6.83652e-05	-4.57762e-05	-2.91921e-05	-1.83385e-05	-1.17995e-05	-8.14157e-06	-6.25076e-06	-5.36145e-06
868	0.458931	0.234486	0.117535	0.0575523	0.0273581	0.0125012	0.00539824	0.00212933	0.000704287	0.000134101	-5.96845e-05	-0.000100535	-8.78326e-05	-6.25716e-05	-3.95205e-05	-2.24646e-05	-1.11207e-05	-4.07622e-06	9.3628e-08	2.49241e-06	3.87555e-06
869	0.458875	0.23439	0.117452	0.0574938	0.0273222	0.012482	0.0053899	0.00212753	0.000706115	0.000137743	-5.52936e-05	-9.59869e-05	-8.34394e-05	-5.84915e-05	-3.58331e-05	-1.92146e-05	-8.34125e-06	-1.80031e-06	1.82818e-06	3.64188e-06	4.3909e-06
870	0.458821	0.234295	0.117369	0.0574355	0.0272861	0.0124619	0.00538014	0.00212383	0.000705616	0.000138661	-5.39812e-05	-9.48306e-05	-8.27067e-05	-5.82918e-05	-3.61926e-05	-2.01188e-05	-9.75843e-06	-3.6924e-06	-4.993e-07	9.18739e-07	1.3124e-06
871	0.458766	0.234199	0.117285	0.0573754	0.0272477	0.0124394	0.00536785	0.0021175	0.000702441	0.000136928	-5.52398e-05	-9.61123e-05	-8.42308e-05	-6.0123e-05	-3.83154e-05	-2.24808e-05	-1.2293e-05	-6.33069e-06	-3.1751e-06	-1.73302e-06	-1.25862e-06
872	0.458718	0.23411	0.117208	0.0573227	0.0272169	0.0124245	0.00536317	0.00211894	0.000707225	0.000143385	-4.80505e-05	-8.86698e-05	-7.67434e-05	-5.26507e-05	-3.08444e-05	-1.49657e-05	-4.67947e-06	1.43337e-06	4.78413e-06	6.45713e-06	7.18928e-06
873	0.458665	0.234016	0.117125	0.0572633	0.0271785	0.0124012	0.00534939	0.00211054	0.000701461	0.000138578	-5.28457e-05	-9.39432e-05	-8.27202e-05	-5.9413e-05	-3.84037e-05	-2.33045e-05	-1.37731e-05	-8.39414e-06	-5.76397e-06	-4.80717e-06	-4.79521e-06
874	0.458612	0.233922	0.117043	0.0572046	0.0271411	0.0123792	0.00533747	0.00210456	0.000698765	0.000137574	-5.3027e-05	-9.37197e-05	-8.22476e-05	-5.87051e-05	-3.74042e-05	-2.19272e-05	-1.19235e-05	-5.97898e-06	-2.69566e-06	-1.00416e-06	-1.81304e-07
875	0.458572	0.233842	0.116974	0.0571589	0.0271167	0.0123703	0.00533854	0.00211157	0.000709042	0.000149504	-4.03487e-05	-8.07568e-05	-6.92118e-05	-4.56744e-05	-2.43942e-05	-8.93085e-06	1.06803e-06	7.00845e-06	1.02767e-05	1.19296e-05	1.26783e-05
876	0.458537	0.233765	0.116908	0.0571149	0.0270926	0.0123603	0.00533725	0.00211493	0.000714381	0.000155208	-3.51865e-05	-7.66064e-05	-6.62908e-05	-4.40658e-05	-2.41162e-05	-9.97543e-06	-1.28449e-06	3.36014e-06	5.33929e-06	5.70426e-06	5.16214e-06
877	0.458499	0.233686	0.116838	0.0570662	0.0270631	0.0123443	0.00532946	0.00211143	0.000712641	0.000153751	-3.71371e-05	-7.9393e-05	-7.00048e-05	-4.86641e-05	-2.94903e-05	-1.59893e-05	-7.7945e-06	-3.50349e-06	-1.73973e-06	-1.45656e-06	-1.95055e-06
878	0.458459	0.233603	0.116764	0.0570138	0.0270299	0.0123248	0.00531833	0.00210497	0.000708426	0.000150385	-4.03641e-05	-8.27689e-05	-7.35814e-05	-5.23724e-05	-3.32085e-05	-1.95808e-05	-1.11272e-05	-6.45851e-06	-4.21491e-06	-3.36676e-06	-3.227e-06
879	0.45842	0.233521	0.116692	0.0569629	0.0269984	0.0123072	0.00530961	0.00210133	0.00070747	0.000150717	-3.94647e-05	-8.16183e-05	-7.22717e-05	-5.08852e-05	-3.14812e-05	-1.7543e-05	-8.71862e-06	-3.63658e-06	-9.56616e-07	3.32012e-07	8.99378e-07
880	0.458381	0.23344	0.11662	0.0569125	0.0269673	0.01229	0.00530111	0.00209783	0.000706554	0.00015097	-3.88014e-05	-8.09053e-05	-7.16501e-05	-5.03877e-05	-3.10967e-05	-1.7251e-05	-8.50558e-06	-3.50238e-06	-9.15477e-07	2.53113e-07	6.6334e-07
881	0.458348	0.233366	0.116554	0.056868	0.0269419	0.0122783	0.00529811	0.00209978	0.000711062	0.000156619	-3.27669e-05	-7.48459e-05	-6.57066e-05	-4.45903e-05	-2.54283e-05	-1.16803e-05	-3.0031e-06	1.95358e-06	4.50728e-06	5.64908e-06	6.03449e-06
882	0.458321	0.233296	0.116493	0.0568268	0.0269192	0.0122687	0.0052966	0.00210265	0.000715918	0.000162064	-2.74846e-05	-7.00842e-05	-6.16052e-05	-4.1179e-05	-2.26888e-05	-9.57966e-06	-1.50906e-06	2.86642e-06	4.85627e-06	5.44473e-06	5.2823e-06
883	0.458289	0.233221	0.116426	0.0567796	0.0268898	0.0122519	0.00528731	0.00209731	0.000712218	0.000158665	-3.12724e-05	-7.45623e-05	-6.68584e-05	-4.71829e-05	-2.93713e-05	-1.68537e-05	-9.28807e-06	-5.33748e-06	-3.70019e-06	-3.39877e-06	-3.78786e-06
884	0.458259	0.233147	0.11636	0.0567332	0.0268615	0.0122364	0.00527981	0.0020943	0.000711446	0.000158873	-3.07175e-05	-7.39115e-05	-6.61542e-05	-4.63652e-05	-2.83382e-05	-1.54935e-05	-7.49484e-06	-3.01706e-06	-7.7133e-07	2.07703e-07	5.54931e-07
885	0.458232	0.233077	0.116297	0.0566906	0.0268368	0.0122245	0.00527591	0.00209486	0.000714234	0.000162601	-2.67133e-05	-6.99283e-05	-6.22891e-05	-4.262e-05	-2.46795e-05	-1.18839e-05	-3.90758e-06	5.58877e-07	2.78765e-06	3.72887e-06	4.00424e-06
886	0.45821	0.233012	0.116239	0.0566517	0.0268154	0.0122155	0.0052745	0.00209755	0.00071881	0.000167771	-2.16168e-05	-6.52071e-05	-5.80464e-05	-3.88631e-05	-2.13779e-05	-8.99923e-06	-1.40731e-06	2.69696e-06	4.57547e-06	5.16999e-06	5.09649e-06
887	0.458191	0.232948	0.116182	0.0566129	0.0267934	0.0122053	0.00527143	0.00209816	0.000720927	0.000170153	-1.96033e-05	-6.38299e-05	-5.73766e-05	-3.88763e-05	-2.20111e-05	-1.01807e-05	-3.06957e-06	6.12361e-07	2.11789e-06	2.38135e-06	2.01345e-06
888	0.458175	0.232887	0.116127	0.0565762	0.0267733	0.0121968	0.00526986	0.00210021	0.000724487	0.000174044	-1.59601e-05	-6.0657e-05	-5.47048e-05	-3.66446e-05	-2.01234e-05	-8.53502e-06	-1.57108e-06	2.04684e-06	3.55956e-06	3.89096e-06	3.64328e-06
889	0.458158	0.232826	0.116071	0.0565372	0.0267503	0.012185	0.0052648	0.00209853	0.00072413	0.000173861	-1.6525e-05	-6.18146e-05	-5.64809e-05	-3.89799e-05	-2.2929e-05	-1.17208e-05	-5.05831e-06	-1.67874e-06	-3.56797e-07	-1.82413e-07	-5.64963e-07
890	0.458141	0.232763	0.116014	0.0564973	0.0267264	0.0121723	0.00525888	0.0020962	0.000723372	0.000173578	-1.68554e-05	-6.2377e-05	-5.72814e-05	-3.99438e-05	-2.39548e-05	-1.27075e-05	-5.91751e-06	-2.33785e-06	-7.5861e-07	-2.82822e-07	-3.30352e-07
891	0.458141	0.232717	0.115973	0.0564735	0.0267186	0.0121758	0.00526926	0.00211028	0.000739181	0.000190011	-3.30571e-07	-4.59615e-05	-4.1005e-05	-2.37603e-05	-7.79493e-06	3.49452e-06	1.03781e-05	1.40851e-05	1.5809e-05	1.64327e-05	1.65248e-05
892	0.458139	0.232668	0.115926	0.0564429	0.0267022	0.0121691	0.00526779	0.00211093	0.00073997	0.00018984	-2.00455e-06	-4.93558e-05	-4.61682e-05	-3.06658e-05	-1.63929e-05	-6.74792e-06	-1.47323e-06	6.45832e-07	7.89162e-07	-1.71139e-07	-1.67398e-06
893	0.458136	0.232617	0.115878	0.0564096	0.0266831	0.0121597	0.00526396	0.00210968	0.000739505	0.000189215	-3.17516e-06	-5.11347e-05	-4.84505e-05	-3.32713e-05	-1.91164e-05	-9.38445e-06	-3.8278e-06	-1.24408e-06	-4.64429e-07	-6.25109e-07	-1.1706e-06
894	0.458137	0.23257	0.115834	0.0563803	0.026668	0.0121545	0.00526456	0.00211317	0.000744116	0.000194022	1.43692e-06	-4.68058e-05	-4.43424e-05	-2.92621e-05	-1.50752e-05	-5.19488e-06	6.01482e-07	3.48914e-06	4.61097e-06	4.80713e-06	4.61207e-06
895	0.458142	0.232526	0.115791	0.0563522	0.0266535	0.0121495	0.00526497	0.00211612	0.000747854	0.000197609	4.45915e-06	-4.4469e-05	-4.26672e-05	-2.81691e-05	-1.44766e-05	-5.01758e-06	4.08164e-07	2.95255e-06	3.73778e-06	3.58715e-06	3.02223e-06
896	0.458149	0.232483	0.11575	0.056325	0.0266396	0.0121447	0.00526543	0.00211899	0.000751417	0.000200972	7.2401e-06	-4.23623e-05	-4.11847e-05	-2.72046e-05	-1.39138e-05	-4.75126e-06	4.6463e-07	2.86711e-06	3.56264e-06	3.3627e-06	2.78095e-06
897	0.458155	0.232439	0.115706	0.0562946	0.0266222	0.0121362	0.00526192	0.00211777	0.000750826	0.000200152	5.83269e-06	-4.4434e-05	-4.386e-05	-3.03708e-05	-1.74508e-05	-8.55223e-06	-3.51382e-06	-1.22289e-06	-5.90717e-07	-8.19912e-07	-1.40741e-06
898	0.458157	0.23239	0.115658	0.05626	0.0266006	0.0121236	0.00525467	0.00211312	0.000747164	0.000196643	2.13962e-06	-4.83762e-05	-4.79844e-05	-3.45615e-05	-2.15872e-05	-1.25286e-05	-7.24575e-06	-4.64721e-06	-3.66247e-06	-3.50852e-06	-3.69307e-06
899	0.458171	0.232355	0.115623	0.0562385	0.0265924	0.0121249	0.00526168	0.0021232	0.000758701	0.000208798	1.45505e-05	-3.58044e-05	-3.52201e-05	-2.15279e-05	-8.2045e-06	1.26667e-06	7.00363e-06	1.00764e-05	1.15371e-05	1.21547e-05	1.24108e-05
900	0.458188	0.232319	0.115587	0.056215	0.026581	0.0121219	0.00526316	0.00212653	0.000762252	0.000211675	1.63409e-05	-3.5249e-05	-3.59224e-05	-2.34645e-05	-1.13468e-05	-3.06578e-06	1.47823e-06	3.33772e-06	3.55095e-06	2.87669e-06	1.79045e-06
901	0.458209	0.232288	0.115554	0.0561944	0.0265721	0.012121	0.00526677	0.00213204	0.000768124	0.000217134	2.10845e-05	-3.12594e-05	-3.25955e-05	-2.06575e-05	-8.90657e-06	-8.4583e-07	3.61204e-06	5.50812e-06	5.8725e-06	5.45951e-06	4.74359e-06
902	0.458244	0.23227	0.115534	0.0561855	0.0265744	0.0121309	0.00528079	0.00214768	0.000783885	0.000232281	3.53363e-05	-1.79314e-05	-2.01008e-05	-8.86446e-06	2.31768e-06	9.9256e-06	1.40242e-05	1.56325e-05	1.57608e-05	1.51471e-05	1.42518e-05
903	0.458277	0.232248	0.115508	0.0561685	0.0265671	0.0121298	0.00528243	0.0021497	0.00078489	0.000231574	3.2673e-05	-2.25483e-05	-2.65567e-05	-1.70079e-05	-7.36388e-06	-1.16348e-06	1.63471e-06	2.0272e-06	1.0055e-06	-7.07672e-07	-2.66328e-06
904	0.458312	0.232227	0.115482	0.0561525	0.0265607	0.0121299	0.00528578	0.00215408	0.000789047	0.000234966	3.51923e-05	-2.07746e-05	-2.52963e-05	-1.59971e-05	-6.34537e-06	9.80121e-08	3.34836e-06	4.3777e-06	4.15683e-06	3.39194e-06	2.51932e-06
905	0.45835	0.232208	0.115458	0.0561371	0.0265547	0.0121301	0.00528921	0.00215852	0.000793273	0.000238427	3.77547e-05	-1.903e-05	-2.42004e-05	-1.53649e-05	-6.01198e-06	2.62565e-07	3.43589e-06	4.44406e-06	4.22617e-06	3.46124e-06	2.56241e-06
906	0.458384	0.232185	0.115429	0.0561168	0.0265434	0.0121249	0.00528706	0.00215734	0.000791867	0.000236265	3.47092e-05	-2.28823e-05	-2.86989e-05	-2.03349e-05	-1.12981e-05	-5.21648e-06	-2.1464e-06	-1.18154e-06	-1.40687e-06	-2.1616e-06	-3.04555e-06
907	0.458417	0.23216	0.115398	0.0560944	0.0265303	0.0121183	0.00528395	0.0021557	0.000790542	0.000234752	3.28862e-05	-2.49367e-05	-3.08272e-05	-2.23674e-05	-1.30849e-05	-6.63915e-06	-3.11843e-06	-1.64438e-06	-1.32411e-06	-1.51326e-06	-1.82303e-06
908	0.458458	0.232143	0.115375	0.0560797	0.0265251	0.0121198	0.00528927	0.0021628	0.000798237	0.000242498	4.05167e-05	-1.73966e-05	-2.32774e-05	-1.46976e-05	-5.20526e-06	1.50935e-06	5.32646e-06	7.09756e-06	7.69444e-06	7.74603e-06	7.63049e-06
909	0.458508	0.232134	0.11536	0.0560719	0.026526	0.0121267	0.00529931	0.00217391	0.00080923	0.000252789	4.98993e-05	-8.93777e-06	-1.56807e-05	-7.88729e-06	8.78786e-07	6.90187e-06	1.0037e-05	1.11152e-05	1.09933e-05	1.02912e-05	9.38261e-06
910	0.458558	0.232124	0.115342	0.0560609	0.0265227	0.0121285	0.00530343	0.00217835	0.000812851	0.000255075	5.07022e-05	-9.57365e-06	-1.76309e-05	-1.10089e-05	-3.28169e-06	1.81484e-06	4.11559e-06	4.43551e-06	3.62099e-06	2.28612e-06	8.02942e-07
911	0.458604	0.232108	0.115317	0.0560426	0.0265119	0.0121227	0.00530001	0.00217546	0.000809457	0.000250754	4.53942e-05	-1.57431e-05	-2.44616e-05	-1.82871e-05	-1.08085e-05	-5.78663e-06	-3.41186e-06	-2.89095e-06	-3.3945e-06	-4.3211e-06	-5.308e-06
912	0.458654	0.232097	0.115298	0.0560293	0.0265066	0.012123	0.00530338	0.0021801	0.000814386	0.00025557	5.00389e-05	-1.11527e-05	-1.97457e-05	-1.3262e-05	-5.31435e-06	3.03146e-07	3.36683e-06	4.64059e-06	4.92949e-06	4.81525e-06	4.64466e-06
913	0.458713	0.232094	0.115285	0.056023	0.0265079	0.0121295	0.00531261	0.00219022	0.000824384	0.000264981	5.87382e-05	-3.12585e-06	-1.22933e-05	-6.28534e-06	1.26003e-06	6.51537e-06	9.22468e-06	1.01244e-05	9.99812e-06	9.41133e-06	8.69935e-06
914	0.458771	0.23209	0.115271	0.0560132	0.0265047	0.0121308	0.00531581	0.00219361	0.000826955	0.000266303	5.87093e-05	-4.44248e-06	-1.47721e-05	-9.79426e-06	-3.1656e-06	1.26085e-06	3.20511e-06	3.38491e-06	2.57109e-06	1.32221e-06	-2.89602e-08
915	0.458835	0.232089	0.11526	0.0560068	0.0265047	0.0121353	0.00532239	0.00220062	0.000833502	0.000272031	6.3592e-05	-2.70033e-07	-1.1115e-05	-6.45268e-06	4.09851e-08	4.48628e-06	6.57787e-06	7.01287e-06	6.54692e-06	5.72817e-06	4.88275e-06
916	0.458901	0.23209	0.115249	0.056	0.0265039	0.0121385	0.00532735	0.00220572	0.000837868	0.000275313	6.57568e-05	8.96221e-07	-1.07783e-05	-6.77928e-06	-8.09347e-07	3.21828e-06	4.96614e-06	5.104e-06	4.36551e-06	3.28156e-06	2.16481e-06
917	0.458966	0.23209	0.115236	0.0559912	0.0265008	0.0121392	0.00532978	0.00220829	0.000839758	0.000276221	6.56831e-05	-1.4795e-08	-1.23343e-05	-8.792e-06	-3.11733e-06	7.43939e-07	2.42404e-06	2.56788e-06	1.89022e-06	9.08507e-07	-7.36637e-08
918	0.459033	0.232091	0.115224	0.0559826	0.0264979	0.0121402	0.0053326	0.00221147	0.000842505	0.000278255	6.70113e-05	7.5423e-07	-1.19363e-05	-8.58528e-06	-2.9518e-06	9.8337e-07	2.82011e-06	3.17658e-06	2.74689e-06	2.03321e-06	1.32811e-06
919	0.459106	0.232096	0.115217	0.055978	0.0264987	0.0121449	0.00533915	0.00221841	0.000849048	0.000284112	7.21746e-05	5.34694e-06	-7.75272e-06	-4.65989e-06	8.35677e-07	4.71799e-06	6.55488e-06	6.93849e-06	6.54323e-06	5.8572e-06	5.16331e-06
920	0.459181	0.232104	0.115211	0.0559744	0.0265001	0.0121498	0.00534543	0.0022247	0.00085459	0.000288615	7.56261e-05	7.86185e-06	-6.02205e-06	-3.57081e-06	1.39688e-06	4.83227e-06	6.27399e-06	6.29121e-06	5.54188e-06	4.50315e-06	3.4515e-06
921	0.459259	0.232113	0.115205	0.055971	0.0265013	0.0121541	0.00535095	0.00223009	0.00085914	0.000292074	7.80168e-05	9.33179e-06	-5.28875e-06	-3.39934e-06	1.15352e-06	4.28976e-06	5.52033e-06	5.39289e-06	4.55007e-06	3.45913e-06	2.3907e-06
922	0.459344	0.232129	0.115206	0.0559728	0.0265073	0.0121631	0.0053611	0.00224008	0.000868304	0.000300195	8.51414e-05	1.56239e-05	3.67192e-07	1.80377e-06	6.05638e-06	9.01093e-06	1.0148e-05	9.99091e-06	9.16401e-06	8.12143e-06	7.12459e-06
923	0.459429	0.232143	0.115203	0.0559707	0.0265087	0.0121668	0.00536536	0.00224368	0.000870597	0.000300987	8.44884e-05	1.36944e-05	-2.64342e-06	-2.10853e-06	1.38863e-06	3.6982e-06	4.269e-06	3.59888e-06	2.29308e-06	7.91884e-07	-6.52978e-07
924	0.459512	0.232154	0.115198	0.0559656	0.026507	0.0121675	0.00536692	0.0022449	0.000870918	0.000300279	8.28634e-05	1.13713e-05	-5.42251e-06	-5.11968e-06	-1.66484e-06	7.55885e-07	1.55959e-06	1.21897e-06	3.20611e-07	-7.0832e-07	-1.62496e-06
925	0.459597	0.232167	0.115194	0.055962	0.0265071	0.0121703	0.00537082	0.00224881	0.000874298	0.000302994	8.50092e-05	1.31385e-05	-3.82701e-06	-3.51352e-06	9.46418e-08	2.77025e-06	3.89411e-06	3.90943e-06	3.37993e-06	2.71544e-06	2.14577e-06
926	0.459695	0.232193	0.115203	0.0559708	0.0265193	0.012185	0.00538655	0.00226447	0.000889333	0.000317237	9.85169e-05	2.60621e-05	8.67676e-06	8.70997e-06	1.2139e-05	1.46979e-05	1.5734e-05	1.56647e-05	1.5035e-05	1.42421e-05	1.35077e-05
927	0.459786	0.23221	0.1152	0.0559666	0.0265172	0.0121842	0.00538555	0.00226219	0.000885229	0.000311148	9.05026e-05	1.62721e-05	-2.7234e-06	-4.1561e-06	-2.08311e-06	-8.04814e-07	-1.00218e-06	-2.27891e-06	-4.10401e-06	-6.08852e-06	-8.0143e-06
928	0.459874	0.232223	0.115194	0.0559601	0.0265134	0.0121825	0.00538462	0.00226111	0.000883579	0.000308895	8.78234e-05	1.34346e-05	-5.43657e-06	-6.48315e-06	-3.79566e-06	-1.70778e-06	-9.28171e-07	-1.08114e-06	-1.64969e-06	-2.25351e-06	-2.67921e-06
929	0.459969	0.232244	0.115196	0.0559612	0.0265175	0.0121891	0.00539244	0.00226917	0.000891415	0.000316406	9.5105e-05	2.06567e-05	1.89878e-06	1.10553e-06	4.14173e-06	6.62921e-06	7.82033e-06	8.05871e-06	7.83572e-06	7.51113e-06	7.28158e-06
930	0.460059	0.232258	0.115191	0.0559548	0.0265135	0.012187	0.00539087	0.00226717	0.000888485	0.000312394	9.00521e-05	1.46793e-05	-4.88041e-06	-6.3799e-06	-3.99207e-06	-2.13124e-06	-1.57449e-06	-1.99963e-06	-2.92934e-06	-4.01163e-06	-5.05288e-06
931	0.460153	0.232278	0.115191	0.0559534	0.0265149	0.0121908	0.00539583	0.00227239	0.00089351	0.00031712	9.45719e-05	1.91642e-05	-2.47886e-07	-1.4383e-06	1.38901e-06	3.79018e-06	4.96502e-06	5.22015e-06	5.02423e-06	4.72598e-06	4.51981e-06
932	0.460258	0.232306	0.1152	0.0559607	0.0265247	0.0122026	0.00540845	0.00228487	0.000905367	0.000328198	0.000104905	2.88595e-05	8.92457e-06	7.30179e-06	9.75242e-06	1.1799e-05	1.26135e-05	1.24816e-05	1.1857e-05	1.10783e-05	1.0333e-05
933	0.460372	0.232343	0.115215	0.0559729	0.0265382	0.0122172	0.00542294	0.00229833	0.000917327	0.000338529	0.000113664	3.61829e-05	1.49592e-05	1.21757e-05	1.35648e-05	1.46215e-05	1.44965e-05	1.3461e-05	1.19607e-05	1.03308e-05	8.75936e-06
934	0.460473	0.232364	0.115214	0.055968	0.0265337	0.0122129	0.00541777	0.00229151	0.000908493	0.000327654	0.000100901	2.17581e-05	-8.90102e-07	-4.88151e-06	-4.51387e-06	-4.32119e-06	-5.17646e-06	-6.82559e-06	-8.83446e-06	-1.08749e-05	-1.27632e-05
935	0.460574	0.232387	0.115215	0.0559657	0.0265329	0.0122135	0.00541906	0.00229276	0.000909456	0.000328395	0.000101656	2.28279e-05	7.94953e-07	-2.31046e-06	-8.2531e-07	6.78287e-07	1.29472e-06	1.25185e-06	9.63234e-07	7.4084e-07	7.552e-07
936	0.460679	0.232413	0.115218	0.0559659	0.0265347	0.0122169	0.00542311	0.00229674	0.000913032	0.000331514	0.000104421	2.53886e-05	3.29081e-06	2.19167e-07	1.78791e-06	3.37829e-06	4.04448e-06	3.98138e-06	3.57608e-06	3.11935e-06	2.76448e-06
937	0.460784	0.232438	0.115221	0.0559654	0.0265355	0.0122191	0.00542579	0.00229915	0.000914807	0.000332574	0.000104841	2.53015e-05	2.82314e-06	-5.31939e-07	8.13953e-07	2.20909e-06	2.68235e-06	2.41172e-06	1.77495e-06	1.05964e-06	4.20784e-07
938	0.460899	0.232473	0.115234	0.0559746	0.026546	0.012231	0.00543821	0.00231137	0.00092647	0.000343613	0.000115342	3.54081e-05	1.26797e-05	9.19307e-06	1.04937e-05	1.19008e-05	1.24214e-05	1.22189e-05	1.16631e-05	1.10385e-05	1.05006e-05
939	0.461014	0.232507	0.115243	0.0559796	0.0265513	0.0122368	0.00544351	0.00231552	0.000929115	0.000344679	0.00011491	3.3614e-05	9.6592e-06	5.05694e-06	5.32068e-06	5.74054e-06	5.30067e-06	4.14869e-06	2.64435e-06	1.06663e-06	-4.31658e-07
940	0.46112	0.232531	0.115243	0.0559746	0.0265465	0.0122324	0.00543887	0.00231002	0.000922495	0.000336962	0.000106267	2.42725e-05	-1.51967e-07	-5.01953e-06	-4.84746e-06	-4.37367e-06	-4.63579e-06	-5.50126e-06	-6.61971e-06	-7.71724e-06	-8.64319e-06
941	0.461216	0.232546	0.115234	0.055961	0.0265339	0.0122213	0.00542849	0.00229981	0.000912229	0.000326666	9.61067e-05	1.44581e-05	-9.41776e-06	-1.3567e-05	-1.25464e-05	-1.11307e-05	-1.03881e-05	-1.02105e-05	-1.02661e-05	-1.02957e-05	-1.01605e-05
942	0.46132	0.232569	0.115234	0.0559583	0.0265334	0.0122233	0.00543236	0.00230488	0.000918191	0.000333447	0.000103769	2.31059e-05	3.09208e-07	-2.70177e-06	-5.23424e-07	2.03332e-06	3.87077e-06	5.07516e-06	5.96233e-06	6.78077e-06	7.66213e-06
943	0.461426	0.232593	0.115235	0.055956	0.0265327	0.0122245	0.00543464	0.00230748	0.000920644	0.000335562	0.000105481	2.44005e-05	1.16742e-06	-2.32311e-06	-6.96893e-07	1.20965e-06	2.28052e-06	2.59112e-06	2.45285e-06	2.11474e-06	1.71261e-06
944	0.461535	0.232621	0.11524	0.0559567	0.0265349	0.0122284	0.00543944	0.00231246	0.000925395	0.000339915	0.000109426	2.79879e-05	4.46097e-06	7.30551e-07	2.1558e-06	3.88858e-06	4.80754e-06	4.98917e-06	4.75142e-06	4.35372e-06	3.94485e-06
945	0.461653	0.232657	0.115251	0.0559642	0.0265433	0.0122382	0.00544984	0.00232271	0.000935095	0.000348924	0.00011775	3.56963e-05	1.16358e-05	7.44259e-06	8.45835e-06	9.81898e-06	1.03918e-05	1.02469e-05	9.69947e-06	9.0086e-06	8.32382e-06
946	0.461755	0.232676	0.115246	0.0559532	0.0265325	0.012228	0.00543939	0.0023114	0.000922557	0.000335054	0.00010259	1.93494e-05	-5.78177e-06	-1.09417e-05	-1.08079e-05	-1.02623e-05	-1.0451e-05	-1.1313e-05	-1.25381e-05	-1.38701e-05	-1.51605e-05
947	0.461862	0.2327	0.115246	0.0559495	0.0265303	0.0122278	0.0054407	0.00231358	0.000925331	0.000338402	0.000106633	2.42685e-05	2.01946e-07	-3.7199e-06	-2.19704e-06	-1.32841e-07	1.30928e-06	2.1778e-06	2.77389e-06	3.34779e-06	4.04323e-06
948	0.461974	0.23273	0.115251	0.055951	0.0265331	0.0122324	0.00544633	0.00231961	0.000931357	0.000344262	0.000112295	2.97527e-05	5.52583e-06	1.43774e-06	2.75765e-06	4.55265e-06	5.6342e-06	6.03054e-06	6.02671e-06	5.85988e-06	5.6627e-06
949	0.462081	0.232754	0.11525	0.0559449	0.0265278	0.0122283	0.00544282	0.00231595	0.000927155	0.000339356	0.00010667	2.34498e-05	-1.40058e-06	-6.06928e-06	-5.30385e-06	-4.05178e-06	-3.51092e-06	-3.65657e-06	-4.20226e-06	-4.90554e-06	-5.62554e-06
950	0.462199	0.232789	0.115261	0.0559514	0.0265355	0.0122379	0.00545354	0.00232721	0.000938592	0.000350866	0.000118288	3.52714e-05	1.07342e-05	6.47875e-06	7.74127e-06	9.55944e-06	1.07248e-05	1.12558e-05	1.14367e-05	1.15098e-05	1.16176e-05
951	0.462315	0.232821	0.115267	0.0559522	0.0265365	0.0122396	0.00545532	0.00232836	0.000938721	0.000349812	0.000116029	3.18431e-05	6.18061e-06	8.30583e-07	1.00868e-06	1.73273e-06	1.77818e-06	1.15171e-06	1.28917e-07	-1.05374e-06	-2.25861e-06
952	0.462427	0.232848	0.115269	0.0559485	0.026533	0.0122371	0.00545313	0.00232595	0.000935801	0.000346321	0.000112047	2.75121e-05	1.65645e-06	-3.73964e-06	-3.47585e-06	-2.54872e-06	-2.19305e-06	-2.40794e-06	-2.91978e-06	-3.4913e-06	-3.98212e-06
953	0.462544	0.232881	0.115276	0.0559505	0.0265357	0.0122411	0.00545802	0.00233113	0.000940973	0.000351418	0.000117133	3.27014e-05	7.06859e-06	1.99741e-06	2.66334e-06	4.04567e-06	4.88898e-06	5.17754e-06	5.17165e-06	5.09757e-06	5.08602e-06
954	0.46266	0.232911	0.11528	0.0559491	0.0265345	0.0122409	0.00545817	0.00233108	0.000940392	0.00035019	0.000115268	3.02622e-05	4.12028e-06	-1.41236e-06	-1.18435e-06	-2.39138e-07	1.49419e-07	-4.80312e-08	-5.80662e-07	-1.22846e-06	-1.86462e-06
955	0.462765	0.232932	0.115274	0.0559379	0.0265238	0.0122313	0.00544919	0.00232219	0.000931296	0.000340805	0.000105643	2.04984e-05	-5.67335e-06	-1.11397e-05	-1.07681e-05	-9.61951e-06	-8.98051e-06	-8.88846e-06	-9.09628e-06	-9.38454e-06	-9.62476e-06
956	0.462865	0.232947	0.115265	0.0559239	0.0265111	0.0122207	0.00544033	0.00231445	0.000924349	0.000334557	0.000100118	1.57726e-05	-9.51848e-06	-1.40382e-05	-1.2676e-05	-1.0513e-05	-8.8522e-06	-7.74296e-06	-6.94641e-06	-6.2487e-06	-5.52526e-06
957	0.462973	0.232971	0.115264	0.0559196	0.0265089	0.0122214	0.00544321	0.00231889	0.000929939	0.000341091	0.000107516	2.40038e-05	-4.76907e-07	-4.22326e-06	-2.14406e-06	6.61286e-07	2.87582e-06	4.44096e-06	5.59003e-06	6.53432e-06	7.39779e-06
958	0.463082	0.232997	0.115264	0.0559157	0.0265065	0.0122211	0.00544434	0.0023207	0.000931931	0.000342974	0.000109135	2.52671e-05	3.54974e-07	-3.90051e-06	-2.41669e-06	-3.00124e-07	1.12912e-06	1.81373e-06	1.99199e-06	1.88279e-06	1.61947e-06
959	0.463196	0.233026	0.115269	0.0559157	0.0265078	0.0122243	0.00544876	0.00232567	0.000936978	0.000347863	0.000113776	2.9641e-05	4.47376e-06	-1.81506e-08	1.2487e-06	3.16868e-06	4.4255e-06	4.96887e-06	5.04662e-06	4.88871e-06	4.64019e-06
960	0.46331	0.233055	0.115272	0.055914	0.0265068	0.0122247	0.00545002	0.00232705	0.000938038	0.00034839	0.000113702	2.89714e-05	3.24004e-06	-1.77948e-06	-1.00762e-06	4.44911e-07	1.25837e-06	1.38094e-06	1.06036e-06	5.27046e-07	-7.3737e-08
961	0.463414	0.233074	0.115265	0.0559019	0.0264954	0.0122149	0.00544102	0.00231828	0.000929108	0.000339135	0.000104103	1.90792e-05	-6.86908e-06	-1.2027e-05	-1.13215e-05	-9.871e-06	-9.00177e-06	-8.76996e-06	-8.93054e-06	-9.25484e-06	-9.59898e-06
962	0.463525	0.233101	0.115267	0.0558994	0.0264946	0.0122164	0.00544447	0.002323	0.000934709	0.000345464	0.000111143	2.68762e-05	1.75293e-06	-2.515e-06	-8.65952e-07	1.56857e-06	3.45101e-06	4.71601e-06	5.60135e-06	6.3297e-06	7.03965e-06
963	0.463637	0.233129	0.115269	0.0558967	0.0264929	0.0122166	0.00544581	0.00232481	0.000936516	0.000347017	0.000112322	2.76264e-05	2.03697e-06	-2.73808e-06	-1.64953e-06	1.57723e-07	1.3347e-06	1.80741e-06	1.80737e-06	1.55284e-06	1.17928e-06
964	0.463747	0.233154	0.115268	0.0558906	0.0264878	0.0122131	0.0054434	0.0023228	0.000934487	0.000344753	0.000109759	2.47724e-05	-1.07205e-06	-6.06074e-06	-5.14692e-06	-3.47879e-06	-2.40642e-06	-2.00196e-06	-2.02947e-06	-2.26426e-06	-2.56315e-06
965	0.463856	0.233178	0.115266	0.0558841	0.0264824	0.0122096	0.00544128	0.0023214	0.000933392	0.000343775	0.000108849	2.39525e-05	-1.75519e-06	-6.55785e-06	-5.41516e-06	-3.48349e-06	-2.11976e-06	-1.40101e-06	-1.09453e-06	-9.77849e-07	-9.09666e-07
966	0.463968	0.233205	0.115268	0.0558811	0.0264807	0.01221	0.00544315	0.00232408	0.000936454	0.000347004	0.00011217	2.73577e-05	1.75043e-06	-2.93518e-06	-1.66717e-06	3.88084e-07	1.86505e-06	2.68023e-06	3.06181e-06	3.22901e-06	3.32076e-06
967	0.464091	0.233243	0.11528	0.0558881	0.0264886	0.0122197	0.00545395	0.00233537	0.000947766	0.000358112	0.000122982	3.78538e-05	1.19342e-05	6.94345e-06	7.90754e-06	9.65274e-06	1.08076e-05	1.12852e-05	1.13122e-05	1.1108e-05	1.08127e-05
968	0.464217	0.233283	0.115293	0.0558946	0.026495	0.0122267	0.00546106	0.00234193	0.000953346	0.000362509	0.000126134	3.97704e-05	1.26526e-05	6.50574e-06	6.3521e-06	7.0122e-06	7.11031e-06	6.5572e-06	5.57927e-06	4.39693e-06	3.15202e-06
969	0.464327	0.233306	0.115288	0.0558831	0.0264828	0.0122148	0.0054491	0.0023293	0.000939739	0.000347831	0.000110431	2.31572e-05	-4.72802e-06	-1.14973e-05	-1.21349e-05	-1.18286e-05	-1.19614e-05	-1.26282e-05	-1.36064e-05	-1.46782e-05	-1.57038e-05
970	0.464442	0.233334	0.115289	0.0558789	0.0264795	0.0122134	0.00544923	0.00233053	0.000941816	0.000350714	0.000114205	2.79663e-05	1.27454e-06	-4.15141e-06	-3.31319e-06	-1.41802e-06	1.32782e-07	1.22827e-06	2.07668e-06	2.88271e-06	3.77402e-06
971	0.464561	0.233367	0.115296	0.0558799	0.0264812	0.0122167	0.00545376	0.00233567	0.000947197	0.00035614	0.000119602	3.33078e-05	6.54078e-06	1.00497e-06	1.67567e-06	3.32183e-06	4.52059e-06	5.14259e-06	5.38065e-06	5.42656e-06	5.39708e-06
972	0.464685	0.233404	0.115305	0.055883	0.0264844	0.012221	0.00545872	0.00234072	0.000951938	0.000360385	0.000123287	3.6429e-05	9.11385e-06	3.04412e-06	3.18714e-06	4.30413e-06	4.96773e-06	5.04802e-06	4.74099e-06	4.24471e-06	3.68476e-06
973	0.464809	0.23344	0.115314	0.0558852	0.0264863	0.0122237	0.00546174	0.00234354	0.000954219	0.000361987	0.000124197	3.66967e-05	8.80987e-06	2.23984e-06	1.94698e-06	2.68481e-06	3.02038e-06	2.82091e-06	2.28187e-06	1.60245e-06	9.10252e-07
974	0.464934	0.233478	0.115323	0.0558877	0.0264883	0.0122264	0.00546474	0.00234636	0.000956586	0.000363797	0.000125476	3.75297e-05	9.29828e-06	2.48184e-06	2.02913e-06	2.68105e-06	2.99375e-06	2.82593e-06	2.3666e-06	1.80989e-06	1.27916e-06
975	0.465056	0.233511	0.115327	0.0558852	0.0264852	0.0122239	0.00546245	0.00234388	0.000953645	0.000360313	0.000121482	3.31134e-05	4.55884e-06	-2.48986e-06	-3.09976e-06	-2.54666e-06	-2.28909e-06	-2.48032e-06	-2.9409e-06	-3.48438e-06	-3.9938e-06
976	0.465176	0.233542	0.115331	0.0558817	0.0264815	0.0122211	0.0054604	0.00234214	0.000951957	0.00035861	0.000119805	3.15523e-05	3.21337e-06	-3.53041e-06	-3.7634e-06	-2.77897e-06	-2.05074e-06	-1.74384e-06	-1.68782e-06	-1.70289e-06	-1.67706e-06
977	0.465301	0.23358	0.11534	0.0558845	0.0264843	0.0122251	0.00546538	0.00234761	0.000957633	0.000364377	0.000125658	3.75311e-05	9.36601e-06	2.8322e-06	2.82702e-06	4.03898e-06	4.97924e-06	5.47085e-06	5.67556e-06	5.76694e-06	5.8526e-06
978	0.465415	0.233605	0.115336	0.0558734	0.0264726	0.0122141	0.00545474	0.00233687	0.000946481	0.000352666	0.000113353	2.46474e-05	-4.07238e-06	-1.11438e-05	-1.16832e-05	-1.10152e-05	-1.06387e-05	-1.07373e-05	-1.11523e-05	-1.17109e-05	-1.23042e-05
979	0.465523	0.233625	0.115329	0.0558601	0.02646	0.0122034	0.0054457	0.00232906	0.00093962	0.000346663	0.000108224	2.04579e-05	-7.24022e-06	-1.32124e-05	-1.25848e-05	-1.06918e-05	-9.03948e-06	-7.81496e-06	-6.86068e-06	-6.00265e-06	-5.12959e-06
980	0.465629	0.233644	0.115321	0.055847	0.0264482	0.0121941	0.00543855	0.00232354	0.000935341	0.000343411	0.000105892	1.89872e-05	-7.89802e-06	-1.31132e-05	-1.17987e-05	-9.30343e-06	-7.14532e-06	-5.52085e-06	-4.27933e-06	-3.25203e-06	-2.3319e-06
981	0.465729	0.233658	0.115309	0.0558301	0.026433	0.0121816	0.00542842	0.00231511	0.000928152	0.000337168	0.000100417	1.41633e-05	-1.21667e-05	-1.69186e-05	-1.52353e-05	-1.24677e-05	-1.01336e-05	-8.42604e-06	-7.18827e-06	-6.2434e-06	-5.47484e-06
982	0.46583	0.233674	0.115298	0.0558159	0.0264211	0.012173	0.00542262	0.00231143	0.000926072	0.000336348	0.00010065	1.53115e-05	-1.02092e-05	-1.42438e-05	-1.19288e-05	-8.60995e-06	-5.79798e-06	-3.67718e-06	-2.08042e-06	-8.19613e-07	2.33293e-07
983	0.465942	0.233701	0.115301	0.0558147	0.0264223	0.0121776	0.00542984	0.00232058	0.000936541	0.00034774	0.000112701	2.78358e-05	2.64418e-06	-1.18666e-06	1.21808e-06	4.52162e-06	7.22225e-06	9.14565e-06	1.04693e-05	1.13916e-05	1.20504e-05
984	0.466053	0.233727	0.1153	0.0558089	0.0264177	0.012175	0.00542874	0.00232007	0.000936008	0.000346769	0.000111031	2.52927e-05	-8.95985e-07	-5.82049e-06	-4.58813e-06	-2.52129e-06	-1.10804e-06	-5.09157e-07	-5.33754e-07	-9.70617e-07	-1.67014e-06
985	0.466134	0.233722	0.115269	0.0557725	0.0263826	0.0121421	0.00539732	0.00228952	0.000905802	0.000316618	8.07974e-05	-5.06313e-06	-3.13615e-05	-3.63524e-05	-3.51244e-05	-3.29854e-05	-3.14113e-05	-3.05516e-05	-3.0205e-05	-3.01513e-05	-3.02333e-05
986	0.466223	0.233728	0.115252	0.0557532	0.0263675	0.0121321	0.00539202	0.00228814	0.000907841	0.000321794	8.89768e-05	6.07364e-06	-1.72703e-05	-1.92908e-05	-1.50696e-05	-9.91367e-06	-5.30031e-06	-1.38194e-06	2.03842e-06	5.17548e-06	8.17938e-06
987	0.466338	0.23376	0.115261	0.0557604	0.0263786	0.0121477	0.00541123	0.00231001	0.000931589	0.000346834	0.000114876	3.24819e-05	9.33783e-06	7.22468e-06	1.10654e-05	1.55528e-05	1.92074e-05	2.18743e-05	2.3748e-05	2.50406e-05	2.58994e-05
988	0.466455	0.233792	0.115267	0.0557623	0.0263817	0.0121526	0.00541707	0.00231575	0.000936421	0.000350204	0.000116402	3.18948e-05	6.43794e-06	1.85836e-06	3.11318e-06	4.92449e-06	5.8411e-06	5.73614e-06	4.83231e-06	3.37028e-06	1.52622e-06
989	0.466529	0.233781	0.11523	0.0557199	0.02634	0.0121124	0.00537767	0.00227634	0.000896469	0.000309411	7.46612e-05	-1.07807e-05	-3.70835e-05	-4.23731e-05	-4.1659e-05	-4.01935e-05	-3.94062e-05	-3.94054e-05	-3.99525e-05	-4.07934e-05	-4.17412e-05
990	0.466625	0.233795	0.115222	0.0557102	0.026335	0.012113	0.00538332	0.00228637	0.000910406	0.000327039	9.59259e-05	1.41673e-05	-8.35525e-06	-9.74519e-06	-5.00593e-06	6.07756e-07	5.65851e-06	1.00269e-05	1.39375e-05	1.76276e-05	2.12648e-05
991	0.466724	0.233812	0.115215	0.0557011	0.0263292	0.0121109	0.00538398	0.00228876	0.000913701	0.000330617	9.93232e-05	1.7005e-05	-6.41703e-06	-9.03511e-06	-5.85582e-06	-2.14394e-06	6.50157e-07	2.39292e-06	3.29459e-06	3.57815e-06	3.39728e-06
992	0.466815	0.23382	0.115199	0.0556816	0.0263123	0.0120973	0.00537272	0.00227888	0.000904454	0.000321519	9.00779e-05	7.4348e-06	-1.64142e-05	-1.95127e-05	-1.68312e-05	-1.3604e-05	-1.12523e-05	-9.88014e-06	-9.24676e-06	-9.09741e-06	-9.24531e-06
993	0.466894	0.233817	0.115173	0.0556535	0.0262878	0.0120768	0.00535548	0.00226396	0.000891179	0.000309465	7.90081e-05	-2.76886e-06	-2.58006e-05	-2.80901e-05	-2.45834e-05	-2.04985e-05	-1.72452e-05	-1.49196e-05	-1.32752e-05	-1.20543e-05	-1.10698e-05
994	0.466958	0.233801	0.115136	0.0556153	0.0262542	0.0120484	0.00533143	0.00224322	0.000872984	0.000293322	6.46008e-05	-1.56422e-05	-3.72786e-05	-3.82773e-05	-3.35666e-05	-2.83559e-05	-2.40508e-05	-2.07458e-05	-1.81953e-05	-1.61436e-05	-1.44073e-05
995	0.467035	0.2338	0.115115	0.0555954	0.0262407	0.0120416	0.00533023	0.0022465	0.000879869	0.000303186	7.70147e-05	-9.89854e-07	-2.06279e-05	-1.98279e-05	-1.34939e-05	-6.81921e-06	-1.19759e-06	3.28607e-06	6.88586e-06	9.86495e-06	1.24139e-05
996	0.467124	0.233811	0.115106	0.0555863	0.0262369	0.0120433	0.00533606	0.00225517	0.000890309	0.000314611	8.88442e-05	1.07996e-05	-9.23995e-06	-9.14934e-06	-3.79614e-06	1.65406e-06	5.83029e-06	8.66783e-06	1.04391e-05	1.14243e-05	1.18296e-05
997	0.467207	0.233815	0.115089	0.0555676	0.0262223	0.0120327	0.00532839	0.00224905	0.000884743	0.000308906	8.25405e-05	3.59324e-06	-1.75479e-05	-1.86857e-05	-1.46344e-05	-1.05167e-05	-7.66692e-06	-6.11711e-06	-5.56531e-06	-5.70448e-06	-6.30378e-06
998	0.467294	0.233823	0.115076	0.0555546	0.0262137	0.0120288	0.00532786	0.00225079	0.000887895	0.000312921	8.71054e-05	8.55226e-06	-1.22501e-05	-1.30389e-05	-8.58434e-06	-3.9778e-06	-5.30869e-07	1.74096e-06	3.15133e-06	4.01456e-06	4.56492e-06
999	0.467372	0.233823	0.115055	0.055532	0.0261951	0.0120144	0.00531642	0.00224112	0.000879111	0.000304454	7.86078e-05	-1.7913e-07	-2.13312e-05	-2.2535e-05	-1.85322e-05	-1.43993e-05	-1.14412e-05	-9.67267e-06	-8.78363e-06	-8.46675e-06	-8.49754e-06
1000	0.46745	0.233823	0.115034	0.0555106	0.0261785	0.0120026	0.00530844	0.00223578	0.000875577	0.000302205	7.73459e-05	-6.09141e-07	-2.0997e-05	-2.14537e-05	-1.66915e-05	-1.17699e-05	-7.98404e-06	-5.34307e-06	-3.53407e-06	-2.24858e-06	-1.26199e-06
1001	0.467149	0.233445	0.114636	0.0551128	0.0257856	0.0116148	0.00492452	0.00185451	0.000496061	-7.61551e-05	-0.000300232	-0.000377639	-0.00039763	-0.000397796	-0.000392827	-0.000387768	-0.000383911	-0.000381264	-0.000379516	-0.000378361	-0.000377578
1002	0.467221	0.233477	0.114686	0.0552004	0.025916	0.011788	0.0051392	0.00210948	0.000790394	0.000256931	7.12184e-05	3.19324e-05	4.99048e-05	8.75959e-05	0.000130348	0.000173132	0.000214671	0.000254965	0.000294333	0.000333086	0.000371451
1003	0.467288	0.233485	0.114689	0.0552132	0.02594	0.0118195	0.00517316	0.00214085	0.000814458	0.000269297	6.77273e-05	8.57283e-06	2.75588e-06	1.27909e-05	2.40527e-05	3.15332e-05	3.39687e-05	3.13702e-05	2.40636e-05	1.23662e-05	-3.49108e-06
1004	0.467355	0.233488	0.11468	0.0552099	0.0259444	0.0118293	0.00518506	0.00215203	0.000822804	0.000273383	6.67364e-05	2.2185e-06	-8.77993e-06	-3.31242e-06	4.40592e-06	9.76471e-06	1.18909e-05	1.11817e-05	8.34688e-06	4.08563e-06	-9.90836e-07
1005	0.467423	0.233489	0.114668	0.055202	0.0259433	0.0118332	0.00519146	0.00215881	0.000828489	0.000277121	6.81598e-05	1.326e-06	-1.17224e-05	-7.84674e-06	-1.13002e-06	3.89923e-06	6.40478e-06	6.77865e-06	5.68492e-06	3.73752e-06	1.42334e-06
1006	0.467493	0.233491	0.114656	0.0551923	0.0259397	0.0118343	0.00519526	0.0021634	0.000832639	0.00028015	6.97911e-05	1.56085e-06	-1.27029e-05	-9.75414e-06	-3.62176e-06	1.18004e-06	3.79881e-06	4.58665e-06	4.14942e-06	3.02911e-06	1.63137e-06
1007	0.467556	0.233484	0.114634	0.0551731	0.0259262	0.0118255	0.00518908	0.0021582	0.000827334	0.000274133	6.28167e-05	-6.38202e-06	-2.14859e-05	-1.91756e-05	-1.3451e-05	-8.82813e-06	-6.18152e-06	-5.19447e-06	-5.3046e-06	-6.01722e-06	-6.97444e-06
1008	0.467617	0.233477	0.114612	0.0551533	0.0259127	0.0118173	0.00518439	0.00215546	0.000825521	0.000272692	6.15209e-05	-7.5557e-06	-2.24426e-05	-1.97636e-05	-1.35006e-05	-8.17592e-06	-4.68514e-06	-2.74069e-06	-1.81293e-06	-1.44026e-06	-1.29585e-06
1009	0.467676	0.233467	0.114587	0.0551311	0.025897	0.0118071	0.00517781	0.00215103	0.000822187	0.00026985	5.88668e-05	-1.01367e-05	-2.49631e-05	-2.21886e-05	-1.57826e-05	-1.0275e-05	-6.58022e-06	-4.43473e-06	-3.33454e-06	-2.84262e-06	-2.65405e-06
1010	0.467732	0.233454	0.114559	0.0551067	0.0258792	0.0117951	0.00516985	0.00214551	0.000818053	0.000266473	5.5916e-05	-1.28103e-05	-2.74057e-05	-2.43969e-05	-1.77347e-05	-1.19483e-05	-7.96042e-06	-5.51944e-06	-4.13356e-06	-3.37636e-06	-2.9508e-06
1011	0.46779	0.233443	0.114535	0.0550855	0.025865	0.0117869	0.00516597	0.00214434	0.000818526	0.000267929	5.79886e-05	-1.03053e-05	-2.45514e-05	-2.1225e-05	-1.42555e-05	-8.16728e-06	-3.88625e-06	-1.16768e-06	4.72901e-07	1.4555e-06	2.07258e-06
1012	0.46785	0.233435	0.114512	0.0550657	0.0258519	0.0117798	0.00516285	0.00214367	0.000819207	0.000269263	5.95762e-05	-8.68416e-06	-2.30129e-05	-1.98311e-05	-1.30433e-05	-7.16428e-06	-3.11881e-06	-6.64198e-07	6.81058e-07	1.33458e-06	1.58761e-06
1013	0.467915	0.233432	0.114495	0.0550514	0.0258442	0.0117778	0.00516469	0.00214781	0.000824532	0.000275104	6.55491e-05	-2.77831e-06	-1.72677e-05	-1.42824e-05	-7.69766e-06	-2.01475e-06	1.84722e-06	4.13285e-06	5.32438e-06	5.8402e-06	5.97295e-06
1014	0.467977	0.233425	0.114473	0.0550317	0.0258304	0.011769	0.0051592	0.00214402	0.000821371	0.00027192	6.19801e-05	-6.91444e-06	-2.20473e-05	-1.97255e-05	-1.37957e-05	-8.74694e-06	-5.4941e-06	-3.79238e-06	-3.16098e-06	-3.18347e-06	-3.56907e-06
1015	0.468022	0.233401	0.114434	0.0549954	0.0258003	0.0117442	0.00513803	0.002125	0.000803511	0.000254628	4.49564e-05	-2.37901e-05	-3.87931e-05	-3.63051e-05	-3.01468e-05	-2.47964e-05	-2.11664e-05	-1.90133e-05	-1.78596e-05	-1.72922e-05	-1.70237e-05
1016	0.468064	0.233376	0.114395	0.0549612	0.025774	0.011725	0.00512416	0.00211499	0.000796357	0.000249723	4.19746e-05	-2.50052e-05	-3.83029e-05	-3.4124e-05	-2.62695e-05	-1.92134e-05	-1.38717e-05	-1.00082e-05	-7.15382e-06	-4.90455e-06	-2.98173e-06
1017	0.46811	0.233356	0.114363	0.0549339	0.0257551	0.0117135	0.00511823	0.00211298	0.000797071	0.000252393	4.60994e-05	-1.9756e-05	-3.21662e-05	-2.72887e-05	-1.89035e-05	-1.14776e-05	-5.92689e-06	-2.01831e-06	7.13523e-07	2.66917e-06	4.12477e-06
1018	0.468152	0.233333	0.114328	0.0549028	0.0257321	0.0116975	0.00510718	0.00210519	0.000791306	0.000247809	4.21492e-05	-2.34351e-05	-3.58262e-05	-3.11166e-05	-2.30475e-05	-1.60614e-05	-1.10562e-05	-7.78385e-06	-5.76471e-06	-4.58386e-06	-3.9502e-06
1019	0.4682	0.233316	0.114299	0.0548793	0.025717	0.0116897	0.00510467	0.00210625	0.000794697	0.000252726	4.8089e-05	-1.67805e-05	-2.86442e-05	-2.35209e-05	-1.51059e-05	-7.81093e-06	-2.5119e-06	1.05707e-06	3.3906e-06	4.91708e-06	5.93985e-06
1020	0.468246	0.233297	0.114267	0.054852	0.0256975	0.0116769	0.0050965	0.00210092	0.000790942	0.000249705	4.52739e-05	-1.97211e-05	-3.19209e-05	-2.72722e-05	-1.9427e-05	-1.27706e-05	-8.16204e-06	-5.32427e-06	-3.75506e-06	-3.02085e-06	-2.81511e-06
1021	0.468289	0.233275	0.114234	0.0548238	0.0256773	0.0116635	0.00508792	0.00209544	0.00078734	0.000247215	4.34338e-05	-2.11725e-05	-3.31199e-05	-2.82801e-05	-2.02597e-05	-1.34155e-05	-8.58787e-06	-5.48694e-06	-3.60104e-06	-2.4895e-06	-1.84017e-06
1022	0.468334	0.233256	0.114203	0.0547977	0.0256594	0.0116526	0.005082	0.00209274	0.000786639	0.000247726	4.46823e-05	-1.94622e-05	-3.11046e-05	-2.60473e-05	-1.78575e-05	-1.08704e-05	-5.91523e-06	-2.69655e-06	-7.01213e-07	5.10636e-07	1.24855e-06
1023	0.468378	0.233236	0.114171	0.0547712	0.025641	0.011641	0.00507515	0.00208889	0.000784563	0.000246624	4.40673e-05	-1.98778e-05	-3.14896e-05	-2.6501e-05	-1.84397e-05	-1.16188e-05	-6.85512e-06	-3.84653e-06	-2.07622e-06	-1.10251e-06	-6.15012e-07
1024	0.468422	0.233216	0.11414	0.0547448	0.0256227	0.0116295	0.00506844	0.00208521	0.000782668	0.000245743	4.37322e-05	-1.99354e-05	-3.14174e-05	-2.6376e-05	-1.82986e-05	-1.1475e-05	-6.70845e-06	-3.68891e-06	-1.89466e-06	-8.80884e-07	-3.35075e-07
1025	0.468472	0.233203	0.114115	0.0547251	0.025611	0.0116247	0.00506836	0.00208812	0.000787363	0.000251436	4.9959e-05	-1.3441e-05	-2.48022e-05	-1.97179e-05	-1.16366e-05	-4.82697e-06	-8.06291e-08	2.91829e-06	4.69426e-06	5.69299e-06	6.22678e-06
1026	0.468524	0.233191	0.114091	0.0547061	0.0255994	0.0116192	0.00506695	0.00208904	0.000789386	0.000253788	5.21801e-05	-1.16145e-05	-2.35144e-05	-1.90447e-05	-1.16157e-05	-5.47523e-06	-1.40389e-06	9.19867e-07	2.02318e-06	2.35278e-06	2.22108e-06
1027	0.468566	0.233169	0.114057	0.0546756	0.025576	0.0116016	0.00505321	0.00207745	0.00077879	0.000243485	4.17762e-05	-2.2313e-05	-3.45834e-05	-3.04927e-05	-2.34135e-05	-1.75732e-05	-1.37418e-05	-1.15926e-05	-1.05957e-05	-1.03036e-05	-1.04039e-05
1028	0.468602	0.233142	0.114019	0.0546429	0.0255513	0.0115838	0.00504027	0.00206776	0.000771237	0.000237412	3.68257e-05	-2.63069e-05	-3.76756e-05	-3.26774e-05	-2.46545e-05	-1.78209e-05	-1.29431e-05	-9.69548e-06	-7.55275e-06	-6.07306e-06	-4.95048e-06
1029	0.468641	0.233119	0.113985	0.0546141	0.0255312	0.011571	0.00503277	0.00206388	0.000769788	0.00023764	3.82778e-05	-2.3901e-05	-3.44803e-05	-2.88019e-05	-2.01824e-05	-1.28262e-05	-7.49931e-06	-3.88004e-06	-1.44911e-06	2.28559e-07	1.45204e-06
1030	0.468684	0.2331	0.113956	0.0545907	0.0255164	0.0115634	0.00503025	0.00206467	0.00077263	0.000241716	4.30763e-05	-1.8701e-05	-2.90877e-05	-2.33624e-05	-1.48068e-05	-7.60672e-06	-2.51703e-06	7.90844e-07	2.84177e-06	4.07608e-06	4.7985e-06
1031	0.468719	0.233073	0.113918	0.0545583	0.025492	0.0115457	0.00501707	0.00205422	0.000763649	0.000233393	3.4911e-05	-2.70072e-05	-3.77146e-05	-3.24192e-05	-2.43614e-05	-1.77014e-05	-1.31775e-05	-1.04489e-05	-8.98073e-06	-8.32384e-06	-8.16525e-06
1032	0.468753	0.233046	0.113881	0.0545279	0.0254703	0.0115314	0.00500807	0.00204876	0.000760518	0.000231832	3.44806e-05	-2.65475e-05	-3.64833e-05	-3.0464e-05	-2.16886e-05	-1.42929e-05	-9.00027e-06	-5.46035e-06	-3.13171e-06	-1.5605e-06	-4.30376e-07
1033	0.468787	0.23302	0.113846	0.0544982	0.0254496	0.0115181	0.00500003	0.00204416	0.000758093	0.000230758	3.42485e-05	-2.62499e-05	-3.58512e-05	-2.96267e-05	-2.07395e-05	-1.33071e-05	-8.04415e-06	-4.597e-06	-2.42416e-06	-1.07361e-06	-2.32085e-07
1034	0.46881	0.232983	0.113799	0.0544582	0.0254184	0.0114943	0.0049815	0.00202899	0.000744991	0.00021889	2.31e-05	-3.69904e-05	-4.63731e-05	-4.00477e-05	-3.11356e-05	-2.37297e-05	-1.85291e-05	-1.51697e-05	-1.31022e-05	-1.18682e-05	-1.11485e-05
1035	0.468848	0.232962	0.11377	0.0544365	0.0254068	0.0114911	0.00498452	0.0020364	0.000755485	0.00023164	3.75967e-05	-2.1051e-05	-2.91703e-05	-2.1687e-05	-1.16798e-05	-3.21597e-06	3.02114e-06	7.40578e-06	1.04943e-05	1.27502e-05	1.44966e-05
1036	0.468895	0.23295	0.113749	0.0544213	0.0254003	0.0114917	0.00498974	0.00204431	0.000764688	0.000241196	4.68922e-05	-1.24201e-05	-2.14835e-05	-1.51504e-05	-6.45669e-06	5.55427e-07	5.21731e-06	7.91231e-06	9.20247e-06	9.55509e-06	9.29551e-06
1037	0.468935	0.23293	0.113719	0.0543964	0.025383	0.0114803	0.004982	0.00203837	0.000759269	0.000235486	4.04233e-05	-1.98993e-05	-3.00874e-05	-2.49092e-05	-1.73476e-05	-1.14099e-05	-7.74001e-06	-5.93553e-06	-5.4189e-06	-5.70924e-06	-6.4689e-06
1038	0.468975	0.232909	0.113688	0.0543713	0.0253658	0.0114696	0.00497569	0.00203467	0.00075702	0.000234006	3.93613e-05	-2.06832e-05	-3.06072e-05	-2.51065e-05	-1.71238e-05	-1.06453e-05	-6.30515e-06	-3.69835e-06	-2.24883e-06	-1.48032e-06	-1.06201e-06
1039	0.46902	0.232894	0.113664	0.0543527	0.0253552	0.0114656	0.00497615	0.00203784	0.000761725	0.000239535	4.53187e-05	-1.44975e-05	-2.42819e-05	-1.8672e-05	-1.05838e-05	-3.99551e-06	4.56162e-07	3.16806e-06	4.70466e-06	5.52892e-06	5.95743e-06
1040	0.469062	0.232876	0.113635	0.054329	0.025339	0.0114554	0.00496974	0.00203353	0.000758318	0.000236314	4.18732e-05	-1.83831e-05	-2.87128e-05	-2.36942e-05	-1.62146e-05	-1.02406e-05	-6.40578e-06	-4.31487e-06	-3.40653e-06	-3.22129e-06	-3.4455e-06
1041	0.469095	0.23285	0.113598	0.0542975	0.0253153	0.0114379	0.00495641	0.0020227	0.000748872	0.000227588	3.35186e-05	-2.65229e-05	-3.66832e-05	-3.1481e-05	-2.37736e-05	-1.75141e-05	-1.33312e-05	-1.08288e-05	-9.44639e-06	-8.72584e-06	-8.35461e-06
1042	0.469128	0.232823	0.113563	0.0542678	0.0252942	0.0114239	0.00494741	0.00201703	0.000745398	0.00022563	3.27023e-05	-2.63866e-05	-3.56791e-05	-2.964e-05	-2.11028e-05	-1.40127e-05	-8.99924e-06	-5.671e-06	-3.47416e-06	-1.95771e-06	-8.16269e-07
1043	0.469156	0.232792	0.113523	0.0542346	0.0252696	0.0114065	0.00493508	0.00200796	0.000738394	0.000219923	2.7831e-05	-3.06971e-05	-3.95996e-05	-3.32869e-05	-2.45669e-05	-1.73746e-05	-1.2337e-05	-9.06388e-06	-7.00356e-06	-5.70728e-06	-4.87133e-06
1044	0.469183	0.232761	0.113484	0.0542023	0.0252465	0.0113911	0.00492512	0.00200165	0.000734492	0.000217642	2.6696e-05	-3.09695e-05	-3.91803e-05	-3.22841e-05	-2.30545e-05	-1.54074e-05	-9.95847e-06	-6.30944e-06	-3.90196e-06	-2.28068e-06	-1.13501e-06
1045	0.469211	0.232733	0.113448	0.0541733	0.0252269	0.0113792	0.00491873	0.00199887	0.000734022	0.000218646	2.86527e-05	-2.83839e-05	-3.61737e-05	-2.89985e-05	-1.95945e-05	-1.18565e-05	-6.3873e-06	-2.78006e-06	-4.69911e-07	1.0039e-06	1.95678e-06
1046	0.469247	0.232712	0.113419	0.0541518	0.0252147	0.0113745	0.00491914	0.00200257	0.000739671	0.000225397	3.59768e-05	-2.08139e-05	-2.85621e-05	-2.14779e-05	-1.22552e-05	-4.76305e-06	4.12898e-07	3.69179e-06	5.64824e-06	6.75138e-06	7.32409e-06
1047	0.46929	0.232698	0.113396	0.0541356	0.0252069	0.0113734	0.00492242	0.00200832	0.000746587	0.000232648	4.30589e-05	-1.41959e-05	-2.25779e-05	-1.62223e-05	-7.77923e-06	-1.09048e-06	3.27553e-06	5.75e-06	6.91647e-06	7.25103e-06	7.08212e-06
1048	0.46933	0.23268	0.113369	0.0541135	0.0251925	0.0113648	0.00491749	0.0020052	0.000744064	0.000229966	3.97983e-05	-1.82449e-05	-2.75004e-05	-2.20307e-05	-1.4444e-05	-8.55791e-06	-4.92691e-06	-3.11138e-06	-2.52286e-06	-2.68252e-06	-3.26064e-06
1049	0.469368	0.23266	0.11334	0.0540897	0.0251764	0.0113549	0.00491153	0.00200152	0.000741521	0.000227913	3.79053e-05	-2.0109e-05	-2.93491e-05	-2.38136e-05	-1.60773e-05	-9.94279e-06	-5.95927e-06	-3.68762e-06	-2.5431e-06	-2.05252e-06	-1.89303e-06
1050	0.469403	0.232637	0.113308	0.0540635	0.0251581	0.0113429	0.00490373	0.00199621	0.000737582	0.000224684	3.50342e-05	-2.2783e-05	-3.18822e-05	-2.62084e-05	-1.83135e-05	-1.19942e-05	-7.80321e-06	-5.30949e-06	-3.93888e-06	-3.22975e-06	-2.87109e-06
1051	0.469438	0.232614	0.113276	0.0540382	0.0251409	0.0113323	0.00489762	0.00199286	0.000735874	0.000223934	3.48718e-05	-2.25437e-05	-3.1324e-05	-2.53616e-05	-1.71855e-05	-1.0585e-05	-6.11339e-06	-3.34408e-06	-1.70831e-06	-7.49852e-07	-1.62412e-07
1052	0.469476	0.232595	0.113248	0.0540159	0.0251269	0.0113249	0.00489467	0.00199265	0.000737232	0.000226156	3.75569e-05	-1.96127e-05	-2.82608e-05	-2.22265e-05	-1.40139e-05	-7.40278e-06	-2.94426e-06	-2.12881e-07	1.35791e-06	2.22229e-06	2.6851e-06
1053	0.469511	0.232573	0.113218	0.0539911	0.02511	0.0113143	0.00488823	0.00198863	0.000734465	0.000223931	3.54685e-05	-2.17831e-05	-3.06258e-05	-2.48426e-05	-1.69095e-05	-1.05931e-05	-6.43896e-06	-4.01932e-06	-2.76637e-06	-2.22483e-06	-2.08836e-06
1054	0.469551	0.232556	0.113191	0.0539709	0.0250979	0.0113087	0.00488697	0.00199	0.000737333	0.000227612	3.95865e-05	-1.74162e-05	-2.6092e-05	-2.01667e-05	-1.20871e-05	-5.60622e-06	-1.26353e-06	1.3714e-06	2.8675e-06	3.68071e-06	4.11803e-06
1055	0.469595	0.232543	0.11317	0.0539545	0.0250892	0.011306	0.00488822	0.00199344	0.000741814	0.000232441	4.43741e-05	-1.28765e-05	-2.19022e-05	-1.63742e-05	-8.71321e-06	-2.66122e-06	1.24566e-06	3.43741e-06	4.48091e-06	4.82955e-06	4.78759e-06
1056	0.469641	0.232531	0.113148	0.0539378	0.0250795	0.0113019	0.00488753	0.00199451	0.000743522	0.000234139	4.57124e-05	-1.20611e-05	-2.16689e-05	-1.67269e-05	-9.62844e-06	-4.10315e-06	-6.82214e-07	1.06582e-06	1.70798e-06	1.69741e-06	1.33829e-06
1057	0.469681	0.232513	0.11312	0.0539146	0.0250632	0.0112909	0.00487984	0.00198851	0.000738194	0.000228882	4.02328e-05	-1.78768e-05	-2.78339e-05	-2.32032e-05	-1.63547e-05	-1.10096e-05	-7.69831e-06	-5.99197e-06	-5.32766e-06	-5.25673e-06	-5.47956e-06
1058	0.469721	0.232495	0.113092	0.0538921	0.0250479	0.0112816	0.00487437	0.00198538	0.000736394	0.000227846	3.96879e-05	-1.80318e-05	-2.76065e-05	-2.25565e-05	-1.52345e-05	-9.35892e-06	-5.46448e-06	-3.12975e-06	-1.80024e-06	-1.0358e-06	-5.44972e-07
1059	0.469764	0.232481	0.113069	0.0538742	0.0250375	0.011277	0.00487379	0.00198717	0.000739494	0.000231651	4.38702e-05	-1.36327e-05	-2.3063e-05	-1.79e-05	-1.04824e-05	-4.52795e-06	-5.76998e-07	1.78376e-06	3.10037e-06	3.80507e-06	4.18236e-06
1060	0.469808	0.232467	0.113045	0.0538549	0.0250252	0.0112703	0.00487062	0.00198591	0.00073909	0.000231478	4.35875e-05	-1.41965e-05	-2.39884e-05	-1.9223e-05	-1.22198e-05	-6.69032e-06	-3.17467e-06	-1.26088e-06	-4.04319e-07	-1.73294e-07	-2.82683e-07
1061	0.469851	0.232452	0.113021	0.0538349	0.0250121	0.0112628	0.00486658	0.00198385	0.000737998	0.000230768	4.29586e-05	-1.48744e-05	-2.47529e-05	-2.00651e-05	-1.31094e-05	-7.58953e-06	-4.04325e-06	-2.05866e-06	-1.09152e-06	-7.10174e-07	-6.28924e-07
1062	0.469897	0.232441	0.112999	0.0538182	0.0250025	0.0112587	0.0048661	0.00198545	0.000740661	0.000233916	4.62949e-05	-1.14824e-05	-2.13483e-05	-1.6648e-05	-9.66256e-06	-4.09138e-06	-4.73907e-07	1.59764e-06	2.66277e-06	3.14853e-06	3.33632e-06
1063	0.469947	0.232433	0.112981	0.0538044	0.0249953	0.0112567	0.00486747	0.00198856	0.00074451	0.00023792	5.01482e-05	-7.91965e-06	-1.81292e-05	-1.3784e-05	-7.14825e-06	-1.91724e-06	1.36794e-06	3.11139e-06	3.84862e-06	4.00306e-06	3.85321e-06
1064	0.469994	0.232421	0.112958	0.0537856	0.0249827	0.0112489	0.00486258	0.00198508	0.000741471	0.000234773	4.66214e-05	-1.19358e-05	-2.2657e-05	-1.88036e-05	-1.26226e-05	-7.80433e-06	-4.89044e-06	-3.47941e-06	-3.03851e-06	-3.14658e-06	-3.52671e-06
1065	0.470041	0.232409	0.112936	0.0537675	0.024971	0.0112424	0.00485936	0.00198371	0.000741047	0.000234785	4.68397e-05	-1.15835e-05	-2.21591e-05	-1.811e-05	-1.16688e-05	-6.52405e-06	-3.22089e-06	-1.36324e-06	-4.24115e-07	1.23362e-08	2.18282e-07
1066	0.470089	0.232398	0.112915	0.0537501	0.0249601	0.0112366	0.00485683	0.00198303	0.000741277	0.0002354	4.7576e-05	-1.08359e-05	-2.14332e-05	-1.74051e-05	-1.09746e-05	-5.83238e-06	-2.53094e-06	-6.83039e-07	2.29469e-07	6.14265e-07	7.36235e-07
1067	0.470132	0.232384	0.112889	0.0537286	0.0249449	0.0112265	0.00484994	0.00197793	0.000737024	0.000231468	4.36987e-05	-1.47737e-05	-2.54678e-05	-2.15376e-05	-1.51939e-05	-1.01263e-05	-6.89073e-06	-5.10435e-06	-4.25298e-06	-3.93174e-06	-3.87727e-06
1068	0.470175	0.232369	0.112864	0.0537076	0.0249306	0.0112177	0.00484477	0.00197496	0.000735322	0.000230512	4.32263e-05	-1.48728e-05	-2.52258e-05	-2.09506e-05	-1.42453e-05	-8.79757e-06	-5.16574e-06	-2.97075e-06	-1.70171e-06	-9.56225e-07	-4.72444e-07
1069	0.470223	0.232358	0.112843	0.0536912	0.0249209	0.0112135	0.00484426	0.00197664	0.000738249	0.000234117	4.72078e-05	-1.06662e-05	-2.0868e-05	-1.64802e-05	-9.68844e-06	-4.1784e-06	-5.11257e-07	1.68817e-06	2.92708e-06	3.60496e-06	3.98154e-06
1070	0.470272	0.232349	0.112824	0.0536756	0.0249117	0.0112094	0.00484341	0.00197756	0.000739956	0.000236041	4.90382e-05	-9.08815e-06	-1.96198e-05	-1.56005e-05	-9.19896e-06	-4.09521e-06	-8.4878e-07	9.1587e-07	1.70655e-06	1.92409e-06	1.83039e-06
1071	0.470326	0.232345	0.112809	0.0536642	0.0249066	0.0112091	0.0048462	0.00198197	0.000745043	0.00024127	5.41386e-05	-4.2347e-06	-1.5048e-05	-1.13041e-05	-5.15349e-06	-2.68722e-07	2.79323e-06	4.40896e-06	5.08715e-06	5.22983e-06	5.10044e-06
1072	0.47038	0.23234	0.112792	0.0536508	0.0248987	0.0112056	0.0048453	0.00198222	0.000745538	0.000241506	5.38648e-05	-5.11485e-06	-1.65521e-05	-1.34123e-05	-7.8309e-06	-3.47699e-06	-9.08851e-07	2.46921e-07	4.95406e-07	2.35113e-07	-2.73823e-07
1073	0.470434	0.232334	0.112775	0.053637	0.0248904	0.0112016	0.00484392	0.00198214	0.000745905	0.00024187	5.40307e-05	-5.19517e-06	-1.68501e-05	-1.38649e-05	-8.36296e-06	-4.01213e-06	-1.37429e-06	-8.11621e-08	3.67092e-07	3.64149e-07	1.65853e-07
1074	0.470483	0.232324	0.112753	0.0536181	0.0248769	0.0111925	0.00483746	0.00197702	0.000741317	0.000237362	4.941e-05	-9.9829e-06	-2.17892e-05	-1.89111e-05	-1.34656e-05	-9.12495e-06	-6.45943e-06	-5.11057e-06	-4.58815e-06	-4.50742e-06	-4.62064e-06
1075	0.470532	0.232314	0.112732	0.0535998	0.0248645	0.0111849	0.00483302	0.00197445	0.000739792	0.000236447	4.891e-05	-1.01272e-05	-2.15705e-05	-1.82955e-05	-1.24139e-05	-7.60223e-06	-4.43896e-06	-2.57421e-06	-1.52563e-06	-9.15045e-07	-4.99976e-07
1076	0.470585	0.232309	0.112715	0.0535863	0.024857	0.0111823	0.00483368	0.00197699	0.000743358	0.000240558	5.33187e-05	-5.53248e-06	-1.68366e-05	-1.34435e-05	-7.45975e-06	-2.56569e-06	6.52916e-07	2.53841e-06	3.56659e-06	4.11045e-06	4.40866e-06
1077	0.470632	0.232297	0.112691	0.0535654	0.0248417	0.0111715	0.00482558	0.00197032	0.00073723	0.000234476	4.70244e-05	-1.21624e-05	-2.38559e-05	-2.08756e-05	-1.53176e-05	-1.0861e-05	-8.0933e-06	-6.67384e-06	-6.1277e-06	-6.08135e-06	-6.29426e-06
1078	0.470679	0.232284	0.112668	0.0535453	0.0248277	0.0111625	0.00482002	0.00196685	0.00073503	0.000233081	4.62172e-05	-1.24616e-05	-2.36553e-05	-2.0151e-05	-1.40322e-05	-8.97474e-06	-5.56602e-06	-3.46625e-06	-2.20061e-06	-1.39492e-06	-8.07262e-07
1079	0.470728	0.232275	0.112648	0.0535293	0.024818	0.011158	0.00481897	0.00196793	0.000737347	0.00023612	4.9701e-05	-8.6752e-06	-1.96407e-05	-1.59534e-05	-9.68799e-06	-4.52066e-06	-1.04311e-06	1.07938e-06	2.31677e-06	3.03888e-06	3.4838e-06
1080	0.470775	0.232263	0.112625	0.0535096	0.0248042	0.0111489	0.00481304	0.00196372	0.000733951	0.000233005	4.65738e-05	-1.19683e-05	-2.31807e-05	-1.97869e-05	-1.38471e-05	-9.0322e-06	-5.93191e-06	-4.21022e-06	-3.39538e-06	-3.11489e-06	-3.12716e-06
1081	0.47082	0.232251	0.112601	0.0534894	0.0247902	0.0111401	0.00480761	0.00196034	0.000731743	0.000231465	4.54428e-05	-1.2807e-05	-2.37685e-05	-2.0128e-05	-1.39287e-05	-8.83437e-06	-5.43109e-06	-3.38054e-06	-2.20866e-06	-1.54032e-06	-1.13106e-06
1082	0.47087	0.232242	0.112582	0.0534742	0.0247813	0.0111364	0.00480743	0.00196229	0.000734919	0.000235339	4.97288e-05	-8.25392e-06	-1.90202e-05	-1.52216e-05	-8.88746e-06	-3.67707e-06	-1.76779e-07	1.95019e-06	3.17597e-06	3.87374e-06	4.28608e-06
1083	0.470918	0.232232	0.112561	0.0534563	0.0247694	0.0111293	0.00480329	0.0019598	0.000733166	0.00023378	4.80642e-05	-1.01809e-05	-2.12907e-05	-1.78799e-05	-1.19614e-05	-7.18787e-06	-4.14305e-06	-2.489e-06	-1.75255e-06	-1.55918e-06	-1.66468e-06
1084	0.470959	0.232215	0.112533	0.053432	0.024751	0.0111158	0.00479306	0.00195143	0.000725766	0.000226851	4.13508e-05	-1.67909e-05	-2.78317e-05	-2.43476e-05	-1.8333e-05	-1.34325e-05	-1.02262e-05	-8.37365e-06	-7.39994e-06	-6.92858e-06	-6.71332e-06
1085	0.471003	0.232201	0.112508	0.0534115	0.0247372	0.0111076	0.00478869	0.00194957	0.000725544	0.000227756	4.31155e-05	-1.42916e-05	-2.46493e-05	-2.04985e-05	-1.38192e-05	-8.25221e-06	-4.37799e-06	-1.85873e-06	-2.2237e-07	9.04407e-07	1.76467e-06
1086	0.471051	0.232192	0.112489	0.0533961	0.0247284	0.0111042	0.00478896	0.00195207	0.000729339	0.000232262	4.79984e-05	-9.22552e-06	-1.95195e-05	-1.53889e-05	-8.79907e-06	-3.38589e-06	2.70626e-07	2.5073e-06	3.795e-06	4.50605e-06	4.88289e-06
1087	0.471102	0.232186	0.112472	0.053383	0.0247214	0.0111021	0.00478997	0.00195479	0.000732803	0.000235904	5.14962e-05	-6.04807e-06	-1.67574e-05	-1.3095e-05	-7.00462e-06	-2.11039e-06	1.015e-06	2.71429e-06	3.464e-06	3.64229e-06	3.49778e-06
1088	0.471152	0.232178	0.112453	0.0533675	0.0247115	0.0110967	0.00478736	0.00195356	0.000732063	0.000235129	5.04172e-05	-7.55274e-06	-1.8727e-05	-1.55261e-05	-9.87217e-06	-5.37846e-06	-2.61165e-06	-1.22519e-06	-7.39651e-07	-7.74462e-07	-1.079e-06
1089	0.471201	0.232169	0.112433	0.0533501	0.0246999	0.0110896	0.00478316	0.00195093	0.000730147	0.00023346	4.87672e-05	-9.26457e-06	-2.05051e-05	-1.73368e-05	-1.16657e-05	-7.09922e-06	-4.20381e-06	-2.63484e-06	-1.91588e-06	-1.66984e-06	-1.64996e-06
1090	0.471254	0.232164	0.112416	0.0533371	0.0246926	0.0110871	0.00478371	0.00195325	0.000733391	0.000237156	5.2684e-05	-5.22012e-06	-1.63541e-05	-1.30679e-05	-7.2561e-06	-2.52544e-06	5.53765e-07	2.3203e-06	3.24419e-06	3.69614e-06	3.91674e-06
1091	0.471303	0.232155	0.112396	0.0533193	0.0246803	0.0110791	0.00477839	0.0019493	0.00072996	0.000233755	4.90644e-05	-9.17147e-06	-2.06802e-05	-1.77804e-05	-1.23555e-05	-8.01098e-06	-5.32036e-06	-3.94915e-06	-3.43167e-06	-3.40098e-06	-3.61959e-06
1092	0.471345	0.232139	0.112368	0.0532951	0.0246618	0.0110653	0.00476768	0.00194038	0.000722012	0.000226331	4.19505e-05	-1.60518e-05	-2.7333e-05	-2.41788e-05	-1.84598e-05	-1.37789e-05	-1.071e-05	-8.92084e-06	-7.94744e-06	-7.4241e-06	-7.11382e-06
1093	0.471391	0.232127	0.112346	0.0532772	0.0246503	0.0110592	0.00476538	0.00194057	0.000723847	0.000229333	4.58749e-05	-1.13196e-05	-2.18398e-05	-1.79419e-05	-1.14875e-05	-6.07953e-06	-2.29632e-06	1.89131e-07	1.83528e-06	3.00286e-06	3.92439e-06
1094	0.471439	0.232118	0.112327	0.053261	0.0246404	0.0110543	0.00476383	0.00194099	0.000725329	0.00023132	4.80451e-05	-9.15472e-06	-1.97997e-05	-1.61147e-05	-9.94897e-06	-4.90247e-06	-1.55421e-06	4.21367e-07	1.48162e-06	1.9869e-06	2.17019e-06
1095	0.471488	0.23211	0.112307	0.0532451	0.0246304	0.0110491	0.0047617	0.0019406	0.000725775	0.000232073	4.88132e-05	-8.52055e-06	-1.93725e-05	-1.59278e-05	-1.00156e-05	-5.22489e-06	-2.12758e-06	-3.91923e-07	4.4569e-07	7.52313e-07	7.68124e-07
1096	0.471536	0.232101	0.112288	0.0532287	0.0246197	0.0110431	0.00475876	0.00193933	0.000725309	0.000231906	4.86816e-05	-8.7389e-06	-1.97234e-05	-1.64185e-05	-1.0635e-05	-5.95382e-06	-2.94283e-06	-1.26842e-06	-4.65804e-07	-1.67104e-07	-1.31657e-07
1097	0.471584	0.232091	0.112267	0.0532116	0.0246083	0.0110364	0.00475507	0.00193735	0.000724181	0.000231141	4.80297e-05	-9.3898e-06	-2.04111e-05	-1.71449e-05	-1.13866e-05	-6.71145e-06	-3.68667e-06	-1.97971e-06	-1.12759e-06	-7.64465e-07	-6.51843e-07
1098	0.471628	0.232078	0.112243	0.0531906	0.0245932	0.011026	0.00474773	0.00193179	0.000719552	0.000226958	4.40438e-05	-1.32913e-05	-2.42691e-05	-2.09661e-05	-1.51638e-05	-1.04336e-05	-7.34309e-06	-5.56195e-06	-4.62973e-06	-4.18311e-06	-3.98593e-06
1099	0.471665	0.232057	0.112211	0.0531629	0.0245717	0.0110096	0.00473484	0.00192107	0.000710159	0.000218399	3.60617e-05	-2.08161e-05	-3.13856e-05	-2.76899e-05	-2.14968e-05	-1.63741e-05	-1.28897e-05	-1.07152e-05	-9.39222e-06	-8.55939e-06	-7.98208e-06
1100	0.471707	0.232044	0.112188	0.0531441	0.02456	0.0110038	0.0047333	0.00192244	0.000713547	0.000223274	4.21292e-05	-1.37172e-05	-2.33447e-05	-1.87624e-05	-1.17244e-05	-5.79366e-06	-1.53802e-06	1.37009e-06	3.38777e-06	4.87554e-06	6.06748e-06
1101	0.471751	0.232032	0.112166	0.0531264	0.0245488	0.010998	0.00473109	0.00192237	0.000714626	0.000224891	4.3905e-05	-1.20229e-05	-2.18971e-05	-1.76889e-05	-1.11341e-05	-5.78714e-06	-2.21134e-06	-7.60046e-08	1.07889e-06	1.61698e-06	1.77576e-06
1102	0.471791	0.232016	0.112141	0.0531051	0.0245337	0.0109881	0.00472447	0.00191768	0.000710926	0.000221604	4.07047e-05	-1.53119e-05	-2.53663e-05	-2.13824e-05	-1.5069e-05	-9.96327e-06	-6.61571e-06	-4.6847e-06	-3.6999e-06	-3.28758e-06	-3.20023e-06
1103	0.47184	0.23201	0.112124	0.0530928	0.0245281	0.0109878	0.00472782	0.00192329	0.000717867	0.000229337	4.89344e-05	-6.73404e-06	-1.65056e-05	-1.22599e-05	-5.68259e-06	-2.98552e-07	3.34845e-06	5.60395e-06	6.94059e-06	7.73327e-06	8.22969e-06
1104	0.471886	0.231999	0.112104	0.0530755	0.0245166	0.0109808	0.00472367	0.00192051	0.000715537	0.000226881	4.60322e-05	-1.02583e-05	-2.07473e-05	-1.72732e-05	-1.15015e-05	-6.94832e-06	-4.15384e-06	-2.77183e-06	-2.33026e-06	-2.45562e-06	-2.90218e-06
1105	0.471928	0.231985	0.112079	0.0530543	0.0245012	0.0109703	0.00471622	0.00191482	0.000710741	0.000222493	4.1813e-05	-1.43999e-05	-2.48207e-05	-2.12446e-05	-1.53152e-05	-1.05372e-05	-7.44531e-06	-5.68961e-06	-4.79571e-06	-4.38811e-06	-4.21923e-06
1106	0.471975	0.231977	0.11206	0.0530399	0.0244932	0.0109674	0.0047169	0.00191769	0.00071493	0.000227509	4.73988e-05	-8.36012e-06	-1.8369e-05	-1.43877e-05	-8.04579e-06	-2.84523e-06	6.77036e-07	2.8657e-06	4.18897e-06	5.01555e-06	5.58581e-06
1107	0.472035	0.23198	0.112054	0.0530369	0.024496	0.0109749	0.00472729	0.00192965	0.000727558	0.000240264	5.99821e-05	3.88942e-06	-6.54109e-06	-3.03421e-06	2.79517e-06	7.44919e-06	1.03905e-05	1.19615e-05	1.26277e-05	1.27555e-05	1.25832e-05
1108	0.472085	0.231973	0.112035	0.0530198	0.0244834	0.0109656	0.00471975	0.00192246	0.000719863	0.000231576	5.00508e-05	-7.39126e-06	-1.92006e-05	-1.70627e-05	-1.25737e-05	-9.22276e-06	-7.54298e-06	-7.18936e-06	-7.69409e-06	-8.68849e-06	-9.93131e-06
1109	0.472141	0.231971	0.112021	0.0530093	0.0244782	0.0109647	0.00472152	0.0019258	0.000724044	0.000236249	5.51002e-05	-1.94303e-06	-1.32583e-05	-1.04962e-05	-5.23854e-06	-9.70624e-07	1.77351e-06	3.33596e-06	4.18083e-06	4.67288e-06	5.04941e-06
1110	0.472198	0.231971	0.11201	0.0529997	0.0244734	0.0109637	0.00472286	0.0019282	0.000726729	0.000238795	5.73075e-05	-1.5307e-07	-1.19057e-05	-9.58045e-06	-4.75863e-06	-9.35127e-07	1.34197e-06	2.39905e-06	2.6842e-06	2.54636e-06	2.20735e-06
1111	0.472245	0.23196	0.111987	0.0529789	0.0244572	0.0109511	0.00471228	0.00191852	0.000717231	0.000229091	4.72329e-05	-1.06385e-05	-2.27804e-05	-2.07973e-05	-1.62638e-05	-1.26764e-05	-1.05877e-05	-9.67602e-06	-9.49701e-06	-9.70372e-06	-1.00746e-05
1112	0.472293	0.231951	0.111967	0.0529616	0.0244453	0.0109438	0.00470813	0.00191638	0.000716406	0.000229218	4.81712e-05	-8.91039e-06	-2.02262e-05	-1.73585e-05	-1.18783e-05	-7.2865e-06	-4.14343e-06	-2.13545e-06	-8.25481e-07	1.27031e-07	9.38297e-07
1113	0.472339	0.23194	0.111944	0.0529419	0.0244311	0.0109342	0.00470159	0.00191167	0.00071273	0.00022613	4.54269e-05	-1.14387e-05	-2.26131e-05	-1.96597e-05	-1.41482e-05	-9.58633e-06	-6.54385e-06	-4.71655e-06	-3.67587e-06	-3.08852e-06	-2.7443e-06
1114	0.472381	0.231926	0.111919	0.0529207	0.0244157	0.0109236	0.0046943	0.00190644	0.000708753	0.000222944	4.2784e-05	-1.36647e-05	-2.44864e-05	-2.12166e-05	-1.5414e-05	-1.05828e-05	-7.29116e-06	-5.23323e-06	-3.97745e-06	-3.18606e-06	-2.64292e-06
1115	0.472425	0.231914	0.111897	0.0529016	0.0244027	0.0109157	0.00468992	0.00190431	0.000708048	0.000223162	4.36471e-05	-1.23081e-05	-2.27235e-05	-1.91039e-05	-1.29954e-05	-7.89703e-06	-4.37494e-06	-2.12177e-06	-7.04197e-07	2.17854e-07	8.63169e-07
1116	0.472471	0.231904	0.111876	0.0528846	0.0243918	0.0109098	0.00468741	0.00190388	0.000708821	0.000224612	4.54713e-05	-1.02871e-05	-2.06131e-05	-1.69775e-05	-1.09098e-05	-5.90115e-06	-2.51297e-06	-4.34092e-07	7.72551e-07	1.45099e-06	1.82413e-06
1117	0.472518	0.231896	0.111858	0.0528697	0.0243827	0.0109055	0.0046863	0.00190462	0.00071053	0.000226768	4.77761e-05	-7.99694e-06	-1.8428e-05	-1.49495e-05	-9.07117e-06	-4.273e-06	-1.1091e-06	7.3754e-07	1.70942e-06	2.15583e-06	2.30477e-06
1118	0.472569	0.231891	0.111842	0.0528573	0.024376	0.0109033	0.00468698	0.00190691	0.000713569	0.00023005	5.10263e-05	-4.91768e-06	-1.55847e-05	-1.23686e-05	-6.75908e-06	-2.22574e-06	6.83371e-07	2.28944e-06	3.03822e-06	3.28173e-06	3.25021e-06
1119	0.472628	0.231893	0.111833	0.0528509	0.0243748	0.0109063	0.00469258	0.0019138	0.000720943	0.000237425	5.81558e-05	1.85463e-06	-9.20845e-06	-6.39007e-06	-1.16224e-06	3.01345e-06	5.59243e-06	6.8973e-06	7.37422e-06	7.37508e-06	7.12956e-06
1120	0.472686	0.231894	0.111822	0.0528424	0.0243707	0.0109057	0.0046938	0.00191568	0.000722689	0.000238605	5.85605e-05	1.4073e-06	-1.05147e-05	-8.52825e-06	-4.09069e-06	-6.58693e-07	1.22362e-06	1.87733e-06	1.7463e-06	1.17979e-06	4.04675e-07
1121	0.472747	0.231897	0.111813	0.0528348	0.0243675	0.0109057	0.00469577	0.00191841	0.00072548	0.000241104	6.0636e-05	3.05292e-06	-9.23949e-06	-7.53449e-06	-3.27916e-06	7.0796e-08	1.96801e-06	2.72864e-06	2.7912e-06	2.49957e-06	2.07547e-06
1122	0.472812	0.231904	0.111808	0.0528309	0.0243675	0.0109089	0.00470069	0.001924	0.000731062	0.000246349	6.54215e-05	7.37508e-06	-5.32974e-06	-3.96558e-06	2.25142e-08	3.17197e-06	4.92486e-06	5.58566e-06	5.58119e-06	5.24413e-06	4.78554e-06
1123	0.47288	0.231914	0.111804	0.0528277	0.0243677	0.0109118	0.00470496	0.00192855	0.000735277	0.000249915	6.82354e-05	9.4434e-06	-3.9489e-06	-3.19719e-06	2.53074e-07	2.93109e-06	4.26803e-06	4.55727e-06	4.21547e-06	3.56646e-06	2.81387e-06
1124	0.472941	0.231915	0.111791	0.0528146	0.0243578	0.0109043	0.00469853	0.00192228	0.000728592	0.000242562	6.01546e-05	6.81333e-07	-1.32995e-05	-1.30297e-05	-9.95767e-06	-7.56394e-06	-6.42923e-06	-6.27166e-06	-6.68477e-06	-7.35334e-06	-8.08079e-06
1125	0.473002	0.231917	0.111779	0.0528044	0.0243514	0.0109011	0.00469738	0.00192224	0.000729149	0.000243494	6.14299e-05	2.36499e-06	-1.11025e-05	-1.02066e-05	-6.40322e-06	-3.18692e-06	-1.15392e-06	-3.70895e-08	5.56927e-07	9.32054e-07	1.27531e-06
1126	0.473059	0.231915	0.111764	0.0527902	0.0243409	0.0108938	0.00469199	0.00191783	0.000725129	0.000239571	5.74866e-05	-1.62643e-06	-1.51357e-05	-1.42719e-05	-1.0502e-05	-7.33707e-06	-5.39067e-06	-4.41146e-06	-4.01973e-06	-3.92295e-06	-3.94335e-06
1127	0.473108	0.231905	0.111741	0.052768	0.0243229	0.0108793	0.00467991	0.00190715	0.000715248	0.000230188	4.84813e-05	-1.02822e-05	-2.34306e-05	-2.2184e-05	-1.80127e-05	-1.44354e-05	-1.20733e-05	-1.06808e-05	-9.88121e-06	-9.38255e-06	-9.00521e-06
1128	0.473162	0.231901	0.111725	0.0527544	0.0243144	0.0108754	0.00467924	0.00190874	0.000718451	0.000234664	5.40642e-05	-3.6649e-06	-1.58101e-05	-1.35799e-05	-8.44584e-06	-3.9332e-06	-6.69792e-07	1.58462e-06	3.20314e-06	4.4761e-06	5.58281e-06
1129	0.473219	0.231901	0.111712	0.0527431	0.0243078	0.0108728	0.00467932	0.00191035	0.000720862	0.000237427	5.69132e-05	-8.95431e-07	-1.3241e-05	-1.13152e-05	-6.58602e-06	-2.58012e-06	7.26498e-08	1.61162e-06	2.41061e-06	2.76217e-06	2.84901e-06
1130	0.473278	0.231902	0.1117	0.0527332	0.0243023	0.010871	0.00467981	0.00191207	0.000723097	0.000239762	5.9128e-05	1.088e-06	-1.15431e-05	-9.92864e-06	-5.52264e-06	-1.84262e-06	4.89331e-07	1.72088e-06	2.23525e-06	2.33534e-06	2.21485e-06
1131	0.473348	0.231913	0.111699	0.0527333	0.0243065	0.0108786	0.00468958	0.00192288	0.000734263	0.0002509	7.00543e-05	1.17272e-05	-1.2094e-06	1.07932e-07	4.23697e-06	7.66538e-06	9.77384e-06	1.08122e-05	1.11655e-05	1.11385e-05	1.09263e-05
1132	0.473421	0.231927	0.111698	0.0527327	0.0243089	0.0108833	0.0046953	0.0019286	0.000739322	0.000254953	7.29421e-05	1.34002e-05	-7.47251e-07	-6.13437e-07	2.36771e-06	4.68524e-06	5.71861e-06	5.71564e-06	5.05942e-06	4.05252e-06	2.88779e-06
1133	0.473491	0.231936	0.111693	0.0527266	0.0243053	0.0108817	0.0046945	0.0019277	0.000737799	0.000252569	6.96507e-05	9.26028e-06	-5.62659e-06	-6.10286e-06	-3.59738e-06	-1.62275e-06	-8.03566e-07	-8.96566e-07	-1.52302e-06	-2.38436e-06	-3.29144e-06
1134	0.473566	0.231951	0.111693	0.0527261	0.0243076	0.0108863	0.00470035	0.00193397	0.00074402	0.000258558	7.54012e-05	1.48568e-05	-6.14376e-08	-4.38274e-07	2.29082e-06	4.60024e-06	5.8503e-06	6.26898e-06	6.22033e-06	5.9889e-06	5.75046e-06
1135	0.47364	0.231963	0.11169	0.0527222	0.0243058	0.0108863	0.0047011	0.00193464	0.000744141	0.000257919	7.39622e-05	1.26564e-05	-2.9539e-06	-3.95239e-06	-1.78678e-06	-3.54045e-11	7.49957e-07	6.74089e-07	1.21052e-07	-6.38026e-07	-1.43901e-06
1136	0.473708	0.23197	0.11168	0.0527119	0.0242977	0.0108802	0.00469594	0.0019297	0.000738998	0.000252417	6.81037e-05	6.52484e-06	-9.24632e-06	-1.02911e-05	-8.06705e-06	-6.13102e-06	-5.15442e-06	-4.93799e-06	-5.14212e-06	-5.50224e-06	-5.8585e-06
1137	0.473784	0.231985	0.11168	0.0527106	0.0242993	0.0108842	0.00470165	0.00193631	0.000746075	0.000259803	7.57857e-05	1.45622e-05	-7.71448e-07	-1.29904e-06	1.50751e-06	4.07373e-06	5.71085e-06	6.60288e-06	7.07657e-06	7.3859e-06	7.68208e-06
1138	0.473859	0.231998	0.111677	0.0527067	0.0242975	0.0108844	0.00470271	0.00193747	0.00074687	0.00026	7.53026e-05	1.33867e-05	-2.62913e-06	-3.83143e-06	-1.70512e-06	1.59535e-07	1.05904e-06	1.16521e-06	7.9546e-07	1.97085e-07	-4.83098e-07
1139	0.473932	0.232009	0.111672	0.0527002	0.0242931	0.0108818	0.00470113	0.00193615	0.0007454	0.000258209	7.31707e-05	1.09686e-05	-5.25111e-06	-6.57104e-06	-4.48211e-06	-2.58296e-06	-1.58419e-06	-1.31851e-06	-1.47022e-06	-1.79123e-06	-2.13189e-06
1140	0.47401	0.232024	0.111671	0.0526983	0.0242935	0.0108844	0.00470496	0.00194055	0.000749943	0.000262735	7.7656e-05	1.54594e-05	-6.86099e-07	-1.86383e-06	4.24195e-07	2.56556e-06	3.8366e-06	4.3935e-06	4.54291e-06	4.52562e-06	4.48529e-06
1141	0.474094	0.232046	0.111676	0.0527012	0.0242983	0.0108909	0.00471233	0.00194805	0.000757154	0.000269465	8.38549e-05	2.11425e-05	4.51834e-06	2.89758e-06	4.76707e-06	6.50097e-06	7.36327e-06	7.50013e-06	7.21066e-06	6.73027e-06	6.19892e-06
1142	0.474171	0.232059	0.111672	0.0526951	0.0242934	0.0108871	0.00470885	0.00194418	0.000752507	0.000263886	7.73289e-05	1.37213e-05	-3.72248e-06	-6.0863e-06	-4.89161e-06	-3.77458e-06	-3.48029e-06	-3.86924e-06	-4.64647e-06	-5.57862e-06	-6.52601e-06
1143	0.474247	0.232072	0.111667	0.0526884	0.0242884	0.0108839	0.00470669	0.00194245	0.000750889	0.00026229	7.58004e-05	1.23692e-05	-4.76934e-06	-6.70127e-06	-4.95934e-06	-3.19316e-06	-2.16015e-06	-1.731e-06	-1.61878e-06	-1.59623e-06	-1.52852e-06
1144	0.474329	0.23209	0.111669	0.0526881	0.0242901	0.0108876	0.00471158	0.00194795	0.000756631	0.000268131	8.17203e-05	1.8403e-05	1.42645e-06	-3.0453e-07	1.65977e-06	3.65038e-06	4.89186e-06	5.49789e-06	5.74225e-06	5.84113e-06	5.9199e-06
1145	0.474404	0.232102	0.111663	0.0526801	0.0242834	0.0108824	0.00470706	0.00194344	0.000751748	0.000262697	7.5685e-05	1.17733e-05	-5.77431e-06	-8.0572e-06	-6.63758e-06	-5.1973e-06	-4.52257e-06	-4.50738e-06	-4.88253e-06	-5.43373e-06	-6.03526e-06
1146	0.474481	0.232115	0.111659	0.0526742	0.0242795	0.0108805	0.00470654	0.00194364	0.00075232	0.000263516	7.67493e-05	1.31433e-05	-4.01916e-06	-5.8378e-06	-3.88296e-06	-1.84561e-06	-5.19271e-07	1.97475e-07	5.7185e-07	8.18283e-07	1.06424e-06
1147	0.474569	0.232139	0.111666	0.0526796	0.0242868	0.0108898	0.00471704	0.00195473	0.000763622	0.000274839	8.80331e-05	2.43835e-05	7.18881e-06	5.3449e-06	7.26919e-06	9.25707e-06	1.05028e-05	1.10979e-05	1.13019e-05	1.1323e-05	1.12838e-05
1148	0.474658	0.232163	0.111671	0.0526819	0.02429	0.0108938	0.00472122	0.00195839	0.000766361	0.000276473	8.85009e-05	2.36831e-05	5.33877e-06	2.36469e-06	3.1716e-06	4.04721e-06	4.17989e-06	3.65778e-06	2.73944e-06	1.63438e-06	4.67831e-07
1149	0.474747	0.232187	0.111676	0.0526838	0.0242925	0.0108971	0.00472463	0.00196142	0.000768717	0.000278077	8.94003e-05	2.39863e-05	5.176e-06	1.86815e-06	2.46789e-06	3.25594e-06	3.41492e-06	3.02928e-06	2.35587e-06	1.60392e-06	8.99378e-07
1150	0.47484	0.232214	0.111684	0.052688	0.0242971	0.0109025	0.00473017	0.00196662	0.00077333	0.000282046	9.27855e-05	2.68981e-05	7.73605e-06	4.18996e-06	4.64888e-06	5.37578e-06	5.53661e-06	5.20099e-06	4.61265e-06	3.96908e-06	3.38527e-06
1151	0.474927	0.232234	0.111685	0.0526848	0.024294	0.0108998	0.00472741	0.0019633	0.000769219	0.000277101	8.70683e-05	2.05164e-05	8.04082e-07	-3.19018e-06	-3.096e-06	-2.66979e-06	-2.76301e-06	-3.32063e-06	-4.11075e-06	-4.94542e-06	-5.71721e-06
1152	0.475013	0.232254	0.111685	0.0526815	0.0242913	0.0108981	0.00472631	0.00196236	0.000768242	0.000276071	8.60757e-05	1.96897e-05	2.76214e-07	-3.29967e-06	-2.68718e-06	-1.66226e-06	-1.09327e-06	-9.38834e-07	-9.77583e-07	-1.02942e-06	-9.9263e-07
1153	0.475106	0.232281	0.111693	0.0526858	0.0242964	0.0109044	0.0047333	0.00196962	0.000775536	0.000283331	9.33271e-05	2.69929e-05	7.69136e-06	4.27053e-06	5.059e-06	6.25909e-06	6.98367e-06	7.25885e-06	7.29402e-06	7.26002e-06	7.25145e-06
1154	0.475201	0.232308	0.1117	0.0526886	0.0242993	0.0109079	0.00473682	0.0019727	0.000777909	0.000284903	9.40968e-05	2.69984e-05	6.97416e-06	2.8604e-06	2.96946e-06	3.48856e-06	3.51881e-06	3.07854e-06	2.37287e-06	1.57136e-06	7.69625e-07
1155	0.475296	0.232336	0.111708	0.052692	0.0243026	0.0109116	0.00474055	0.00197605	0.000780658	0.000287022	9.56478e-05	2.80849e-05	7.70659e-06	3.34104e-06	3.2879e-06	3.72259e-06	3.73746e-06	3.34548e-06	2.74944e-06	2.11888e-06	1.55108e-06
1156	0.475399	0.232371	0.111721	0.052701	0.0243115	0.0109207	0.00474962	0.00198467	0.000788658	0.00029438	0.000102437	3.44109e-05	1.36778e-05	9.05233e-06	8.81595e-06	9.12645e-06	9.06119e-06	8.62112e-06	7.99959e-06	7.35858e-06	6.78907e-06
1157	0.475502	0.232405	0.111734	0.0527079	0.0243174	0.0109264	0.00475458	0.00198862	0.000791439	0.000295981	0.000102939	3.39266e-05	1.2318e-05	6.91292e-06	5.97314e-06	5.63788e-06	4.96898e-06	3.95525e-06	2.78095e-06	1.60135e-06	5.02502e-07
1158	0.475605	0.232439	0.111746	0.0527144	0.0243228	0.0109314	0.00475898	0.00199214	0.000793986	0.000297621	0.000103813	3.42036e-05	1.21653e-05	6.48014e-06	5.3893e-06	5.01263e-06	4.39602e-06	3.51597e-06	2.54761e-06	1.63963e-06	8.7342e-07
1159	0.475713	0.232477	0.111761	0.052724	0.0243312	0.0109393	0.00476635	0.00199869	0.00079965	0.000302472	0.000107996	3.78828e-05	1.54948e-05	9.59035e-06	8.38353e-06	7.9691e-06	7.37143e-06	6.54929e-06	5.6634e-06	4.85068e-06	4.18272e-06
1160	0.475825	0.232517	0.111779	0.0527351	0.0243407	0.0109481	0.00477416	0.00200538	0.000805173	0.00030691	0.000111491	4.05939e-05	1.75661e-05	1.11405e-05	9.50304e-06	8.72319e-06	7.80424e-06	6.68838e-06	5.52373e-06	4.43781e-06	3.49537e-06
1161	0.475936	0.232557	0.111795	0.052744	0.0243475	0.0109538	0.00477872	0.00200864	0.000807125	0.000307667	0.000111229	3.94988e-05	1.58077e-05	8.86211e-06	6.82025e-06	5.72659e-06	4.56431e-06	3.26034e-06	1.9516e-06	7.57816e-07	-2.61557e-07
1162	0.47605	0.232598	0.111812	0.0527546	0.0243561	0.0109613	0.00478523	0.00201404	0.000811472	0.000311105	0.000113959	4.17275e-05	1.77233e-05	1.06218e-05	8.55006e-06	7.52513e-06	6.50774e-06	5.40725e-06	4.3472e-06	3.43722e-06	2.72918e-06
1163	0.476164	0.232639	0.111829	0.0527637	0.0243628	0.0109668	0.0047895	0.00201707	0.000813306	0.000311894	0.000113893	4.09978e-05	1.64939e-05	9.02336e-06	6.67917e-06	5.44842e-06	4.26742e-06	3.02635e-06	1.83406e-06	7.89046e-07	-6.52795e-08
1164	0.476277	0.232679	0.111844	0.0527711	0.0243679	0.0109707	0.00479239	0.00201887	0.000814099	0.000311841	0.000113199	3.98628e-05	1.50926e-05	7.4956e-06	5.13161e-06	3.95928e-06	2.89245e-06	1.80458e-06	7.92601e-07	-5.3132e-08	-6.94387e-07
1165	0.476394	0.232723	0.111862	0.0527819	0.0243763	0.0109781	0.00479888	0.00202447	0.000818869	0.000315948	0.000116838	4.32183e-05	1.83207e-05	1.07167e-05	8.43148e-06	7.39438e-06	6.4963e-06	5.59338e-06	4.77004e-06	4.10783e-06	3.63892e-06
1166	0.47651	0.232764	0.111879	0.0527901	0.024382	0.0109824	0.00480202	0.00202642	0.000819705	0.000315817	0.000115912	4.16613e-05	1.62665e-05	8.26354e-06	5.64425e-06	4.31044e-06	3.13175e-06	1.94907e-06	8.36404e-07	-1.31347e-07	-9.25886e-07
1167	0.476629	0.232809	0.111897	0.0528009	0.0243902	0.0109895	0.00480808	0.00203151	0.000823938	0.000319356	0.000118953	4.4391e-05	1.88429e-05	1.0811e-05	8.25627e-06	7.05539e-06	6.05943e-06	5.09657e-06	4.23287e-06	3.53885e-06	3.04105e-06
1168	0.476751	0.232855	0.111918	0.0528133	0.0243997	0.0109975	0.00481491	0.00203717	0.000828508	0.000322998	0.000121847	4.67023e-05	2.07068e-05	1.23272e-05	9.49176e-06	8.05039e-06	6.8337e-06	5.65506e-06	4.57018e-06	3.64255e-06	2.89394e-06
1169	0.476874	0.232903	0.111939	0.0528258	0.0244091	0.0110053	0.00482123	0.00204214	0.000832253	0.000325691	0.000123684	4.78678e-05	2.13541e-05	1.25755e-05	9.4294e-06	7.74077e-06	6.32199e-06	4.9739e-06	3.74429e-06	2.6921e-06	1.83698e-06
1170	0.477004	0.232956	0.111966	0.0528429	0.0244229	0.0110172	0.00483163	0.00205115	0.000840016	0.000332415	0.000129587	5.31514e-05	2.61873e-05	1.70919e-05	1.37302e-05	1.19011e-05	1.03973e-05	9.00546e-06	7.76375e-06	6.7246e-06	5.90335e-06
1171	0.477133	0.233008	0.111989	0.0528566	0.0244326	0.0110245	0.00483698	0.00205465	0.000841849	0.000332796	0.000128744	5.12914e-05	2.34832e-05	1.3678e-05	9.70632e-06	7.33917e-06	5.34783e-06	3.5034e-06	1.83277e-06	3.80522e-07	-8.43618e-07
1172	0.477261	0.233058	0.112012	0.0528692	0.0244412	0.0110309	0.00484154	0.00205765	0.00084352	0.000333413	0.000128584	5.06089e-05	2.24928e-05	1.25553e-05	8.59127e-06	6.34307e-06	4.5601e-06	2.99755e-06	1.67105e-06	6.17358e-07	-1.59117e-07
1173	0.477394	0.233112	0.112037	0.0528847	0.0244528	0.0110403	0.00484932	0.00206403	0.000848733	0.000337727	0.000132263	5.38817e-05	2.55471e-05	1.55326e-05	1.15926e-05	9.43611e-06	7.78639e-06	6.3785e-06	5.21279e-06	4.31426e-06	3.6781e-06
1174	0.477522	0.233161	0.112057	0.0528943	0.0244581	0.0110432	0.00485028	0.00206332	0.000846594	0.000334417	0.000128026	4.89315e-05	2.00497e-05	9.60915e-06	5.32496e-06	2.87432e-06	9.56539e-07	-7.1056e-07	-2.13864e-06	-3.31064e-06	-4.2364e-06
1175	0.477646	0.233207	0.112074	0.052901	0.0244609	0.011044	0.00484974	0.00206168	0.000844128	0.000331405	0.000124738	4.55995e-05	1.68628e-05	6.71188e-06	2.824e-06	8.46873e-07	-5.4178e-07	-1.63901e-06	-2.4661e-06	-3.01172e-06	-3.28858e-06
1176	0.477776	0.233257	0.112096	0.0529132	0.0244696	0.0110512	0.00485593	0.00206716	0.000849127	0.000336155	0.000129457	5.04657e-05	2.20061e-05	1.22163e-05	8.73413e-06	7.17603e-06	6.19645e-06	5.48158e-06	4.99849e-06	4.75051e-06	4.71946e-06
1177	0.477905	0.233307	0.112117	0.0529237	0.0244763	0.0110559	0.00485919	0.00206923	0.000850197	0.000336408	0.000129059	4.9547e-05	2.06534e-05	1.04745e-05	6.61391e-06	4.66236e-06	3.2567e-06	2.07228e-06	1.0705e-06	2.52839e-07	-3.98084e-07
1178	0.47804	0.233362	0.112143	0.0529395	0.0244882	0.0110659	0.00486795	0.00207693	0.000857051	0.000342625	0.000134837	5.5055e-05	2.60205e-05	1.57952e-05	1.19539e-05	1.00676e-05	8.76075e-06	7.70271e-06	6.85353e-06	6.21656e-06	5.77843e-06
1179	0.47818	0.233422	0.112173	0.0529589	0.0245032	0.0110785	0.00487868	0.00208609	0.000864846	0.000349263	0.000140509	5.99183e-05	3.01941e-05	1.93608e-05	1.49631e-05	1.25492e-05	1.0728e-05	9.1589e-06	7.79583e-06	6.63867e-06	5.67203e-06
1180	0.478322	0.233482	0.112202	0.0529767	0.0245159	0.0110883	0.00488619	0.00209161	0.000868629	0.000351567	0.000141574	5.99506e-05	2.93626e-05	1.7798e-05	1.27721e-05	9.81111e-06	7.50939e-06	5.51698e-06	3.7827e-06	2.30397e-06	1.06461e-06
1181	0.478468	0.233545	0.112235	0.0529972	0.0245313	0.0111006	0.00489621	0.00209973	0.000875174	0.00035685	0.000145889	6.35522e-05	3.24638e-05	2.05706e-05	1.53538e-05	1.23134e-05	1.00241e-05	8.12165e-06	6.54472e-06	5.28306e-06	4.31449e-06
1182	0.478613	0.233607	0.112265	0.0530149	0.0245433	0.0111092	0.0049022	0.00210355	0.000877171	0.000357362	0.000145213	6.19446e-05	3.01278e-05	1.76631e-05	1.19918e-05	8.58208e-06	5.98381e-06	3.81416e-06	1.99718e-06	5.11237e-07	-6.75202e-07
1183	0.478757	0.233668	0.112293	0.0530308	0.0245536	0.0111162	0.00490679	0.00210623	0.000878343	0.000357394	0.000144438	6.06417e-05	2.85251e-05	1.59385e-05	1.0282e-05	6.99109e-06	4.59108e-06	2.68101e-06	1.17181e-06	3.23304e-08	-7.75812e-07
1184	0.478904	0.23373	0.112324	0.0530484	0.0245656	0.0111251	0.0049135	0.00211124	0.000882072	0.000360196	0.000146627	6.24769e-05	3.02059e-05	1.7611e-05	1.20473e-05	8.91504e-06	6.71251e-06	5.01852e-06	3.72896e-06	2.80147e-06	2.18919e-06
1185	0.479054	0.233796	0.112356	0.0530684	0.0245799	0.0111361	0.00492216	0.00211809	0.000887502	0.00036455	0.000150198	6.54984e-05	3.28503e-05	1.99983e-05	1.42539e-05	1.09837e-05	8.66165e-06	6.84906e-06	5.43013e-06	4.35485e-06	3.57174e-06
1186	0.479204	0.23386	0.112388	0.0530864	0.0245917	0.0111443	0.00492784	0.00212172	0.000889485	0.000365242	0.000149897	6.4443e-05	3.12219e-05	1.79265e-05	1.18274e-05	8.26044e-06	5.67795e-06	3.62708e-06	1.98318e-06	6.91444e-07	-3.01611e-07
1187	0.479355	0.233926	0.11242	0.053105	0.0246043	0.0111534	0.00493448	0.00212649	0.000892827	0.000367535	0.000151466	6.55491e-05	3.20682e-05	1.86643e-05	1.25669e-05	9.08134e-06	6.63799e-06	4.76939e-06	3.34142e-06	2.29348e-06	1.56876e-06
1188	0.479504	0.233988	0.112448	0.0531196	0.0246126	0.0111582	0.00493673	0.00212684	0.000891705	0.00036532	0.000148468	6.2015e-05	2.81812e-05	1.45541e-05	8.3199e-06	4.7511e-06	2.25433e-06	3.45326e-07	-1.12165e-06	-2.21518e-06	-2.99762e-06
1189	0.479648	0.234046	0.112472	0.0531303	0.0246174	0.0111598	0.00493624	0.00212485	0.000888683	0.00036164	0.000144444	5.78928e-05	2.41454e-05	1.07357e-05	4.80769e-06	1.60246e-06	-4.95416e-07	-1.98507e-06	-3.02172e-06	-3.67964e-06	-4.0243e-06
1190	0.479797	0.234107	0.112501	0.0531459	0.0246275	0.0111671	0.004942	0.00212958	0.000892798	0.000365482	0.000148285	6.19364e-05	2.85318e-05	1.55515e-05	1.00976e-05	7.37991e-06	5.76119e-06	4.72763e-06	4.11457e-06	3.84195e-06	3.84102e-06
1191	0.47994	0.234164	0.112524	0.0531556	0.0246315	0.0111681	0.004941	0.00212716	0.000889317	0.000361224	0.000143464	5.67037e-05	2.29775e-05	9.71652e-06	3.98509e-06	9.66589e-07	-9.93625e-07	-2.41952e-06	-3.48068e-06	-4.25849e-06	-4.82062e-06
1192	0.480083	0.234221	0.112547	0.053166	0.0246366	0.0111707	0.00494218	0.00212746	0.000889117	0.000360827	0.000143109	5.65696e-05	2.31901e-05	1.03589e-05	5.10919e-06	2.60378e-06	1.17651e-06	2.98588e-07	-1.99684e-07	-3.96617e-07	-3.54919e-07
1193	0.480232	0.234283	0.112576	0.053182	0.0246475	0.0111792	0.00494932	0.00213374	0.000894877	0.000366308	0.000148496	6.19884e-05	2.87142e-05	1.60179e-05	1.09004e-05	8.50244e-06	7.14371e-06	6.28733e-06	5.75951e-06	5.48028e-06	5.38657e-06
1194	0.480371	0.234335	0.112594	0.0531871	0.0246471	0.0111759	0.00494413	0.00212715	0.000887187	0.00035775	0.000139239	5.21477e-05	1.83575e-05	5.17559e-06	-4.24146e-07	-3.31778e-06	-5.19449e-06	-6.59424e-06	-7.68991e-06	-8.55808e-06	-9.25703e-06
1195	0.480515	0.234392	0.112618	0.0531993	0.0246545	0.0111813	0.00494867	0.0021313	0.000891294	0.000362085	0.000144017	5.75361e-05	2.44779e-05	1.21159e-05	7.39998e-06	5.43909e-06	4.53649e-06	4.14983e-06	4.10721e-06	4.33501e-06	4.77873e-06
1196	0.480663	0.234454	0.112646	0.0532146	0.0246647	0.0111893	0.00495521	0.00213691	0.000896232	0.000366527	0.000148087	6.13047e-05	2.79697e-05	1.53176e-05	1.02702e-05	7.91692e-06	6.5484e-06	5.61432e-06	4.93784e-06	4.44202e-06	4.06977e-06
1197	0.48081	0.234513	0.112672	0.0532273	0.024672	0.0111938	0.004958	0.00213839	0.000896677	0.000366141	0.000147028	5.9684e-05	2.58613e-05	1.27667e-05	7.3026e-06	4.54805e-06	2.79e-06	1.47953e-06	4.44531e-07	-3.85206e-07	-1.0589e-06
1198	0.480956	0.234572	0.112697	0.0532391	0.0246784	0.0111975	0.00496013	0.00213941	0.00089689	0.000365801	0.000146331	5.8783e-05	2.4872e-05	1.17743e-05	6.37146e-06	3.72901e-06	2.12665e-06	1.0123e-06	2.13112e-07	-3.40661e-07	-6.97499e-07
1199	0.481106	0.234634	0.112725	0.0532537	0.0246877	0.0112043	0.00496539	0.00214367	0.000900477	0.000368947	0.000149224	6.15619e-05	2.76354e-05	1.45868e-05	9.27249e-06	6.74039e-06	5.25843e-06	4.26681e-06	3.58746e-06	3.14677e-06	2.89291e-06
1200	0.481255	0.234696	0.112752	0.0532679	0.0246963	0.0112101	0.00496947	0.0021465	0.000902359	0.000370109	0.000149838	6.17551e-05	2.74926e-05	1.41595e-05	8.58741e-06	5.80737e-06	4.07647e-06	2.8285e-06	1.88189e-06	1.16126e-06	6.1406e-07
1201	0.481405	0.234757	0.112779	0.0532811	0.0247039	0.0112149	0.00497253	0.00214833	0.000903275	0.00037036	0.000149619	6.12168e-05	2.67438e-05	1.32777e-05	7.6266e-06	4.80599e-06	3.06356e-06	1.82805e-06	9.15755e-07	2.50907e-07	-2.18428e-07
1202	0.481556	0.234819	0.112807	0.0532954	0.0247126	0.0112208	0.00497676	0.00215142	0.000905549	0.000372073	0.000150971	6.23578e-05	2.77831e-05	1.42907e-05	8.66336e-06	5.8989e-06	4.23331e-06	3.0879e-06	2.27426e-06	1.71359e-06	1.35176e-06
1203	0.481708	0.234882	0.112834	0.0533095	0.0247209	0.0112262	0.00498047	0.0021539	0.000907129	0.000373001	0.000151437	6.25037e-05	2.77091e-05	1.40619e-05	8.31895e-06	5.46014e-06	3.70942e-06	2.48051e-06	1.58035e-06	9.27294e-07	4.65487e-07
1204	0.48186	0.234945	0.112862	0.0533238	0.0247294	0.0112319	0.00498434	0.00215656	0.000908913	0.000374165	0.00015218	6.29747e-05	2.80147e-05	1.42748e-05	8.48708e-06	5.61389e-06	3.86812e-06	2.65683e-06	1.78332e-06	1.16423e-06	7.43081e-07
1205	0.482014	0.235009	0.112892	0.0533392	0.024739	0.0112385	0.00498925	0.00216024	0.000911716	0.000376338	0.000153922	6.44324e-05	2.92931e-05	1.54442e-05	9.59206e-06	6.68136e-06	4.91322e-06	3.68739e-06	2.80283e-06	2.17364e-06	1.7419e-06
1206	0.482167	0.235072	0.112919	0.0533529	0.0247466	0.0112432	0.00499199	0.00216164	0.000912119	0.000376007	0.000153054	6.31764e-05	2.77545e-05	1.36941e-05	7.67583e-06	4.62666e-06	2.73614e-06	1.39688e-06	4.03675e-07	-3.31621e-07	-8.68075e-07
1207	0.482326	0.235141	0.112953	0.0533726	0.0247604	0.011254	0.0050011	0.00216957	0.000919237	0.00038258	0.000159294	6.92423e-05	3.37623e-05	1.97254e-05	1.37866e-05	1.0855e-05	9.10849e-06	7.93258e-06	7.11782e-06	6.57374e-06	6.24007e-06
1208	0.482489	0.235213	0.112989	0.0533938	0.0247751	0.0112652	0.00500993	0.00217666	0.000924923	0.000387128	0.000162899	7.205e-05	3.58721e-05	2.12011e-05	1.46654e-05	1.11552e-05	8.83583e-06	7.08436e-06	5.68615e-06	4.54733e-06	3.60539e-06
1209	0.482649	0.235282	0.113021	0.0534105	0.0247848	0.011271	0.0050132	0.00217795	0.000924646	0.000385599	0.000160369	6.87185e-05	3.18945e-05	1.66983e-05	9.73284e-06	5.87087e-06	3.26638e-06	1.2899e-06	-2.76816e-07	-1.52918e-06	-2.53005e-06
1210	0.482815	0.235356	0.113058	0.0534322	0.0247997	0.0112824	0.00502228	0.00218546	0.000931055	0.000391256	0.000165562	7.36761e-05	3.67971e-05	2.16861e-05	1.49155e-05	1.13353e-05	9.08277e-06	7.51642e-06	6.40884e-06	5.65733e-06	5.19285e-06
1211	0.482979	0.235427	0.113092	0.0534505	0.0248108	0.0112894	0.00502659	0.00218776	0.000931794	0.000390769	0.000164106	7.14452e-05	3.39299e-05	1.82769e-05	1.10235e-05	6.99319e-06	4.30365e-06	2.29839e-06	7.38652e-07	-4.87263e-07	-1.45577e-06
1212	0.483137	0.235493	0.113119	0.0534626	0.0248157	0.0112904	0.00502521	0.00218467	0.000927474	0.000385599	0.000158384	6.54027e-05	2.77452e-05	1.20854e-05	4.92771e-06	1.07227e-06	-1.37957e-06	-3.09505e-06	-4.31973e-06	-5.16927e-06	-5.72205e-06
1213	0.483299	0.235562	0.113152	0.0534796	0.0248261	0.0112977	0.00503063	0.00218904	0.000931281	0.0003892	0.000162057	6.9355e-05	3.21269e-05	1.69989e-05	1.04395e-05	7.22169e-06	5.42703e-06	4.37397e-06	3.80643e-06	3.60083e-06	3.67264e-06
1214	0.483463	0.235633	0.113185	0.0534972	0.024837	0.011305	0.00503587	0.00219284	0.000934071	0.000391277	0.000163628	7.05595e-05	3.3044e-05	1.76624e-05	1.08483e-05	7.34977e-06	5.23101e-06	3.79896e-06	2.79018e-06	2.07671e-06	1.57161e-06
1215	0.483628	0.235704	0.113218	0.0535155	0.0248482	0.0113127	0.00504128	0.00219672	0.000936859	0.000393283	0.00016508	7.16221e-05	3.38297e-05	1.82444e-05	1.12723e-05	7.64352e-06	5.41251e-06	3.88187e-06	2.78802e-06	2.00556e-06	1.45204e-06
1216	0.483793	0.235776	0.113252	0.0535331	0.0248588	0.0113194	0.00504575	0.00219959	0.000938576	0.000394173	0.000165384	7.1515e-05	3.34351e-05	1.76463e-05	1.05263e-05	6.78598e-06	4.46777e-06	2.86724e-06	1.7171e-06	8.90325e-07	3.03881e-07
1217	0.483963	0.235851	0.113289	0.0535541	0.0248726	0.0113295	0.00505352	0.00220582	0.000943722	0.00039857	0.000169282	7.50974e-05	3.68324e-05	2.09489e-05	1.37949e-05	1.00613e-05	7.77697e-06	6.22936e-06	5.14614e-06	4.39732e-06	3.8981e-06
1218	0.484128	0.235921	0.11332	0.053569	0.0248799	0.0113328	0.0050542	0.00220462	0.000941131	0.000394915	0.000164809	6.99859e-05	3.12074e-05	1.48938e-05	7.36293e-06	3.28445e-06	6.73239e-07	-1.19247e-06	-2.59072e-06	-3.65513e-06	-4.4728e-06
1219	0.484292	0.235991	0.113351	0.0535841	0.0248879	0.0113372	0.00505652	0.00220565	0.00094136	0.000394713	0.000164455	6.96893e-05	3.11239e-05	1.51375e-05	8.01785e-06	4.41387e-06	2.32674e-06	1.02611e-06	2.28788e-07	-2.01712e-07	-3.5404e-07
1220	0.484452	0.236056	0.113378	0.0535948	0.0248916	0.0113374	0.0050547	0.00220259	0.000937526	0.000390427	0.000159945	6.5113e-05	2.6581e-05	1.06832e-05	3.67415e-06	1.78865e-07	-1.81807e-06	-3.05859e-06	-3.83402e-06	-4.2868e-06	-4.51018e-06
1221	0.484607	0.236116	0.1134	0.0536021	0.0248924	0.0113351	0.00505094	0.00219806	0.000932672	0.000385555	0.00015527	6.07762e-05	2.26724e-05	7.25178e-06	7.40172e-07	-2.25625e-06	-3.76441e-06	-4.53236e-06	-4.85381e-06	-4.87107e-06	-4.67563e-06
1222	0.484765	0.236181	0.113427	0.0536138	0.0248982	0.0113385	0.00505325	0.00220003	0.000934689	0.000387868	0.000158038	6.40932e-05	2.65787e-05	1.17503e-05	5.80778e-06	3.34047e-06	2.31169e-06	1.96869e-06	2.01632e-06	2.31292e-06	2.7688e-06
1223	0.484924	0.236246	0.113454	0.0536264	0.0249046	0.0113423	0.00505571	0.00220178	0.00093605	0.000389027	0.000159094	6.50882e-05	2.75085e-05	1.25791e-05	6.47943e-06	3.78752e-06	2.46223e-06	1.75099e-06	1.36186e-06	1.15813e-06	1.05604e-06
1224	0.485079	0.236306	0.113478	0.0536345	0.0249065	0.0113413	0.00505337	0.0021986	0.000932361	0.000385024	0.000154899	6.07681e-05	2.30951e-05	8.07952e-06	1.88722e-06	-9.08899e-07	-2.34909e-06	-3.18105e-06	-3.68945e-06	-4.0026e-06	-4.19546e-06
1225	0.485233	0.236367	0.113501	0.0536429	0.0249092	0.0113417	0.00505267	0.0021975	0.000931188	0.000383981	0.000154119	6.03326e-05	2.30517e-05	8.45151e-06	2.68378e-06	3.14626e-07	-6.97874e-07	-1.09998e-06	-1.17339e-06	-1.04293e-06	-7.80425e-07
1226	0.485384	0.236424	0.113521	0.0536489	0.0249096	0.0113398	0.00504982	0.00219427	0.000927869	0.000380731	0.000151027	5.74422e-05	2.03683e-05	5.95745e-06	3.461e-07	-1.90782e-06	-2.84972e-06	-3.22644e-06	-3.31875e-06	-3.25013e-06	-3.09109e-06
1227	0.485536	0.236482	0.113542	0.0536564	0.0249118	0.0113401	0.0050495	0.00219384	0.000927582	0.000380733	0.000151396	5.82098e-05	2.1538e-05	7.5122e-06	2.25789e-06	3.2862e-07	-3.20714e-07	-4.33795e-07	-2.86705e-07	2.42362e-09	3.68428e-07
1228	0.485686	0.236539	0.113563	0.0536629	0.0249131	0.0113394	0.00504813	0.00219224	0.000925979	0.000379228	0.000150033	5.69938e-05	2.04465e-05	6.50583e-06	1.28809e-06	-6.56077e-07	-1.37065e-06	-1.59577e-06	-1.60282e-06	-1.50502e-06	-1.36289e-06
1229	0.485842	0.236603	0.11359	0.0536766	0.0249217	0.0113462	0.00505433	0.00219831	0.000932122	0.000385542	0.000156563	6.37508e-05	2.74201e-05	1.36724e-05	8.61865e-06	6.80966e-06	6.20523e-06	6.07114e-06	6.14273e-06	6.3136e-06	6.52964e-06
1230	0.486008	0.236675	0.113626	0.0536974	0.0249369	0.011359	0.00506581	0.00220896	0.000942112	0.000394962	0.000165446	7.20996e-05	3.52172e-05	2.08891e-05	1.52213e-05	1.27646e-05	1.1482e-05	1.06437e-05	9.99031e-06	9.42014e-06	8.88318e-06
1231	0.48617	0.236743	0.113656	0.0537121	0.0249449	0.0113636	0.00506826	0.00220974	0.000941475	0.000393046	0.000162351	6.78965e-05	2.99611e-05	1.46251e-05	7.99109e-06	4.61077e-06	2.45066e-06	7.86103e-07	-6.37145e-07	-1.91569e-06	-3.09527e-06
1232	0.486335	0.236814	0.113688	0.0537292	0.0249556	0.0113711	0.00507401	0.00221431	0.000945208	0.00039619	0.000165102	7.04206e-05	3.24005e-05	1.71072e-05	1.06336e-05	7.52525e-06	5.74525e-06	4.56649e-06	3.73244e-06	3.14383e-06	2.75152e-06
1233	0.4865	0.236883	0.113719	0.0537443	0.024964	0.0113762	0.00507708	0.002216	0.000945867	0.000396051	0.000164339	6.91654e-05	3.07524e-05	1.51391e-05	8.39778e-06	5.05782e-06	3.06874e-06	1.69163e-06	6.58931e-07	-1.39432e-07	-7.63401e-07
1234	0.486662	0.23695	0.113747	0.0537573	0.0249703	0.0113793	0.00507829	0.00221601	0.00094504	0.000394652	0.000162563	6.71615e-05	2.86357e-05	1.29978e-05	6.30003e-06	3.05692e-06	1.20722e-06	4.00781e-09	-8.26325e-07	-1.39852e-06	-1.77609e-06
1235	0.486831	0.237023	0.113782	0.0537769	0.0249834	0.0113893	0.00508673	0.00222349	0.000951936	0.000401209	0.000168964	7.35428e-05	3.50938e-05	1.96001e-05	1.30913e-05	1.00656e-05	8.44922e-06	7.48607e-06	6.89533e-06	6.55654e-06	6.40149e-06
1236	0.486994	0.23709	0.11381	0.0537883	0.0249877	0.01139	0.00508521	0.00222038	0.0009476	0.000395875	0.000162791	6.66402e-05	2.75317e-05	1.14193e-05	4.3113e-06	6.90021e-07	-1.5289e-06	-3.10899e-06	-4.33605e-06	-5.33385e-06	-6.17271e-06
1237	0.487157	0.237158	0.113839	0.0538016	0.0249944	0.0113937	0.00508734	0.00222167	0.000948452	0.000396577	0.000163558	6.76378e-05	2.88895e-05	1.32397e-05	6.67727e-06	3.67199e-06	2.13147e-06	1.28768e-06	8.52752e-07	7.02407e-07	7.66916e-07
1238	0.487329	0.237233	0.113876	0.0538228	0.025009	0.0114053	0.00509741	0.00223082	0.000957037	0.00040483	0.000171632	7.56332e-05	3.68647e-05	2.12206e-05	1.46654e-05	1.16508e-05	1.00709e-05	9.1476e-06	8.58506e-06	8.25234e-06	8.07383e-06
1239	0.487498	0.237305	0.113908	0.0538385	0.0250174	0.0114099	0.00509964	0.00223133	0.00095619	0.000402842	0.000168654	7.17639e-05	3.21652e-05	1.57245e-05	8.38751e-06	4.59349e-06	2.22974e-06	5.14842e-07	-8.47683e-07	-1.98756e-06	-2.97789e-06
1240	0.487666	0.237376	0.113939	0.0538537	0.0250255	0.0114145	0.00510219	0.00223261	0.000956614	0.000402713	0.000168197	7.11547e-05	3.15441e-05	1.52055e-05	8.06672e-06	4.55581e-06	2.55364e-06	1.27572e-06	4.24607e-07	-1.29035e-07	-4.57213e-07
1241	0.487835	0.237448	0.113971	0.0538694	0.0250341	0.0114197	0.00510547	0.00223471	0.000957959	0.000403579	0.000168784	7.1606e-05	3.19598e-05	1.56526e-05	8.58725e-06	5.17303e-06	3.27673e-06	2.1029e-06	1.34515e-06	8.6629e-07	5.87076e-07
1242	0.488004	0.23752	0.114004	0.0538853	0.0250429	0.011425	0.00510896	0.00223701	0.000959468	0.000404569	0.000169441	7.206e-05	3.22969e-05	1.59272e-05	8.82989e-06	5.398e-06	3.4871e-06	2.29433e-06	1.50859e-06	9.89822e-07	6.57225e-07
1243	0.488172	0.237591	0.114034	0.0538996	0.02505	0.0114287	0.00511069	0.00223753	0.00095918	0.00040374	0.000168256	7.06465e-05	3.07418e-05	1.42858e-05	7.13576e-06	3.66977e-06	1.73388e-06	5.19505e-07	-2.87592e-07	-8.28868e-07	-1.18539e-06
1244	0.48834	0.23766	0.114064	0.0539131	0.0250565	0.0114318	0.00511203	0.00223782	0.000958835	0.000403025	0.000167357	6.96937e-05	2.98226e-05	1.34576e-05	6.43426e-06	3.11619e-06	1.34023e-06	2.92244e-07	-3.45113e-07	-7.14843e-07	-8.9861e-07
1245	0.488508	0.23773	0.114095	0.0539272	0.0250637	0.0114359	0.00511441	0.00223926	0.000959737	0.000403639	0.000167853	7.01842e-05	3.03784e-05	1.41187e-05	7.21928e-06	4.0293e-06	2.37632e-06	1.44056e-06	9.01398e-07	6.14064e-07	4.96022e-07
1246	0.488678	0.237803	0.114127	0.0539438	0.0250734	0.0114423	0.0051192	0.00224307	0.000962957	0.000406499	0.000170505	7.27275e-05	3.28709e-05	1.65897e-05	9.67806e-06	6.47263e-06	4.79339e-06	3.81666e-06	3.22025e-06	2.85934e-06	2.65219e-06
1247	0.488845	0.237872	0.114156	0.0539555	0.0250779	0.0114435	0.00511839	0.00224104	0.000960081	0.000403011	0.000166559	6.84208e-05	2.82657e-05	1.17204e-05	4.56114e-06	1.11363e-06	-8.08123e-07	-2.03035e-06	-2.87559e-06	-3.48776e-06	-3.94698e-06
1248	0.489006	0.237935	0.114179	0.0539626	0.0250783	0.0114408	0.00511424	0.00223612	0.000954791	0.000397607	0.000161216	6.32641e-05	2.33804e-05	7.16622e-06	3.80654e-07	-2.66155e-06	-4.15229e-06	-4.92063e-06	-5.28997e-06	-5.404e-06	-5.34205e-06
1249	0.489175	0.238006	0.114211	0.0539792	0.0250886	0.0114487	0.00512118	0.00224282	0.000961606	0.000404755	0.000168832	7.14298e-05	3.21378e-05	1.65291e-05	1.03433e-05	7.88221e-06	6.94537e-06	6.69843e-06	6.81451e-06	7.14747e-06	7.61599e-06
1250	0.489343	0.238076	0.114241	0.053993	0.0250956	0.0114525	0.00512329	0.00224383	0.000961822	0.000404326	0.000167835	6.98851e-05	3.00335e-05	1.38281e-05	6.99259e-06	3.81966e-06	2.10463e-06	1.01196e-06	2.15709e-07	-4.28095e-07	-9.97865e-07
1251	0.489505	0.23814	0.114265	0.0540008	0.0250967	0.0114504	0.00511961	0.00223922	0.000956623	0.000398757	0.000162035	6.39532e-05	2.40387e-05	7.82237e-06	1.01882e-06	-2.08203e-06	-3.68315e-06	-4.61552e-06	-5.19884e-06	-5.56995e-06	-5.79977e-06
1252	0.489672	0.23821	0.114296	0.0540155	0.0251051	0.0114564	0.00512456	0.00224385	0.000961281	0.000403655	0.000167312	6.96996e-05	3.03135e-05	1.4662e-05	8.44539e-06	5.94433e-06	4.95031e-06	4.62894e-06	4.65805e-06	4.89856e-06	5.27695e-06
1253	0.489835	0.238275	0.114321	0.054025	0.0251079	0.0114562	0.0051229	0.00224128	0.000958095	0.0004	0.000163265	6.52907e-05	2.55403e-05	9.49957e-06	2.85369e-06	-1.2586e-07	-1.65301e-06	-2.56512e-06	-3.1859e-06	-3.65524e-06	-4.04718e-06
1254	0.489996	0.238338	0.114345	0.0540327	0.0251093	0.011455	0.00512059	0.0022385	0.000955169	0.000397119	0.00016055	6.28232e-05	2.33732e-05	7.66975e-06	1.38906e-06	-1.20072e-06	-2.3129e-06	-2.78174e-06	-2.92631e-06	-2.88112e-06	-2.71443e-06
1255	0.490161	0.238406	0.114373	0.0540459	0.0251167	0.0114601	0.0051248	0.00224249	0.000959215	0.000401382	0.000165115	6.77322e-05	2.86389e-05	1.32856e-05	7.33596e-06	5.0507e-06	4.21237e-06	3.98451e-06	4.04676e-06	4.26352e-06	4.56528e-06
1256	0.490326	0.238473	0.114401	0.0540581	0.0251225	0.0114632	0.0051266	0.00224354	0.000959776	0.000401569	0.00016498	6.72873e-05	2.78721e-05	1.21678e-05	5.8288e-06	3.1118e-06	1.79861e-06	1.05424e-06	5.60946e-07	1.86343e-07	-1.35721e-07
1257	0.49049	0.238539	0.114428	0.054069	0.025127	0.0114649	0.00512706	0.0022433	0.000959114	0.000400642	0.000163883	6.60804e-05	2.65931e-05	1.08427e-05	4.47832e-06	1.75563e-06	4.58834e-07	-2.42918e-07	-6.62343e-07	-9.26534e-07	-1.09646e-06
1258	0.490651	0.238603	0.114452	0.0540777	0.0251295	0.0114648	0.00512575	0.00224142	0.000956948	0.00039835	0.000161564	6.37956e-05	2.43803e-05	8.72483e-06	2.46899e-06	-1.36329e-07	-1.30926e-06	-1.88159e-06	-2.16648e-06	-2.29159e-06	-2.31891e-06
1259	0.490814	0.238667	0.114478	0.0540878	0.0251336	0.0114666	0.00512656	0.00224189	0.000957353	0.00039884	0.000162224	6.46746e-05	2.55045e-05	1.01039e-05	4.10281e-06	1.74636e-06	8.13555e-07	4.71287e-07	4.05841e-07	4.89262e-07	6.59239e-07
1260	0.490977	0.238734	0.114505	0.0540997	0.0251394	0.01147	0.00512902	0.0022439	0.000959171	0.000400586	0.000163959	6.64255e-05	2.72726e-05	1.18765e-05	5.85815e-06	3.45809e-06	2.45342e-06	2.01086e-06	1.81738e-06	1.7461e-06	1.73586e-06
1261	0.49114	0.238799	0.114531	0.0541099	0.0251435	0.0114716	0.00512937	0.00224362	0.000958514	0.000399668	0.000162845	6.51459e-05	2.58394e-05	1.02888e-05	4.10892e-06	1.53816e-06	3.54151e-07	-2.74217e-07	-6.56983e-07	-9.17755e-07	-1.1144e-06
1262	0.491302	0.238863	0.114555	0.0541188	0.0251463	0.0114718	0.00512858	0.00224233	0.000956983	0.000398038	0.000161196	6.35292e-05	2.4286e-05	8.81841e-06	2.7349e-06	2.71443e-07	-7.94326e-07	-1.2922e-06	-1.53036e-06	-1.63052e-06	-1.64887e-06
1263	0.491463	0.238927	0.11458	0.0541288	0.0251504	0.0114737	0.00512957	0.00224299	0.000957558	0.000398657	0.000161933	6.44235e-05	2.53579e-05	1.00748e-05	4.17472e-06	1.88932e-06	9.94186e-07	6.587e-07	5.74365e-07	6.19205e-07	7.36527e-07
1264	0.491622	0.238988	0.114602	0.0541355	0.0251511	0.0114721	0.00512696	0.00223994	0.000954305	0.000395311	0.000158547	6.1022e-05	2.19439e-05	6.63939e-06	7.01761e-07	-1.64094e-06	-2.61437e-06	-3.04903e-06	-3.25264e-06	-3.34619e-06	-3.38538e-06
1265	0.491777	0.239046	0.114621	0.0541393	0.0251493	0.0114683	0.00512252	0.0022354	0.000949894	0.000391141	0.000154679	5.74854e-05	1.8752e-05	3.79469e-06	-1.7985e-06	-3.80142e-06	-4.43928e-06	-4.54084e-06	-4.41145e-06	-4.16954e-06	-3.8683e-06
1266	0.491934	0.239106	0.114644	0.0541475	0.0251524	0.0114697	0.00512371	0.00223682	0.000951743	0.000393496	0.000157565	6.09009e-05	2.26776e-05	8.20084e-06	3.0531e-06	1.45819e-06	1.1906e-06	1.42241e-06	1.84954e-06	2.35486e-06	2.88621e-06
1267	0.492093	0.239168	0.114667	0.0541561	0.0251557	0.0114712	0.00512454	0.0022375	0.000952418	0.000394196	0.000158274	6.15789e-05	2.3271e-05	8.64923e-06	3.29386e-06	1.42952e-06	8.33574e-07	6.8201e-07	6.75104e-07	7.00117e-07	7.09142e-07
1268	0.492248	0.239227	0.114687	0.0541617	0.0251558	0.0114693	0.00512202	0.00223474	0.000949567	0.000391307	0.000155358	5.86261e-05	2.02662e-05	5.57507e-06	1.35221e-07	-1.82356e-06	-2.51721e-06	-2.76228e-06	-2.85097e-06	-2.88876e-06	-2.91675e-06
1269	0.492401	0.239283	0.114706	0.0541659	0.0251549	0.0114667	0.00511902	0.00223177	0.000946805	0.000388812	0.000153152	5.67152e-05	1.86473e-05	4.24264e-06	-9.15586e-07	-2.59501e-06	-3.008e-06	-2.9674e-06	-2.76208e-06	-2.49496e-06	-2.20548e-06
1270	0.492556	0.239343	0.114727	0.0541734	0.0251575	0.0114678	0.00511991	0.00223288	0.000948258	0.000390649	0.00015537	5.92928e-05	2.15558e-05	7.44891e-06	2.55451e-06	1.10594e-06	8.92682e-07	1.10393e-06	1.45251e-06	1.83668e-06	2.21749e-06
1271	0.492713	0.239403	0.11475	0.0541815	0.0251605	0.0114693	0.00512085	0.00223374	0.000949146	0.000391573	0.000156303	6.0194e-05	2.23783e-05	8.14467e-06	3.07672e-06	1.41112e-06	9.41521e-07	8.61537e-07	8.883e-07	9.23962e-07	9.33025e-07
1272	0.492868	0.239462	0.114771	0.0541883	0.0251622	0.0114691	0.0051201	0.0022328	0.000948138	0.00039052	0.0001552	5.9027e-05	2.11293e-05	6.79778e-06	1.62021e-06	-1.6128e-07	-7.46873e-07	-9.36725e-07	-1.00785e-06	-1.05279e-06	-1.10243e-06
1273	0.493023	0.23952	0.114792	0.054195	0.0251637	0.0114689	0.00511947	0.00223209	0.000947479	0.000389952	0.000154733	5.86607e-05	2.08603e-05	6.62289e-06	1.53859e-06	-1.47252e-07	-6.31283e-07	-7.10405e-07	-6.5901e-07	-5.67861e-07	-4.66879e-07
1274	0.493179	0.239581	0.114814	0.0542031	0.0251668	0.0114704	0.00512051	0.00223308	0.000948537	0.000391115	0.000156003	6.00292e-05	2.23146e-05	8.14934e-06	3.12376e-06	1.48473e-06	1.03736e-06	9.86294e-07	1.0582e-06	1.16273e-06	1.26978e-06
1275	0.493334	0.23964	0.114836	0.0542108	0.0251694	0.0114712	0.00512073	0.0022331	0.000948475	0.000390996	0.000155827	5.97835e-05	2.19844e-05	7.71836e-06	2.57687e-06	8.08648e-07	2.21119e-07	2.12022e-08	-6.24644e-08	-1.18648e-07	-1.76324e-07
1276	0.493489	0.239699	0.114857	0.0542173	0.0251707	0.0114708	0.0051197	0.00223188	0.000947206	0.000389714	0.000154543	5.8502e-05	2.07049e-05	6.4406e-06	1.30188e-06	-4.60338e-07	-1.0361e-06	-1.21595e-06	-1.26904e-06	-1.28233e-06	-1.28344e-06
1277	0.493644	0.239758	0.114879	0.0542249	0.0251733	0.0114718	0.00512023	0.00223237	0.000947762	0.000390386	0.000155344	5.94343e-05	2.17686e-05	7.63382e-06	2.62247e-06	9.86205e-07	5.36002e-07	4.82242e-07	5.56398e-07	6.71684e-07	8.00233e-07
1278	0.493804	0.239822	0.114905	0.0542368	0.0251801	0.0114769	0.00512479	0.00223677	0.000952127	0.000394739	0.000159687	6.37599e-05	2.60634e-05	1.18831e-05	6.81122e-06	5.09975e-06	4.56049e-06	4.40465e-06	4.3644e-06	4.35333e-06	4.34371e-06
1279	0.493958	0.23988	0.114924	0.0542416	0.0251794	0.011474	0.00512094	0.00223233	0.000947211	0.000389384	0.000153901	5.75438e-05	1.94143e-05	4.7974e-06	-7.14182e-07	-2.86694e-06	-3.84717e-06	-4.44159e-06	-4.91613e-06	-5.35547e-06	-5.7859e-06
1280	0.494109	0.239935	0.114942	0.0542452	0.025178	0.011471	0.00511754	0.00222897	0.000944059	0.000386522	0.000151384	5.5416e-05	1.77181e-05	3.57345e-06	-1.42521e-06	-3.02371e-06	-3.4073e-06	-3.36162e-06	-3.1517e-06	-2.86164e-06	-2.51745e-06
1281	0.494263	0.239994	0.114963	0.0542526	0.0251808	0.0114724	0.00511886	0.00223055	0.000946009	0.000388877	0.000154144	5.85707e-05	2.12476e-05	7.45262e-06	2.77357e-06	1.46072e-06	1.32529e-06	1.57814e-06	1.95061e-06	2.35477e-06	2.76049e-06
1282	0.494418	0.240053	0.114985	0.0542603	0.0251836	0.0114737	0.00511968	0.00223127	0.000946725	0.000389578	0.000154803	5.91462e-05	2.16967e-05	7.7298e-06	2.83326e-06	1.25832e-06	8.18002e-07	7.25574e-07	7.15119e-07	7.01677e-07	6.58324e-07
1283	0.494574	0.240113	0.115007	0.0542688	0.0251871	0.0114755	0.00512096	0.00223239	0.000947771	0.000390575	0.000155744	6.00224e-05	2.24978e-05	8.44785e-06	3.46393e-06	1.80163e-06	1.27892e-06	1.11423e-06	1.04679e-06	9.96589e-07	9.41446e-07
1284	0.494728	0.240171	0.115028	0.0542753	0.0251885	0.0114752	0.00512004	0.00223121	0.00094645	0.000389134	0.000154191	5.83571e-05	2.07205e-05	6.55946e-06	1.46677e-06	-2.99932e-07	-9.20535e-07	-1.17471e-06	-1.32174e-06	-1.4407e-06	-1.55346e-06
1285	0.494885	0.240232	0.115052	0.054285	0.0251933	0.0114783	0.00512269	0.00223378	0.000949052	0.000391814	0.000156965	6.12389e-05	2.37196e-05	9.68556e-06	4.72989e-06	3.11083e-06	2.64928e-06	2.56622e-06	2.6027e-06	2.67961e-06	2.77469e-06
1286	0.495045	0.240296	0.115078	0.054297	0.0252	0.0114831	0.00512678	0.00223749	0.000952503	0.000395027	0.000159945	6.39819e-05	2.62202e-05	1.19359e-05	6.72062e-06	4.83209e-06	4.09063e-06	3.71672e-06	3.45075e-06	3.21275e-06	2.97932e-06
1287	0.495203	0.240358	0.115101	0.0543057	0.0252031	0.0114841	0.00512669	0.00223676	0.000951262	0.000393331	0.000157827	6.14652e-05	2.33272e-05	8.68783e-06	3.13871e-06	9.37917e-07	-9.33068e-08	-7.3346e-07	-1.2411e-06	-1.6952e-06	-2.11823e-06
1288	0.49536	0.240419	0.115124	0.0543142	0.0252063	0.0114852	0.00512707	0.00223678	0.000951088	0.000393054	0.000157509	6.11632e-05	2.30911e-05	8.56462e-06	3.17275e-06	1.17142e-06	3.80027e-07	1.83697e-08	-1.73878e-07	-2.77614e-07	-3.17391e-07
1289	0.49552	0.240482	0.115149	0.0543248	0.0252115	0.0114885	0.0051296	0.00223899	0.000953148	0.000395033	0.000159453	6.3104e-05	2.50529e-05	1.05639e-05	5.2197e-06	3.27056e-06	2.53085e-06	2.21565e-06	2.06016e-06	1.9791e-06	1.94363e-06
1290	0.495681	0.240546	0.115175	0.0543361	0.0252173	0.0114922	0.00513236	0.00224126	0.00095506	0.000396664	0.000160842	6.42765e-05	2.60258e-05	1.13477e-05	5.81966e-06	3.68795e-06	2.76404e-06	2.26086e-06	1.91205e-06	1.6313e-06	1.38918e-06
1291	0.495839	0.240608	0.115199	0.0543446	0.0252201	0.0114927	0.00513179	0.00224008	0.000953451	0.000394705	0.000158589	6.17725e-05	2.33058e-05	8.44074e-06	2.7502e-06	4.7747e-07	-5.68078e-07	-1.17476e-06	-1.60962e-06	-1.95927e-06	-2.25311e-06
1292	0.495998	0.24067	0.115222	0.0543535	0.0252235	0.0114941	0.00513238	0.00224034	0.000953562	0.000394774	0.000158686	6.19537e-05	2.36166e-05	8.9193e-06	3.42889e-06	1.38384e-06	5.89848e-07	2.55659e-07	1.11791e-07	6.95259e-08	9.75349e-08
1293	0.496157	0.240733	0.115246	0.054363	0.0252276	0.0114961	0.00513364	0.00224125	0.000954305	0.000395428	0.000159299	6.25558e-05	2.42269e-05	9.54709e-06	4.07569e-06	2.04498e-06	1.25568e-06	9.1245e-07	7.42367e-07	6.53754e-07	6.12668e-07
1294	0.496314	0.240792	0.115268	0.0543695	0.0252285	0.011495	0.00513165	0.00223886	0.000951682	0.000392651	0.000156411	5.95851e-05	2.11912e-05	6.45615e-06	9.33557e-07	-1.14824e-06	-1.99105e-06	-2.39157e-06	-2.62326e-06	-2.77769e-06	-2.88819e-06
1295	0.496472	0.240854	0.115292	0.054379	0.0252328	0.0114975	0.00513363	0.00224075	0.000953646	0.000394771	0.000158736	6.21474e-05	2.40136e-05	9.55442e-06	4.31832e-06	2.53026e-06	1.9864e-06	1.889e-06	1.96422e-06	2.12058e-06	2.32509e-06
1296	0.496635	0.24092	0.115319	0.0543914	0.0252398	0.0115025	0.00513783	0.00224458	0.000957261	0.00039822	0.000162038	6.53051e-05	2.70197e-05	1.23943e-05	6.97191e-06	4.97379e-06	4.19366e-06	3.83222e-06	3.61472e-06	3.44909e-06	3.30198e-06
1297	0.496794	0.240982	0.115343	0.0544005	0.0252431	0.0115035	0.00513772	0.00224379	0.000955955	0.000396463	0.000159868	6.27458e-05	2.4089e-05	9.10513e-06	3.33492e-06	9.98795e-07	-1.08982e-07	-7.86232e-07	-1.30563e-06	-1.75678e-06	-2.17037e-06
1298	0.496952	0.241043	0.115365	0.0544075	0.0252445	0.0115027	0.00513607	0.00224175	0.000953705	0.000394112	0.000157486	6.03934e-05	2.18163e-05	6.95726e-06	1.35293e-06	-7.78672e-07	-1.64476e-06	-2.04402e-06	-2.24965e-06	-2.35171e-06	-2.3814e-06
1299	0.497113	0.241107	0.11539	0.0544183	0.0252499	0.0115063	0.00513904	0.00224457	0.000956559	0.000397085	0.000160633	6.37508e-05	2.54085e-05	1.07995e-05	5.45316e-06	3.58133e-06	2.97176e-06	2.82145e-06	2.85328e-06	2.97349e-06	3.14726e-06
1300	0.497275	0.241172	0.115417	0.0544305	0.0252565	0.0115107	0.00514256	0.00224759	0.000959244	0.000399495	0.000162793	6.56686e-05	2.70828e-05	1.22198e-05	6.6029e-06	4.43944e-06	3.51422e-06	3.02232e-06	2.6855e-06	2.40942e-06	2.15917e-06
1301	0.497435	0.241234	0.11544	0.0544386	0.0252588	0.0115106	0.00514128	0.00224564	0.00095679	0.000396627	0.000159563	6.21164e-05	2.3238e-05	8.10733e-06	2.24419e-06	-1.4543e-07	-1.27688e-06	-1.95412e-06	-2.45377e-06	-2.86803e-06	-3.22941e-06
1302	0.497598	0.2413	0.115467	0.0544505	0.0252651	0.0115148	0.00514475	0.00224881	0.000959868	0.000399721	0.00016275	6.54575e-05	2.67836e-05	1.19007e-05	6.32293e-06	4.25232e-06	3.47065e-06	3.17181e-06	3.07749e-06	3.09393e-06	3.18709e-06
1303	0.497751	0.241356	0.115484	0.0544524	0.0252611	0.0115085	0.00513732	0.00224075	0.000951361	0.00039085	0.000153562	5.59781e-05	1.70269e-05	1.87002e-06	-3.98637e-06	-6.34687e-06	-7.43493e-06	-8.061e-06	-8.50715e-06	-8.87052e-06	-9.18827e-06
1304	0.497902	0.24141	0.1155	0.0544538	0.0252576	0.0115035	0.00513217	0.00223594	0.000947089	0.000387228	0.00015066	5.38521e-05	1.57204e-05	1.41913e-06	-3.55114e-06	-4.9985e-06	-5.14838e-06	-4.81197e-06	-4.27122e-06	-3.62248e-06	-2.90166e-06
1305	0.498053	0.241464	0.115517	0.0544571	0.0252564	0.0115011	0.00512996	0.00223425	0.000946045	0.000386843	0.000150917	5.47125e-05	1.71332e-05	3.32326e-06	-1.22459e-06	-2.32438e-06	-2.20608e-06	-1.68443e-06	-1.04427e-06	-3.84417e-07	2.56944e-07
1306	0.498194	0.24151	0.115525	0.0544516	0.0252463	0.01149	0.00511887	0.00222354	0.000935775	0.000376989	0.000141421	4.55035e-05	8.13687e-06	-5.5367e-06	-1.00235e-05	-1.11345e-05	-1.10951e-05	-1.07142e-05	-1.027e-05	-9.8539e-06	-9.49647e-06
1307	0.498329	0.24155	0.115529	0.0544427	0.0252339	0.0114774	0.00510717	0.0022131	0.000926638	0.000369118	0.000134756	3.9983e-05	3.69948e-06	-8.94729e-06	-1.24573e-05	-1.2634e-05	-1.16945e-05	-1.0439e-05	-9.1369e-06	-7.87122e-06	-6.66444e-06
1308	0.498457	0.241584	0.115528	0.05443	0.0252186	0.0114626	0.00509389	0.00220154	0.000916752	0.000360769	0.000127794	3.42572e-05	-9.35496e-07	-1.26305e-05	-1.53206e-05	-1.48015e-05	-1.32825e-05	-1.15566e-05	-9.88633e-06	-8.34903e-06	-6.96217e-06
1309	0.498584	0.24162	0.11553	0.0544209	0.0252076	0.0114528	0.00508625	0.00219608	0.000913321	0.000359149	0.000127762	3.56022e-05	1.59196e-06	-9.09888e-06	-1.09462e-05	-9.72915e-06	-7.64088e-06	-5.45872e-06	-3.43068e-06	-1.62027e-06	-3.2292e-08
1310	0.498713	0.241657	0.115533	0.0544141	0.0251991	0.0114455	0.00508088	0.00219262	0.000911509	0.000358688	0.00012836	3.69915e-05	3.53324e-06	-6.81855e-06	-8.51426e-06	-7.30911e-06	-5.37378e-06	-3.46493e-06	-1.81182e-06	-4.61036e-07	5.97657e-07
1311	0.498836	0.241689	0.115532	0.054403	0.0251862	0.0114338	0.00507083	0.00218422	0.000904471	0.000352692	0.000123118	3.2254e-05	-9.09846e-07	-1.11402e-05	-1.28537e-05	-1.17744e-05	-1.00452e-05	-8.39762e-06	-7.03877e-06	-5.99587e-06	-5.24191e-06
1312	0.498955	0.241718	0.115529	0.0543903	0.0251724	0.0114215	0.00506066	0.00217608	0.000898061	0.00034771	0.000119294	2.93667e-05	-3.03743e-06	-1.26448e-05	-1.38368e-05	-1.23075e-05	-1.01734e-05	-8.14438e-06	-6.40966e-06	-4.98215e-06	-3.82385e-06
1313	0.49907	0.241744	0.115523	0.0543756	0.0251569	0.0114078	0.00504941	0.00216705	0.000890905	0.000342075	0.000114874	2.59071e-05	-5.74472e-06	-1.4768e-05	-1.55108e-05	-1.36392e-05	-1.12477e-05	-9.02816e-06	-7.15626e-06	-5.63508e-06	-4.41997e-06
1314	0.49918	0.241766	0.115514	0.0543579	0.025139	0.0113922	0.00503652	0.00215662	0.000882528	0.000335365	0.000109495	2.15826e-05	-9.23948e-06	-1.76133e-05	-1.78502e-05	-1.55859e-05	-1.28896e-05	-1.04333e-05	-8.37661e-06	-6.70988e-06	-5.37877e-06
1315	0.499282	0.241781	0.1155	0.0543362	0.0251176	0.0113736	0.00502094	0.0021438	0.000872031	0.000326746	0.000102386	1.56795e-05	-1.41812e-05	-2.17899e-05	-2.14176e-05	-1.86673e-05	-1.55816e-05	-1.28108e-05	-1.04974e-05	-8.61851e-06	-7.10928e-06
1316	0.49939	0.241804	0.115494	0.0543234	0.0251061	0.0113654	0.00501644	0.00214254	0.000873465	0.000330396	0.000107837	2.25955e-05	-6.0736e-06	-1.27098e-05	-1.15404e-05	-8.13253e-06	-4.49986e-06	-1.26952e-06	1.43446e-06	3.64949e-06	5.45156e-06
1317	0.4995	0.241829	0.11549	0.054313	0.0250964	0.0113585	0.00501245	0.00214093	0.000873634	0.000331774	0.000109951	2.50574e-05	-3.57919e-06	-1.04386e-05	-9.69943e-06	-6.88928e-06	-3.9899e-06	-1.60274e-06	1.68691e-07	1.37802e-06	2.11399e-06
1318	0.499598	0.241843	0.115476	0.0542913	0.0250751	0.0113397	0.00499619	0.0021267	0.000860851	0.000319924	9.86278e-05	1.39489e-05	-1.47007e-05	-2.17334e-05	-2.12723e-05	-1.88002e-05	-1.62622e-05	-1.423e-05	-1.27833e-05	-1.18492e-05	-1.13235e-05
1319	0.499696	0.241858	0.115463	0.0542726	0.025058	0.0113261	0.00498612	0.00211971	0.000856385	0.000317512	9.79071e-05	1.46563e-05	-1.27475e-05	-1.86526e-05	-1.71325e-05	-1.36319e-05	-1.00674e-05	-6.99015e-06	-4.46566e-06	-2.41213e-06	-7.20748e-07
1320	0.499784	0.241863	0.115441	0.0542457	0.0250328	0.0113044	0.00496795	0.00210444	0.00084336	0.000306171	8.77949e-05	5.41605e-06	-2.13959e-05	-2.69299e-05	-2.52154e-05	-2.16648e-05	-1.81721e-05	-1.52735e-05	-1.30254e-05	-1.13415e-05	-1.01121e-05
1321	0.499856	0.241854	0.115407	0.0542069	0.0249967	0.0112728	0.00494069	0.00208089	0.000822838	0.000288095	7.17076e-05	-9.03325e-06	-3.44712e-05	-3.8828e-05	-3.60807e-05	-3.16014e-05	-2.72529e-05	-2.35472e-05	-2.05218e-05	-1.80758e-05	-1.60873e-05
1322	0.499935	0.241855	0.115385	0.0541824	0.0249767	0.0112589	0.00493252	0.00207772	0.000823883	0.000292683	7.9296e-05	1.12513e-06	-2.20828e-05	-2.44799e-05	-1.99897e-05	-1.3944e-05	-8.17489e-06	-3.17162e-06	1.04506e-06	4.58831e-06	7.58839e-06
1323	0.500016	0.241858	0.115365	0.0541599	0.0249582	0.0112457	0.00492403	0.002073	0.000821951	0.000292702	8.05687e-05	3.08157e-06	-1.99119e-05	-2.24845e-05	-1.84979e-05	-1.32354e-05	-8.49111e-06	-4.72424e-06	-1.93175e-06	1.86404e-08	1.27271e-06
1324	0.500091	0.241856	0.11534	0.0541325	0.0249345	0.011227	0.00490974	0.0020621	0.000813506	0.000285917	7.48275e-05	-2.08402e-06	-2.48486e-05	-2.74415e-05	-2.36463e-05	-1.86827e-05	-1.4293e-05	-1.08933e-05	-8.4448e-06	-6.78473e-06	-5.74123e-06
1325	0.500165	0.241854	0.115316	0.0541068	0.0249132	0.0112111	0.0048986	0.00205477	0.000809042	0.000283574	7.40342e-05	-1.74484e-06	-2.36727e-05	-2.56301e-05	-2.13281e-05	-1.59306e-05	-1.11383e-05	-7.33644e-06	-4.46399e-06	-2.34332e-06	-7.93313e-07
1326	0.500234	0.241849	0.115289	0.054078	0.0248888	0.0111921	0.0048843	0.00204411	0.000801065	0.000277486	6.92342e-05	-5.70329e-06	-2.71165e-05	-2.87957e-05	-2.43843e-05	-1.89971e-05	-1.42992e-05	-1.06514e-05	-7.97678e-06	-6.08816e-06	-4.8e-06
1327	0.500296	0.241837	0.115257	0.0540446	0.0248602	0.0111692	0.00486647	0.00203021	0.000790108	0.000268684	6.19974e-05	-1.18069e-05	-3.23954e-05	-3.34651e-05	-2.85904e-05	-2.28349e-05	-1.78265e-05	-1.38994e-05	-1.09578e-05	-8.80163e-06	-7.23677e-06
1328	0.500359	0.241828	0.115229	0.0540161	0.0248375	0.0111528	0.00485562	0.00202378	0.00078706	0.000268202	6.34634e-05	-8.84844e-06	-2.82752e-05	-2.84214e-05	-2.27929e-05	-1.6404e-05	-1.08475e-05	-6.43289e-06	-3.04791e-06	-4.81809e-07	1.46603e-06
1329	0.500419	0.241816	0.115198	0.0539853	0.0248121	0.0111337	0.00484169	0.00201382	0.000779959	0.000263081	5.96484e-05	-1.18626e-05	-3.0865e-05	-3.08675e-05	-2.53058e-05	-1.9143e-05	-1.39348e-05	-9.96443e-06	-7.10102e-06	-5.12101e-06	-3.81499e-06
1330	0.500481	0.241808	0.115171	0.0539594	0.0247922	0.0111202	0.00483358	0.00200985	0.000779024	0.000264314	6.2403e-05	-8.05252e-06	-2.63295e-05	-2.58344e-05	-1.99272e-05	-1.35147e-05	-8.11102e-06	-3.96885e-06	-9.34463e-07	1.23261e-06	2.75455e-06
1331	0.500546	0.241803	0.115148	0.0539361	0.0247745	0.0111085	0.00482686	0.00200677	0.000778441	0.000265343	6.43849e-05	-5.59455e-06	-2.37351e-05	-2.33424e-05	-1.77026e-05	-1.16699e-05	-6.72088e-06	-3.08229e-06	-5.82923e-07	1.02889e-06	1.98189e-06
1332	0.500608	0.241795	0.115122	0.0539104	0.0247542	0.0110939	0.00481682	0.00200003	0.000773889	0.000262126	6.18922e-05	-7.78886e-06	-2.59164e-05	-2.56933e-05	-2.03316e-05	-1.4632e-05	-1.00337e-05	-6.73687e-06	-4.55237e-06	-3.21649e-06	-2.4927e-06
1333	0.50067	0.241788	0.115097	0.053886	0.0247353	0.0110808	0.00480848	0.00199514	0.000771372	0.000261179	6.19463e-05	-7.11432e-06	-2.48656e-05	-2.44119e-05	-1.88958e-05	-1.30703e-05	-8.34237e-06	-4.89165e-06	-2.51676e-06	-9.47698e-07	5.41128e-08
1334	0.500731	0.24178	0.115072	0.0538615	0.0247162	0.0110675	0.00479977	0.00198975	0.000768219	0.000259456	6.10837e-05	-7.50315e-06	-2.5035e-05	-2.45229e-05	-1.90456e-05	-1.33139e-05	-8.70757e-06	-5.39055e-06	-3.15331e-06	-1.72321e-06	-8.62583e-07
1335	0.500783	0.241765	0.115039	0.0538296	0.0246899	0.0110469	0.00478375	0.00197702	0.000757714	0.00025038	5.28838e-05	-1.5198e-05	-3.24642e-05	-3.18339e-05	-2.63231e-05	-2.06006e-05	-1.60196e-05	-1.27275e-05	-1.05053e-05	-9.07587e-06	-8.19989e-06
1336	0.500836	0.24175	0.115008	0.0538001	0.0246666	0.01103	0.00477222	0.00196949	0.000753116	0.000247931	5.20396e-05	-1.48023e-05	-3.10628e-05	-2.95713e-05	-2.32835e-05	-1.68283e-05	-1.15339e-05	-7.53266e-06	-4.59771e-06	-2.44821e-06	-8.44204e-07
1337	0.500883	0.241732	0.114974	0.0537678	0.0246408	0.0110107	0.00475813	0.00195926	0.000745619	0.000242309	4.76788e-05	-1.83331e-05	-3.4067e-05	-3.22642e-05	-2.58211e-05	-1.93285e-05	-1.40903e-05	-1.02247e-05	-7.49684e-06	-5.62251e-06	-4.3608e-06
1338	0.500931	0.241714	0.114942	0.0537376	0.0246175	0.0109943	0.0047472	0.00195245	0.00074176	0.000240545	4.73945e-05	-1.7564e-05	-3.25363e-05	-3.01694e-05	-2.32948e-05	-1.64583e-05	-1.09332e-05	-6.81653e-06	-3.85861e-06	-1.76429e-06	-2.8433e-07
1339	0.500981	0.2417	0.114913	0.0537115	0.0245983	0.0109819	0.0047402	0.00194938	0.000741422	0.000242039	5.00789e-05	-1.41402e-05	-2.86868e-05	-2.61123e-05	-1.91822e-05	-1.23973e-05	-7.00066e-06	-3.06877e-06	-3.38534e-07	1.49417e-06	2.68441e-06
1340	0.501025	0.241681	0.114879	0.05368	0.0245734	0.0109633	0.00472666	0.00193933	0.000733658	0.000235661	4.44546e-05	-1.94454e-05	-3.39664e-05	-3.15606e-05	-2.49249e-05	-1.85128e-05	-1.35347e-05	-1.00446e-05	-7.76408e-06	-6.37819e-06	-5.62429e-06
1341	0.501078	0.241671	0.114856	0.0536595	0.02456	0.0109568	0.00472555	0.00194217	0.000739268	0.00024319	5.33157e-05	-9.63948e-06	-2.34608e-05	-2.05014e-05	-1.33902e-05	-6.53482e-06	-1.1147e-06	2.83632e-06	5.6099e-06	7.529e-06	8.8611e-06
1342	0.501128	0.241657	0.114827	0.0536335	0.0245403	0.010943	0.00471614	0.00193565	0.000734423	0.000239128	4.94154e-05	-1.38029e-05	-2.81731e-05	-2.59538e-05	-1.97106e-05	-1.38103e-05	-9.40654e-06	-6.51802e-06	-4.84511e-06	-4.06167e-06	-3.9003e-06
1343	0.501176	0.241643	0.114799	0.0536078	0.024521	0.0109299	0.00470772	0.0019305	0.000731411	0.00023746	4.85695e-05	-1.41483e-05	-2.81977e-05	-2.57399e-05	-1.92751e-05	-1.31261e-05	-8.41793e-06	-5.15031e-06	-3.01151e-06	-1.66755e-06	-8.45888e-07
1344	0.501229	0.241633	0.114775	0.0535863	0.0245061	0.0109211	0.00470369	0.00192974	0.000732783	0.000240163	5.20669e-05	-1.0199e-05	-2.40062e-05	-2.14287e-05	-1.49108e-05	-8.74181e-06	-4.02809e-06	-7.61225e-07	1.37205e-06	2.7027e-06	3.49734e-06
1345	0.501273	0.241615	0.114744	0.0535571	0.024483	0.0109037	0.00469059	0.00191946	0.000724194	0.000232467	4.47293e-05	-1.752e-05	-3.15216e-05	-2.92625e-05	-2.31319e-05	-1.73849e-05	-1.3108e-05	-1.02821e-05	-8.58888e-06	-7.69609e-06	-7.33752e-06
1346	0.501311	0.241592	0.114707	0.0535236	0.0244563	0.0108834	0.00467518	0.00190759	0.000714766	0.000224728	3.81922e-05	-2.31524e-05	-3.64153e-05	-3.34982e-05	-2.67355e-05	-2.03486e-05	-1.5404e-05	-1.18716e-05	-9.42798e-06	-7.7386e-06	-6.53718e-06
1347	0.501354	0.241574	0.114677	0.0534971	0.0244373	0.0108714	0.00466871	0.00190516	0.000715238	0.000227293	4.23037e-05	-1.7853e-05	-3.01621e-05	-2.64447e-05	-1.89855e-05	-1.19771e-05	-6.47056e-06	-2.42917e-06	4.71746e-07	2.56452e-06	4.11155e-06
1348	0.501392	0.241553	0.114644	0.0534673	0.0244145	0.0108552	0.00465748	0.00189734	0.000709623	0.000223007	3.87399e-05	-2.11124e-05	-3.34056e-05	-2.98758e-05	-2.27534e-05	-1.61966e-05	-1.12351e-05	-7.81895e-06	-5.61508e-06	-4.28559e-06	-3.56383e-06
1349	0.501436	0.241538	0.114616	0.0534437	0.0243984	0.0108459	0.00465335	0.00189688	0.00071165	0.000226681	4.34992e-05	-1.56314e-05	-2.74306e-05	-2.3543e-05	-1.61377e-05	-9.33227e-06	-4.12877e-06	-4.58135e-07	2.02657e-06	3.67392e-06	4.75936e-06
1350	0.501485	0.241527	0.114594	0.0534247	0.0243863	0.0108401	0.00465216	0.00189874	0.00071536	0.000231383	4.86122e-05	-1.04888e-05	-2.2506e-05	-1.89954e-05	-1.2069e-05	-5.8075e-06	-1.19077e-06	1.86374e-06	3.71039e-06	4.70132e-06	5.11297e-06
1351	0.501528	0.241511	0.114565	0.0533991	0.024367	0.0108264	0.00464253	0.00189161	0.000709569	0.000226132	4.338e-05	-1.60235e-05	-2.85286e-05	-2.56013e-05	-1.92951e-05	-1.36529e-05	-9.63088e-06	-7.13134e-06	-5.79066e-06	-5.25095e-06	-5.23217e-06
1352	0.501573	0.241497	0.114539	0.0533761	0.0243507	0.0108162	0.00463677	0.00188891	0.000708834	0.000226635	4.46705e-05	-1.42015e-05	-2.63003e-05	-2.30074e-05	-1.63234e-05	-1.02598e-05	-5.7549e-06	-2.70229e-06	-7.3534e-07	5.03211e-07	1.29051e-06
1353	0.501613	0.241479	0.114509	0.0533489	0.02433	0.0108014	0.00462634	0.00188133	0.000702996	0.000221784	4.03208e-05	-1.83492e-05	-3.04227e-05	-2.72051e-05	-2.06523e-05	-1.47517e-05	-1.04307e-05	-7.58073e-06	-5.83787e-06	-4.85075e-06	-4.34975e-06
1354	0.501647	0.241455	0.114473	0.053317	0.024305	0.0107827	0.00461229	0.00187052	0.000694337	0.000214534	3.40109e-05	-2.40019e-05	-3.55779e-05	-3.19454e-05	-2.50136e-05	-1.87429e-05	-1.40459e-05	-1.08067e-05	-8.65869e-06	-7.24958e-06	-6.30989e-06
1355	0.501686	0.241436	0.114444	0.0532924	0.0242881	0.0107726	0.00460744	0.00186943	0.000695886	0.000217951	3.87913e-05	-1.81758e-05	-2.89042e-05	-2.45472e-05	-1.69687e-05	-1.01037e-05	-4.85151e-06	-1.09026e-06	1.54845e-06	3.4161e-06	4.78038e-06
1356	0.501722	0.241416	0.114413	0.0532651	0.0242679	0.0107588	0.00459835	0.00186343	0.000691802	0.000214947	3.63056e-05	-2.05186e-05	-3.13568e-05	-2.72841e-05	-2.01167e-05	-1.37606e-05	-9.09796e-06	-5.99722e-06	-4.08416e-06	-3.00374e-06	-2.48567e-06
1357	0.501763	0.2414	0.114387	0.0532433	0.0242534	0.0107508	0.00459516	0.00186353	0.000694027	0.000218512	4.06978e-05	-1.56169e-05	-2.61342e-05	-2.18453e-05	-1.4512e-05	-8.00545e-06	-3.18485e-06	9.70195e-08	2.22563e-06	3.56478e-06	4.39222e-06
1358	0.501811	0.241392	0.114368	0.0532286	0.0242456	0.010749	0.00459766	0.00186878	0.000700856	0.000226126	4.85773e-05	-7.80068e-06	-1.85831e-05	-1.46806e-05	-7.80507e-06	-1.79732e-06	2.50087e-06	5.24632e-06	6.82907e-06	7.61439e-06	7.87946e-06
1359	0.501854	0.241378	0.114342	0.0532055	0.0242285	0.010737	0.00458911	0.00186217	0.00069507	0.000220421	4.24858e-05	-1.45531e-05	-2.61443e-05	-2.31177e-05	-1.71347e-05	-1.20058e-05	-8.5543e-06	-6.61304e-06	-5.7861e-06	-5.70514e-06	-6.09146e-06
1360	0.501898	0.241365	0.114318	0.0531852	0.0242147	0.0107288	0.00458498	0.00186068	0.000695213	0.000221545	4.42179e-05	-1.23982e-05	-2.36306e-05	-2.02335e-05	-1.38236e-05	-8.1859e-06	-4.1313e-06	-1.48729e-06	1.42455e-07	1.12398e-06	1.73212e-06
1361	0.501938	0.241349	0.11429	0.0531606	0.0241962	0.0107158	0.00457586	0.00185399	0.000689924	0.00021697	3.99397e-05	-1.66201e-05	-2.7926e-05	-2.46676e-05	-1.84272e-05	-1.29743e-05	-9.1162e-06	-6.68398e-06	-5.289e-06	-4.57508e-06	-4.27828e-06
1362	0.501976	0.24133	0.114261	0.0531349	0.0241772	0.0107026	0.00456687	0.00184785	0.000685613	0.000213827	3.7565e-05	-1.84516e-05	-2.93281e-05	-2.56883e-05	-1.90771e-05	-1.32448e-05	-8.99014e-06	-6.14149e-06	-4.31048e-06	-3.14237e-06	-2.37467e-06
1363	0.502006	0.241305	0.114225	0.053103	0.0241522	0.0106837	0.00455238	0.00183637	0.000676091	0.000205567	3.01289e-05	-2.5327e-05	-3.57987e-05	-3.18461e-05	-2.49784e-05	-1.89282e-05	-1.44866e-05	-1.14803e-05	-9.52238e-06	-8.26076e-06	-7.43608e-06
1364	0.502041	0.241286	0.114196	0.053079	0.0241358	0.010674	0.00454782	0.00183546	0.000677758	0.000209088	3.5045e-05	-1.93016e-05	-2.88388e-05	-2.40596e-05	-1.64346e-05	-9.67449e-06	-4.55882e-06	-9.08298e-07	1.66722e-06	3.52168e-06	4.91614e-06
1365	0.502056	0.241247	0.114148	0.0530352	0.0240992	0.0106437	0.00452204	0.00181265	0.000656759	0.000189112	1.55602e-05	-3.8648e-05	-4.82871e-05	-4.37807e-05	-3.65578e-05	-3.03048e-05	-2.57871e-05	-2.28171e-05	-2.09994e-05	-1.99767e-05	-1.94849e-05
1366	0.502062	0.2412	0.114094	0.0529873	0.0240604	0.010613	0.00449769	0.00179315	0.000640995	0.000176323	5.26498e-06	-4.67462e-05	-5.43633e-05	-4.79327e-05	-3.88346e-05	-3.07235e-05	-2.43438e-05	-1.94926e-05	-1.57633e-05	-1.27883e-05	-1.02952e-05
1367	0.502055	0.241144	0.114032	0.0529334	0.0240169	0.0105787	0.00447066	0.00177165	0.000623717	0.000162337	-6.09044e-06	-5.59479e-05	-6.17693e-05	-5.38269e-05	-4.34554e-05	-3.42824e-05	-2.70363e-05	-2.15055e-05	-1.72786e-05	-1.39862e-05	-1.13554e-05
1368	0.502032	0.241074	0.113957	0.0528682	0.0239634	0.0105354	0.00443554	0.00174279	0.000599655	0.000142009	-2.3459e-05	-7.09273e-05	-7.47937e-05	-6.52382e-05	-5.35329e-05	-4.32607e-05	-3.51164e-05	-2.88617e-05	-2.40623e-05	-2.03286e-05	-1.73686e-05
1369	0.501994	0.240991	0.113873	0.0527962	0.023905	0.010489	0.00439867	0.00171344	0.000576214	0.000123278	-3.83627e-05	-8.26649e-05	-8.38713e-05	-7.20547e-05	-5.84102e-05	-4.64643e-05	-3.68681e-05	-2.9348e-05	-2.34405e-05	-1.87304e-05	-1.49037e-05
1370	0.501941	0.240897	0.113781	0.0527179	0.0238422	0.0104396	0.00436	0.00168317	0.000552512	0.000104759	-5.27458e-05	-9.37148e-05	-9.2218e-05	-7.82049e-05	-6.27807e-05	-4.9404e-05	-3.86732e-05	-3.02723e-05	-2.37025e-05	-1.85192e-05	-1.43831e-05
1371	0.501869	0.240788	0.113676	0.0526293	0.0237707	0.0103828	0.00431497	0.00164731	0.000523773	8.15831e-05	-7.15459e-05	-0.000109053	-0.000104811	-8.86232e-05	-7.14872e-05	-5.67775e-05	-4.50255e-05	-3.58607e-05	-2.87386e-05	-2.31759e-05	-1.88001e-05
1372	0.501778	0.240663	0.113559	0.0525305	0.0236911	0.0103196	0.004265	0.00160766	0.000492211	5.63799e-05	-9.17023e-05	-0.000125172	-0.000117678	-9.88598e-05	-7.95883e-05	-6.31402e-05	-4.99694e-05	-3.96422e-05	-3.15623e-05	-2.52032e-05	-2.01563e-05
1373	0.501659	0.240515	0.113422	0.0524157	0.0235979	0.0102448	0.00420482	0.001559	0.00045258	2.38577e-05	-0.00011859	-0.000147565	-0.000136471	-0.000114761	-9.31646e-05	-7.48494e-05	-6.01825e-05	-4.86606e-05	-3.96313e-05	-3.25222e-05	-2.68874e-05
1374	0.501507	0.24034	0.113262	0.0522812	0.023488	0.0101557	0.00413253	0.0015	0.000404106	-1.62237e-05	-0.000151928	-0.00017544	-0.000159887	-0.000134514	-0.000109892	-8.90618e-05	-7.22928e-05	-5.90022e-05	-4.84733e-05	-4.00814e-05	-3.3338e-05
1375	0.501322	0.240138	0.113081	0.0521303	0.0233655	0.0100572	0.00405342	0.00143642	0.000352954	-5.73734e-05	-0.00018496	-0.000201833	-0.000180812	-0.000150909	-0.000122512	-9.85255e-05	-7.9104e-05	-6.3576e-05	-5.11522e-05	-4.11497e-05	-3.30322e-05
1376	0.501104	0.23991	0.112881	0.0519641	0.0232316	0.00995035	0.00396848	0.00136899	0.000299495	-9.96363e-05	-0.000218212	-0.000227806	-0.000200892	-0.000166214	-0.000133956	-0.000106857	-8.49424e-05	-6.74345e-05	-5.3459e-05	-4.22628e-05	-3.32523e-05
1377	0.500851	0.239656	0.112659	0.0517823	0.023086	0.00983494	0.00387738	0.00129723	0.000243104	-0.000143807	-0.000252644	-0.000254466	-0.000221353	-0.000181745	-0.000145582	-0.000115411	-9.11029e-05	-7.17557e-05	-5.63909e-05	-4.41708e-05	-3.44313e-05
1378	0.500569	0.23938	0.112423	0.0515905	0.0229343	0.00971655	0.00378571	0.00122674	0.000189348	-0.000184335	-0.000282709	-0.000276258	-0.000236613	-0.000191865	-0.00015168	-0.000118383	-9.16694e-05	-7.04919e-05	-5.3756e-05	-4.05278e-05	-3.00653e-05
1379	0.500251	0.239076	0.112165	0.0513828	0.0227705	0.00958865	0.00368639	0.00114988	0.000130023	-0.000229997	-0.000317756	-0.000303097	-0.000257148	-0.000207608	-0.000163834	-0.000127904	-9.93166e-05	-7.68646e-05	-5.93254e-05	-4.56617e-05	-3.50475e-05
1380	0.499914	0.238763	0.111905	0.0511771	0.0226125	0.00946963	0.00359827	0.00108595	8.49493e-05	-0.00026041	-0.000336788	-0.000313311	-0.000260554	-0.000205778	-0.000157997	-0.000119018	-8.81206e-05	-6.39265e-05	-4.50734e-05	-3.04131e-05	-1.90315e-05
1381	0.499545	0.238425	0.111625	0.0509553	0.0224409	0.00933849	0.00349867	0.00101057	2.79915e-05	-0.000303487	-0.000369525	-0.00033847	-0.000280286	-0.000221764	-0.000171543	-0.000131142	-9.96078e-05	-7.53814e-05	-5.69578e-05	-4.3077e-05	-3.27377e-05
1382	0.499161	0.23808	0.111345	0.050739	0.0222784	0.00921901	0.00341273	0.000950417	-1.24891e-05	-0.000329027	-0.000383765	-0.000344196	-0.000279627	-0.000216331	-0.000162549	-0.000119483	-8.59352e-05	-6.01531e-05	-4.04806e-05	-2.55401e-05	-1.42391e-05
1383	0.498752	0.237718	0.111052	0.0505124	0.0221075	0.009092	0.0033194	0.000882467	-6.15636e-05	-0.000364245	-0.000408977	-0.000362345	-0.000292954	-0.000226542	-0.000170934	-0.00012701	-9.33294e-05	-6.79501e-05	-4.90746e-05	-3.52188e-05	-2.52125e-05
1384	0.498337	0.237358	0.110767	0.0502973	0.0219506	0.00898091	0.00324326	0.000832592	-9.19041e-05	-0.000380188	-0.000414404	-0.000360172	-0.000285354	-0.000215115	-0.000156843	-0.000111085	-7.61412e-05	-4.9875e-05	-3.03404e-05	-1.59423e-05	-5.42732e-06
1385	0.497903	0.236984	0.110471	0.0500737	0.021786	0.00886196	0.00315855	0.000773018	-0.000133356	-0.000408842	-0.000434265	-0.000374231	-0.000295829	-0.000223641	-0.000164611	-0.000118952	-8.47133e-05	-5.95738e-05	-4.14516e-05	-2.86544e-05	-1.9861e-05
1386	0.497466	0.236613	0.110183	0.0498608	0.0216341	0.00875694	0.00308858	0.00072878	-0.000158987	-0.000421192	-0.00043727	-0.000370767	-0.000287971	-0.000212857	-0.000151915	-0.000105017	-6.99613e-05	-4.42384e-05	-2.56313e-05	-1.23499e-05	-3.00506e-06
1387	0.497015	0.236233	0.109889	0.0496433	0.0214779	0.00864725	0.00301312	0.0006779	-0.000192578	-0.000442926	-0.000451141	-0.000379679	-0.000294015	-0.000217518	-0.00015623	-0.000109693	-7.54693e-05	-5.088e-05	-3.35909e-05	-2.17339e-05	-1.38702e-05
1388	0.496568	0.235863	0.109608	0.0494407	0.0213378	0.00855438	0.0029548	0.000644355	-0.000208686	-0.000446986	-0.000447053	-0.000370224	-0.00028114	-0.000202556	-0.000140062	-9.28736e-05	-5.8316e-05	-3.35441e-05	-1.61077e-05	-4.06037e-06	4.08746e-06
1389	0.49611	0.235486	0.109321	0.049233	0.021192	0.00845471	0.00288828	0.000600991	-0.000236325	-0.000464327	-0.000457995	-0.000377534	-0.000286748	-0.000207783	-0.000145788	-9.9667e-05	-6.65242e-05	-4.33649e-05	-2.76396e-05	-1.73404e-05	-1.09424e-05
1390	0.495659	0.235119	0.109048	0.0490407	0.0210625	0.00837164	0.00283854	0.000574577	-0.000246786	-0.000464133	-0.000450887	-0.000366097	-0.000272726	-0.000192307	-0.000129558	-8.30701e-05	-4.97356e-05	-2.6414e-05	-1.04603e-05	1.93811e-07	7.10833e-06
1391	0.495211	0.234759	0.108782	0.0488549	0.0209386	0.0082929	0.00279158	0.000549262	-0.000257854	-0.000466249	-0.000447767	-0.0003603	-0.00026598	-0.000185745	-0.000123895	-7.87348e-05	-4.6963e-05	-2.53146e-05	-1.10689e-05	-2.11634e-06	3.12046e-06
1392	0.494763	0.234401	0.108519	0.0486719	0.0208167	0.00821522	0.0027446	0.00052291	-0.000270862	-0.000471045	-0.000447884	-0.000358112	-0.000263026	-0.000182978	-0.000121856	-7.76861e-05	-4.698e-05	-2.63522e-05	-1.30078e-05	-4.79537e-06	-1.17196e-07
1393	0.494328	0.234058	0.108272	0.0485046	0.0207101	0.00815218	0.00271163	0.000509998	-0.000270877	-0.000463147	-0.000435455	-0.00034338	-0.000247403	-0.000167308	-0.000106596	-6.30342e-05	-3.29681e-05	-1.29117e-05	-1.51593e-08	7.89767e-06	1.24289e-05
1394	0.493868	0.233691	0.108	0.0483122	0.0205768	0.00806065	0.00264832	0.000464967	-0.000304698	-0.00049063	-0.000459875	-0.00036687	-0.000271299	-0.000192398	-0.000133302	-9.15392e-05	-6.33061e-05	-4.5031e-05	-3.38205e-05	-2.74833e-05	-2.44197e-05
1395	0.493412	0.233332	0.10774	0.0481325	0.0204581	0.00798557	0.00260344	0.000440494	-0.000315617	-0.000492644	-0.000456037	-0.000359107	-0.000260757	-0.000179692	-0.000118695	-7.50715e-05	-4.48805e-05	-2.44732e-05	-1.09186e-05	-2.01377e-06	3.83725e-06
1396	0.492919	0.232938	0.107446	0.0479197	0.0203059	0.00787626	0.00252338	0.000379765	-0.000363993	-0.000533443	-0.000492459	-0.000393246	-0.000293954	-0.000212789	-0.000152208	-0.000109317	-8.00592e-05	-6.07294e-05	-4.8376e-05	-4.07995e-05	-3.64213e-05
1397	0.492402	0.232526	0.107137	0.0476956	0.0201457	0.00776209	0.00244157	0.000320395	-0.000407838	-0.00056646	-0.000517755	-0.00041282	-0.000309047	-0.000224135	-0.00016021	-0.000114163	-8.18108e-05	-5.93692e-05	-4.38451e-05	-3.3017e-05	-2.52961e-05
1398	0.49186	0.232095	0.106815	0.0474619	0.0199787	0.00764336	0.00235704	0.000259824	-0.000451665	-0.000598526	-0.00054145	-0.000430436	-0.000322126	-0.000233721	-0.000167026	-0.000118732	-8.45303e-05	-6.05713e-05	-4.38278e-05	-3.20655e-05	-2.36955e-05
1399	0.491283	0.231636	0.106468	0.047207	0.0197931	0.00750808	0.00225751	0.000185434	-0.000508418	-0.000642869	-0.000576991	-0.000459651	-0.00034672	-0.000254876	-0.000185577	-0.000135282	-9.95365e-05	-7.43905e-05	-5.67524e-05	-4.43434e-05	-3.55408e-05
1400	0.490703	0.231181	0.106132	0.0469679	0.019627	0.00739544	0.00218326	0.000138607	-0.000535613	-0.000655887	-0.00057962	-0.000454515	-0.000335639	-0.000239124	-0.000166053	-0.000112637	-7.42497e-05	-4.68268e-05	-2.71952e-05	-1.30181e-05	-2.62919e-06
1401	0.490091	0.230699	0.105772	0.0467061	0.019439	0.00726065	0.00208608	6.75844e-05	-0.000588671	-0.000696771	-0.000612405	-0.000482072	-0.000360009	-0.000261771	-0.000188052	-0.000134791	-9.71791e-05	-7.10224e-05	-5.3058e-05	-4.08838e-05	-3.27844e-05
1402	0.489493	0.230239	0.105439	0.0464756	0.0192854	0.00716294	0.00202825	3.79682e-05	-0.000598372	-0.00069237	-0.000597936	-0.000460318	-0.000332873	-0.00023055	-0.000153616	-9.77166e-05	-5.78308e-05	-2.96163e-05	-9.70048e-06	4.40128e-06	1.44683e-05
1403	0.488873	0.22976	0.105089	0.0462278	0.0191133	0.00704486	0.00194755	-1.74216e-05	-0.000637079	-0.000720468	-0.000619677	-0.000478673	-0.000349924	-0.000247761	-0.000172028	-0.000118078	-8.06915e-05	-5.53898e-05	-3.87075e-05	-2.80978e-05	-2.17401e-05
1404	0.488288	0.229321	0.104783	0.046026	0.018989	0.00697591	0.00191724	-2.11965e-05	-0.00062284	-0.000694114	-0.000585231	-0.000438837	-0.000306474	-0.000201832	-0.000124309	-6.89475e-05	-3.0313e-05	-3.77489e-06	1.42393e-05	2.63537e-05	3.44451e-05
1405	0.4877	0.22888	0.104473	0.0458175	0.0188546	0.00689285	0.00186848	-4.79813e-05	-0.000636312	-0.000700275	-0.000588186	-0.000441363	-0.000310435	-0.000208462	-0.000134417	-8.30586e-05	-4.87649e-05	-2.67848e-05	-1.34721e-05	-6.16077e-06	-2.95435e-06
1406	0.487158	0.228487	0.104211	0.0456578	0.0187685	0.00685754	0.00186708	-2.75042e-05	-0.000602267	-0.000658255	-0.000541855	-0.000393042	-0.000261515	-0.000159702	-8.61455e-05	-3.53166e-05	-1.40108e-06	2.04772e-05	3.40453e-05	4.20204e-05	4.63305e-05
1407	0.486636	0.228111	0.103963	0.0455067	0.0186859	0.00682057	0.00185884	-1.89444e-05	-0.000585093	-0.000637926	-0.00052192	-0.000375731	-0.000248169	-0.00015107	-8.25929e-05	-3.69667e-05	-8.23369e-06	8.55978e-06	1.71737e-05	2.03285e-05	1.99357e-05
1408	0.486166	0.227784	0.103761	0.0453986	0.0186431	0.00682072	0.00188545	2.27154e-05	-0.000535993	-0.000586274	-0.000470703	-0.00032664	-0.000202024	-0.000108122	-4.2729e-05	1.50939e-07	2.66064e-05	4.16598e-05	4.91004e-05	5.16524e-05	5.12168e-05
1409	0.485742	0.2275	0.103595	0.0453201	0.018624	0.00683882	0.0019248	7.23673e-05	-0.000483226	-0.000534896	-0.000423369	-0.000284772	-0.000166239	-7.85293e-05	-1.91348e-05	1.8105e-05	3.93543e-05	4.96519e-05	5.27661e-05	5.13781e-05	4.73333e-05
1410	0.485389	0.227278	0.103485	0.0452915	0.0186488	0.00689558	0.00199825	0.00015231	-0.000403268	-0.000458767	-0.000353131	-0.000221308	-0.000109684	-2.85638e-05	2.48194e-05	5.67547e-05	7.34516e-05	7.99423e-05	7.99583e-05	7.61284e-05	7.02384e-05
1411	0.485124	0.227135	0.103443	0.0453216	0.0187239	0.00699514	0.00210794	0.000262749	-0.000297805	-0.000361467	-0.000265487	-0.000143727	-4.19081e-05	3.00421e-05	7.50805e-05	9.95631e-05	0.00010969	0.000110439	0.000105463	9.73001e-05	8.76441e-05
1412	0.484941	0.22706	0.103458	0.0453964	0.0188334	0.00711995	0.0022349	0.000383589	-0.000187818	-0.000264641	-0.000182548	-7.44171e-05	1.46017e-05	7.48798e-05	0.000109493	0.000124806	0.00012696	0.00012084	0.000109987	9.6826e-05	8.29388e-05
1413	0.484872	0.227084	0.103557	0.045544	0.0190052	0.00729847	0.0024085	0.000545381	-4.13246e-05	-0.000134673	-6.88964e-05	2.39797e-05	9.92587e-05	0.000147506	0.000171827	0.000178517	0.000173594	0.000161792	0.000146493	0.000129968	0.000113652
1414	0.484903	0.227188	0.103719	0.0457389	0.0192111	0.00749954	0.00259488	0.000711668	0.000102632	-1.32152e-05	3.11465e-05	0.000104375	0.000162083	0.000194901	0.000205855	0.000201078	0.000186384	0.000166287	0.000143957	0.000121458	0.000100043
1415	0.485054	0.227391	0.103962	0.0459994	0.0194702	0.00774381	0.0028165	0.000907077	0.000271171	0.000129628	0.000150512	0.000202986	0.000242817	0.000260573	0.000259095	0.000244264	0.000221621	0.000195409	0.000168539	0.000142843	0.000119366
1416	0.4853	0.227666	0.104256	0.046294	0.019749	0.00799614	0.00303671	0.00109343	0.000424543	0.000252431	0.000245953	0.000274557	0.000293979	0.000294569	0.000278846	0.000252332	0.000220203	0.000186353	0.000153371	0.000122803	9.54404e-05
1417	0.485613	0.227985	0.104575	0.0465982	0.0200255	0.00823691	0.00323866	0.0012569	0.00055211	0.000347893	0.000313635	0.000318849	0.000319051	0.000304221	0.000276439	0.000240771	0.000201953	0.000163475	0.000127568	9.54618e-05	6.76822e-05
1418	0.486044	0.228399	0.104973	0.0469692	0.0203597	0.00852947	0.00348876	0.0014668	0.000725867	0.000490468	0.000430208	0.000414415	0.000398186	0.000370962	0.000334251	0.000292558	0.000250098	0.00020989	0.000173757	0.000142575	0.000116573
1419	0.486469	0.228784	0.105321	0.0472731	0.0206137	0.00873119	0.00363953	0.00157046	0.000787648	0.000516119	0.000425415	0.000384444	0.000347696	0.000303935	0.000253988	0.000201721	0.000150773	0.000103662	6.17811e-05	2.5651e-05	-4.79312e-06
1420	0.486971	0.22923	0.105721	0.0476239	0.020913	0.00897962	0.00384089	0.00173052	0.000913163	0.000614029	0.000502334	0.000446365	0.000399859	0.000350798	0.000299258	0.000248429	0.000201358	0.00016006	0.000125515	9.79103e-05	7.6919e-05
1421	0.487441	0.229625	0.106054	0.0478975	0.021127	0.00913684	0.00394646	0.00179105	0.000935811	0.000605762	0.000469505	0.000394478	0.000333488	0.000273597	0.000214031	0.000157224	0.000105568	6.0534e-05	2.2648e-05	-8.26699e-06	-3.28292e-05
1422	0.487941	0.23004	0.106404	0.0481871	0.0213594	0.00931698	0.00408123	0.00188832	0.00100359	0.000651617	0.0005002	0.000415805	0.000350242	0.00028963	0.000232358	0.00018014	0.000134778	9.72695e-05	6.77774e-05	4.58548e-05	3.06948e-05
1423	0.488403	0.230406	0.106697	0.0484149	0.0215273	0.00943145	0.00414985	0.00191918	0.00100458	0.000629913	0.000461953	0.000366059	0.000292942	0.00022772	0.000167903	0.000114468	6.86135e-05	3.08583e-05	9.94243e-07	-2.17038e-05	-3.82463e-05
1424	0.488868	0.23077	0.106987	0.0486412	0.0216977	0.00955371	0.00423237	0.00197056	0.00103291	0.000642383	0.000464647	0.0003639	0.000289759	0.000226373	0.000170435	0.000122259	8.25285e-05	5.13777e-05	2.83261e-05	1.24696e-05	2.69396e-06
1425	0.489287	0.231083	0.107223	0.0488131	0.0218143	0.00962358	0.00426412	0.0019726	0.00101293	0.000607006	0.000419273	0.00031272	0.000235854	0.000171863	0.000116642	6.98689e-05	3.17428e-05	2.03813e-06	-1.99781e-05	-3.53771e-05	-4.53744e-05
1426	0.489688	0.231376	0.107441	0.0489715	0.0219227	0.00969106	0.00429959	0.00198446	0.00100869	0.000593001	0.000400591	0.000293256	0.000218438	0.000158427	0.000108399	6.74813e-05	3.54709e-05	1.18666e-05	-4.23753e-06	-1.40049e-05	-1.86816e-05
1427	0.490044	0.231624	0.107616	0.0490886	0.0219929	0.00972364	0.00430321	0.00196707	0.000977161	0.000552974	0.000356442	0.000248172	0.000174574	0.000117086	7.02134e-05	3.2581e-05	3.62548e-06	-1.73948e-05	-3.15325e-05	-4.00271e-05	-4.41491e-05
1428	0.490369	0.231844	0.107765	0.0491857	0.0220487	0.00974725	0.00430318	0.00195092	0.000951303	0.000522559	0.000325377	0.000219237	0.000149591	9.71096e-05	5.57155e-05	2.36139e-05	-3.8518e-08	-1.61511e-05	-2.58577e-05	-3.04149e-05	-3.1065e-05
1429	0.49065	0.232021	0.107877	0.0492488	0.0220748	0.00974552	0.00428146	0.00191612	0.000909141	0.000477483	0.000280637	0.000177012	0.000111173	6.30911e-05	2.61723e-05	-1.73818e-06	-2.17139e-05	-3.47929e-05	-4.21617e-05	-4.50755e-05	-4.47398e-05
1430	0.490894	0.232166	0.107962	0.0492915	0.0220863	0.00973444	0.00425519	0.00188094	0.000870135	0.00043852	0.00024445	0.000145349	8.49799e-05	4.27072e-05	1.15016e-05	-1.1077e-05	-2.6267e-05	-3.51793e-05	-3.90062e-05	-3.8963e-05	-3.61869e-05
1431	0.491093	0.232271	0.108011	0.0493044	0.022073	0.00970295	0.00421218	0.00183193	0.000819468	0.000389385	0.000198975	0.000104759	4.97884e-05	1.28971e-05	-1.33079e-05	-3.14923e-05	-4.30115e-05	-4.90125e-05	-5.06674e-05	-4.9135e-05	-4.54758e-05
1432	0.491253	0.232343	0.108035	0.0492974	0.0220456	0.00966247	0.00416458	0.00178198	0.000770837	0.000344663	0.000159787	7.19301e-05	2.35267e-05	-7.03161e-06	-2.74238e-05	-4.04755e-05	-4.76046e-05	-4.99506e-05	-4.86311e-05	-4.47223e-05	-3.9188e-05
1433	0.491361	0.232369	0.10802	0.0492576	0.0219907	0.00959892	0.00409745	0.00171523	0.000707383	0.000286438	0.000107861	2.66727e-05	-1.52188e-05	-3.97826e-05	-5.49169e-05	-6.35529e-05	-6.71296e-05	-6.67486e-05	-6.34531e-05	-5.82248e-05	-5.19259e-05
1434	0.491418	0.232354	0.10797	0.0491908	0.0219152	0.0095203	0.00401991	0.00164193	0.000640534	0.000227384	5.71997e-05	-1.55903e-05	-4.95077e-05	-6.67978e-05	-7.55071e-05	-7.86149e-05	-7.7536e-05	-7.33e-05	-6.68497e-05	-5.9054e-05	-5.06609e-05
1435	0.491439	0.232311	0.107902	0.0491125	0.0218346	0.00944193	0.00394695	0.00157661	0.000584263	0.000180827	2.03854e-05	-4.31184e-05	-6.8542e-05	-7.83298e-05	-8.06143e-05	-7.8375e-05	-7.2967e-05	-6.53231e-05	-5.62706e-05	-4.65572e-05	-3.68143e-05
1436	0.491399	0.232216	0.107789	0.0489962	0.021721	0.00933447	0.00384764	0.00148674	0.000504421	0.000110999	-3.99436e-05	-9.48308e-05	-0.000112754	-0.000116272	-0.000113533	-0.00010746	-9.93045e-05	-8.98699e-05	-7.98419e-05	-6.98283e-05	-6.0329e-05
1437	0.491348	0.232121	0.107686	0.0488982	0.0216329	0.00925841	0.00378474	0.00143743	0.000468628	8.8188e-05	-5.06663e-05	-9.46061e-05	-0.000102853	-9.79939e-05	-8.81241e-05	-7.60588e-05	-6.29063e-05	-4.93096e-05	-3.57931e-05	-2.28107e-05	-1.07227e-05
1438	0.491246	0.231983	0.107545	0.048766	0.021513	0.00915159	0.00369093	0.00135605	0.000398746	2.85581e-05	-0.000101515	-0.000138281	-0.000141002	-0.000132225	-0.000119942	-0.000106822	-9.38102e-05	-8.13769e-05	-6.98823e-05	-5.963e-05	-5.08488e-05
1439	0.491162	0.231872	0.107439	0.0486759	0.0214409	0.00909734	0.0036536	0.00133447	0.000391568	3.43051e-05	-8.43994e-05	-0.000111362	-0.000105783	-9.00822e-05	-7.208e-05	-5.425e-05	-3.73274e-05	-2.15804e-05	-7.17815e-06	5.74708e-06	1.71158e-05
1440	0.49104	0.231727	0.107302	0.0485553	0.0213376	0.00900994	0.00358017	0.00127301	0.000340063	-9.25016e-06	-0.000121979	-0.000144863	-0.000136979	-0.00012058	-0.000103297	-8.74004e-05	-7.34271e-05	-6.14601e-05	-5.15049e-05	-4.35553e-05	-3.75793e-05
1441	0.490965	0.231636	0.107226	0.0484997	0.0213031	0.00899447	0.00358138	0.00128867	0.000368113	2.92884e-05	-7.46929e-05	-9.03929e-05	-7.66825e-05	-5.55894e-05	-3.45065e-05	-1.54681e-05	1.21425e-06	1.56621e-05	2.80503e-05	3.85385e-05	4.72857e-05
1442	0.490877	0.231532	0.107133	0.048425	0.0212453	0.00895068	0.00354853	0.00126399	0.000349127	1.37952e-05	-8.86725e-05	-0.000104617	-9.26861e-05	-7.46806e-05	-5.77721e-05	-4.37874e-05	-3.28523e-05	-2.46863e-05	-1.8986e-05	-1.54931e-05	-1.39796e-05
1443	0.490869	0.23151	0.107125	0.0484364	0.0212744	0.00899443	0.00360391	0.00132845	0.000420557	9.04545e-05	-8.2112e-06	-2.14963e-05	-7.77782e-06	1.14005e-05	2.911e-05	4.37461e-05	5.53799e-05	6.44603e-05	7.14303e-05	7.66593e-05	8.04613e-05
1444	0.49089	0.231512	0.107134	0.0484565	0.0213042	0.00903039	0.00364291	0.00136783	0.000458183	0.000124591	2.10294e-05	1.71649e-06	8.51669e-06	2.01016e-05	2.97318e-05	3.59635e-05	3.89978e-05	3.93818e-05	3.76256e-05	3.41364e-05	2.92406e-05
1445	0.490989	0.231587	0.107211	0.048541	0.021394	0.00912275	0.00373528	0.00145831	0.000545456	0.000207784	9.96221e-05	7.54741e-05	7.74447e-05	8.44128e-05	8.98172e-05	9.23632e-05	9.23721e-05	9.04832e-05	8.72731e-05	8.31926e-05	7.85927e-05
1446	0.491158	0.231722	0.107338	0.0486656	0.0215153	0.00923838	0.00384329	0.00155738	0.000634826	0.000287096	0.000168808	0.000134675	0.00012696	0.000124659	0.000121296	0.00011563	0.000108008	9.90713e-05	8.93704e-05	7.9312e-05	6.91857e-05
1447	0.491386	0.231905	0.107502	0.048818	0.0216558	0.00936593	0.00395694	0.00165685	0.000720345	0.000359237	0.000228367	0.000182588	0.000164248	0.000152395	0.000140575	0.00012755	0.000113647	9.9469e-05	8.55184e-05	7.2141e-05	5.9559e-05
1448	0.491699	0.232159	0.107728	0.0490228	0.0218413	0.00953216	0.00410434	0.0017863	0.000833082	0.000456742	0.000312219	0.000254387	0.000225568	0.000204754	0.000185416	0.000166223	0.000147402	0.000129445	0.000112737	9.75055e-05	8.38522e-05
1449	0.492035	0.232423	0.107949	0.0492121	0.0220014	0.00966477	0.00421105	0.00186908	0.00089412	0.0004983	0.000336515	0.000263526	0.000221507	0.000189283	0.000160152	0.00013261	0.000106711	8.27792e-05	6.10378e-05	4.15578e-05	2.42958e-05
1450	0.492448	0.232752	0.108228	0.0494523	0.0222084	0.00984184	0.00436143	0.00199607	0.00100107	0.000588462	0.000412933	0.000329001	0.000278575	0.000240213	0.00020696	0.000177071	0.000150376	0.000126992	0.000106954	9.01617e-05	7.64179e-05
1451	0.492856	0.233061	0.108474	0.0496502	0.0223645	0.00996101	0.00444793	0.00205407	0.00103453	0.000601019	0.000407869	0.000309182	0.000246462	0.000197887	0.000156147	0.000119174	8.6506e-05	5.7999e-05	3.34522e-05	1.25576e-05	-5.06405e-06
1452	0.49331	0.233408	0.108754	0.0498779	0.0225497	0.0101101	0.0045667	0.00214785	0.00110825	0.000659129	0.000454289	0.000347314	0.000279221	0.000227741	0.000185171	0.0001491	0.000118769	9.37811e-05	7.37229e-05	5.811e-05	4.64199e-05
1453	0.493739	0.233719	0.108988	0.0500541	0.0226784	0.010199	0.00462234	0.00217603	0.00111414	0.000647209	0.000428346	0.000310479	0.000234018	0.000176161	0.000128736	8.89307e-05	5.5642e-05	2.81812e-05	5.89006e-06	-1.19204e-05	-2.59424e-05
1454	0.494179	0.234036	0.109227	0.0502359	0.0228148	0.0102989	0.00469311	0.0022243	0.00114561	0.000666757	0.000440036	0.000317648	0.000239356	0.000181806	0.000136358	9.98155e-05	7.0765e-05	4.82689e-05	3.14752e-05	1.95486e-05	1.16903e-05
1455	0.494594	0.234324	0.109433	0.0503825	0.0229152	0.0103626	0.00472799	0.00223697	0.00114164	0.000650721	0.000415613	0.000287692	0.000206015	0.000146629	0.000100401	6.37321e-05	3.48847e-05	1.26651e-05	-3.97888e-06	-1.60368e-05	-2.44234e-05
1456	0.495	0.2346	0.109627	0.0505188	0.0230078	0.0104218	0.00476197	0.00225253	0.00114442	0.000645258	0.000405486	0.000275642	0.000194082	0.000136276	9.26361e-05	5.92061e-05	3.39804e-05	1.55685e-05	2.78043e-06	-5.46293e-06	-1.01272e-05
1457	0.495377	0.234845	0.109791	0.0506262	0.0230733	0.0104557	0.00477263	0.00224656	0.00112716	0.000620901	0.000377205	0.000245754	0.000164197	0.00010744	6.54524e-05	3.3943e-05	1.0658e-05	-5.97134e-06	-1.72569e-05	-2.43564e-05	-2.82807e-05
1458	0.49573	0.235068	0.109934	0.0507156	0.0231241	0.0104786	0.00477574	0.00223643	0.00110889	0.0005984	0.000353371	0.00022264	0.00014318	8.93718e-05	5.07893e-05	2.28542e-05	3.11299e-06	-1.01334e-05	-1.82737e-05	-2.25017e-05	-2.38344e-05
1459	0.496068	0.235277	0.110066	0.0507965	0.0231697	0.0104994	0.00477965	0.0022296	0.001096	0.000582943	0.000337809	0.00020862	0.000131707	8.09595e-05	4.55955e-05	2.07857e-05	3.9099e-06	-6.8327e-06	-1.28843e-05	-1.54571e-05	-1.55622e-05
1460	0.496379	0.23546	0.110174	0.0508564	0.0231965	0.0105036	0.00476885	0.00220948	0.00107082	0.000555778	0.000310745	0.00018297	0.000108189	5.98575e-05	2.68881e-05	4.24964e-06	-1.07995e-05	-2.01214e-05	-2.51763e-05	-2.71642e-05	-2.70637e-05
1461	0.496676	0.235632	0.110275	0.0509126	0.0232232	0.0105108	0.00476383	0.00219763	0.00105607	0.000540875	0.000297508	0.000172495	0.000101034	5.61967e-05	2.66399e-05	7.17511e-06	-5.02327e-06	-1.18476e-05	-1.47513e-05	-1.49033e-05	-1.32366e-05
1462	0.496962	0.235795	0.110369	0.0509637	0.0232469	0.0105168	0.00475895	0.00218679	0.00104277	0.000527452	0.000285433	0.000162559	9.3537e-05	5.11029e-05	2.36935e-05	5.99395e-06	-4.8805e-06	-1.08351e-05	-1.33051e-05	-1.3423e-05	-1.20756e-05
1463	0.497238	0.23595	0.110457	0.0510114	0.023269	0.0105227	0.00475514	0.00217779	0.00103175	0.0005165	0.000275804	0.000154895	8.80459e-05	4.77051e-05	2.21355e-05	5.9337e-06	-3.81327e-06	-8.99796e-06	-1.10175e-05	-1.09517e-05	-9.62908e-06
1464	0.497497	0.23609	0.110532	0.0510481	0.0232816	0.0105203	0.00474382	0.00216183	0.00101403	0.000498894	0.000259401	0.000140224	7.52456e-05	3.66631e-05	1.25969e-05	-2.4223e-06	-1.13203e-05	-1.59678e-05	-1.77204e-05	-1.76068e-05	-1.64021e-05
1465	0.497744	0.23622	0.1106	0.0510796	0.0232912	0.0105166	0.00473276	0.00214737	0.000998838	0.000484658	0.000247088	0.000130278	6.77622e-05	3.15188e-05	9.5488e-06	-3.66636e-06	-1.10543e-05	-1.44589e-05	-1.51927e-05	-1.42355e-05	-1.23136e-05
1466	0.497988	0.23635	0.110669	0.0511149	0.0233063	0.0105199	0.00472973	0.00214167	0.000992873	0.000479892	0.000244303	0.000129776	6.95263e-05	3.53397e-05	1.51156e-05	3.29815e-06	-3.03543e-06	-5.69951e-06	-5.96506e-06	-4.76618e-06	-2.78524e-06
1467	0.498224	0.236472	0.110733	0.051145	0.0233168	0.0105191	0.00472259	0.00213164	0.000982114	0.000469676	0.000235269	0.000122127	6.31806e-05	3.00519e-05	1.05615e-05	-8.66289e-07	-7.13715e-06	-1.0027e-05	-1.07586e-05	-1.02157e-05	-9.03318e-06
1468	0.498456	0.236593	0.110796	0.0511771	0.0233306	0.0105224	0.00472031	0.002127	0.000977129	0.000465544	0.000232593	0.000121111	6.37791e-05	3.20805e-05	1.37754e-05	3.28141e-06	-2.28158e-06	-4.6463e-06	-4.98542e-06	-4.13266e-06	-2.67686e-06
1469	0.498684	0.236711	0.110858	0.0512078	0.0233436	0.0105252	0.00471762	0.00212182	0.00097133	0.000460196	0.000228216	0.000117855	6.15643e-05	3.07017e-05	1.2975e-05	2.79715e-06	-2.68856e-06	-5.17715e-06	-5.79913e-06	-5.34775e-06	-4.37662e-06
1470	0.498905	0.236823	0.110914	0.0512341	0.0233529	0.0105247	0.00471197	0.0021138	0.000962723	0.000452011	0.000220949	0.00011166	5.63882e-05	2.63804e-05	9.3025e-06	-4.31374e-07	-5.65126e-06	-8.01361e-06	-8.60706e-06	-8.18515e-06	-7.26701e-06
1471	0.499124	0.236933	0.110971	0.0512617	0.0233643	0.0105271	0.00470974	0.00210966	0.000958331	0.00044833	0.000218442	0.000110469	5.64632e-05	2.75696e-05	1.14164e-05	2.41927e-06	-2.22779e-06	-4.14718e-06	-4.39143e-06	-3.68094e-06	-2.50713e-06
1472	0.49934	0.237042	0.111027	0.0512894	0.0233763	0.0105304	0.00470844	0.00210637	0.000954626	0.00044507	0.000216027	0.000108999	5.58545e-05	2.76487e-05	1.1975e-05	3.25177e-06	-1.304e-06	-3.28303e-06	-3.70485e-06	-3.2598e-06	-2.4145e-06
1473	0.499552	0.237148	0.111081	0.0513156	0.0233873	0.0105329	0.00470649	0.00210243	0.000950167	0.000440919	0.000212565	0.000106326	5.39056e-05	2.62762e-05	1.10043e-05	2.51536e-06	-1.9484e-06	-3.94464e-06	-4.45901e-06	-4.15113e-06	-3.46183e-06
1474	0.499757	0.237248	0.111128	0.0513362	0.0233931	0.0105305	0.00469987	0.00209394	0.000941224	0.000432313	0.000204666	9.9235e-05	4.7573e-05	2.05745e-05	5.78241e-06	-2.37106e-06	-6.62007e-06	-8.49227e-06	-8.94325e-06	-8.60602e-06	-7.89996e-06
1475	0.49996	0.237346	0.111176	0.0513582	0.0234012	0.0105313	0.00469709	0.00208986	0.000937209	0.000429106	0.000202612	9.8429e-05	4.79623e-05	2.20357e-05	8.16926e-06	8.0167e-07	-2.77979e-06	-4.07574e-06	-4.01496e-06	-3.20717e-06	-2.05336e-06
1476	0.500147	0.23743	0.11121	0.0513672	0.0233967	0.0105197	0.00468193	0.00207334	0.000920571	0.000413011	0.000187338	8.40128e-05	3.43037e-05	8.96807e-06	-4.49442e-06	-1.16382e-05	-1.51554e-05	-1.65208e-05	-1.66378e-05	-1.60943e-05	-1.52738e-05
1477	0.500327	0.237508	0.111241	0.0513743	0.023392	0.0105093	0.00466944	0.00206078	0.000909128	0.00040331	0.000179641	7.83568e-05	3.06025e-05	7.07814e-06	-4.73039e-06	-1.03654e-05	-1.24941e-05	-1.25619e-05	-1.14434e-05	-9.70118e-06	-7.69764e-06
1478	0.50049	0.237572	0.111259	0.0513696	0.0233766	0.0104891	0.00464769	0.00203933	0.000888991	0.000384949	0.000163175	6.3697e-05	1.75417e-05	-4.64236e-06	-1.53804e-05	-2.02024e-05	-2.17519e-05	-2.1447e-05	-2.01367e-05	-1.8361e-05	-1.64652e-05
1479	0.500641	0.237627	0.11127	0.0513607	0.0233589	0.0104682	0.0046266	0.00201979	0.000871866	0.000370599	0.000151643	5.48373e-05	1.11137e-05	-8.91511e-06	-1.77714e-05	-2.09603e-05	-2.109e-05	-1.95408e-05	-1.71249e-05	-1.43497e-05	-1.15324e-05
1480	0.500778	0.237669	0.11127	0.0513432	0.023334	0.0104413	0.00460042	0.00199578	0.000850667	0.000352391	0.000136314	4.21092e-05	6.29896e-07	-1.75339e-05	-2.48918e-05	-2.69173e-05	-2.61785e-05	-2.40146e-05	-2.11997e-05	-1.82081e-05	-1.53293e-05
1481	0.500896	0.237696	0.111259	0.0513159	0.0233011	0.0104079	0.00456899	0.00196748	0.000825971	0.000331322	0.000118647	2.74873e-05	-1.13601e-05	-2.7307e-05	-3.28336e-05	-3.33673e-05	-3.14241e-05	-2.82915e-05	-2.46958e-05	-2.10695e-05	-1.76666e-05
1482	0.501011	0.237723	0.11125	0.0512932	0.023275	0.0103829	0.00454736	0.00195011	0.000813094	0.000322802	0.000114123	2.64907e-05	-9.32864e-06	-2.27314e-05	-2.61547e-05	-2.49702e-05	-2.16344e-05	-1.7378e-05	-1.28768e-05	-8.51961e-06	-4.52424e-06
1483	0.501109	0.237736	0.111229	0.0512603	0.0232395	0.010349	0.00451683	0.00192355	0.000790502	0.000303832	9.82524e-05	1.31234e-05	-2.07945e-05	-3.28618e-05	-3.5457e-05	-3.38832e-05	-3.0528e-05	-2.65578e-05	-2.25916e-05	-1.89699e-05	-1.58706e-05
1484	0.50121	0.237755	0.111217	0.0512384	0.0232168	0.0103293	0.00450163	0.00191329	0.000785059	0.000302787	0.000101057	1.91916e-05	-1.20256e-05	-2.1896e-05	-2.27208e-05	-1.97202e-05	-1.52015e-05	-1.02577e-05	-5.44335e-06	-1.04494e-06	2.80464e-06
1485	0.501301	0.237767	0.111198	0.0512103	0.0231879	0.010303	0.00447912	0.00189474	0.000770136	0.000290924	9.15835e-05	1.14264e-05	-1.87232e-05	-2.80972e-05	-2.89143e-05	-2.63108e-05	-2.25159e-05	-1.8554e-05	-1.4923e-05	-1.18634e-05	-9.47355e-06
1486	0.501403	0.237791	0.111194	0.0511978	0.0231755	0.0102939	0.00447441	0.00189445	0.000773911	0.000298202	0.000101753	2.38937e-05	-4.48845e-06	-1.25378e-05	-1.2378e-05	-9.05195e-06	-4.70336e-06	-2.82521e-07	3.77493e-06	7.2785e-06	1.01697e-05
1487	0.501496	0.237806	0.111181	0.0511762	0.0231533	0.0102738	0.00445726	0.00188019	0.000762052	0.000288131	9.28128e-05	1.54604e-05	-1.2968e-05	-2.15293e-05	-2.22561e-05	-2.0106e-05	-1.71476e-05	-1.42695e-05	-1.1859e-05	-1.00712e-05	-8.9404e-06
1488	0.501618	0.237853	0.1112	0.051188	0.0231651	0.0102885	0.00447544	0.00190188	0.000786864	0.000315553	0.000122327	4.65995e-05	1.94106e-05	1.17974e-05	1.18219e-05	1.46137e-05	1.81791e-05	2.16915e-05	2.48121e-05	2.74224e-05	2.95144e-05
1489	0.501748	0.237905	0.111222	0.0512002	0.0231744	0.0102975	0.00448479	0.00191142	0.000796157	0.000324043	0.00012946	5.18731e-05	2.23985e-05	1.21564e-05	9.28877e-06	8.9959e-06	9.34189e-06	9.5438e-06	9.29306e-06	8.48933e-06	7.13249e-06
1490	0.501905	0.237983	0.11127	0.0512365	0.0232067	0.0103284	0.00451529	0.00194157	0.000825776	0.000352892	0.000157313	7.85621e-05	4.78362e-05	3.63403e-05	3.22975e-05	3.0979e-05	3.05076e-05	3.01458e-05	2.96188e-05	2.88496e-05	2.7853e-05
1491	0.502084	0.23808	0.111334	0.0512851	0.0232482	0.0103657	0.00454929	0.0019726	0.000853833	0.000377891	0.000179161	9.72055e-05	6.32695e-05	4.86121e-05	4.15033e-05	3.72511e-05	3.40017e-05	3.10289e-05	2.8057e-05	2.49982e-05	2.18486e-05
1492	0.502285	0.238196	0.111412	0.0513455	0.0232987	0.0104096	0.00458794	0.00200659	0.000883526	0.000403521	0.000200949	0.000115386	7.81058e-05	6.03998e-05	5.05656e-05	4.39304e-05	3.86502e-05	3.39989e-05	2.9693e-05	2.56302e-05	2.1788e-05
1493	0.502508	0.238329	0.111504	0.0514171	0.0233578	0.0104597	0.00463091	0.00204339	0.000914829	0.000429877	0.000222839	0.000133264	9.24162e-05	7.15806e-05	5.90469e-05	5.01286e-05	4.29612e-05	3.67915e-05	3.13027e-05	2.63561e-05	2.18898e-05
1494	0.50275	0.238477	0.111608	0.0514965	0.023422	0.0105128	0.00467498	0.00207988	0.000944755	0.000454066	0.000242013	0.000148071	0.000103456	7.94086e-05	6.4178e-05	5.30359e-05	4.40739e-05	3.64922e-05	2.99264e-05	2.41896e-05	1.91734e-05
1495	0.503021	0.238649	0.111732	0.0515937	0.0235015	0.0105792	0.00473104	0.00212731	0.000984916	0.00048806	0.000270784	0.000172452	0.000124181	9.71363e-05	7.94944e-05	6.64605e-05	5.60617e-05	4.74365e-05	4.01613e-05	3.39932e-05	2.8772e-05
1496	0.503295	0.238819	0.111849	0.0516796	0.0235664	0.0106284	0.00476746	0.00215315	0.00100182	0.000497373	0.000273646	0.000169828	0.000116907	8.59295e-05	6.49746e-05	4.91572e-05	3.64227e-05	2.58342e-05	1.68994e-05	9.31368e-06	2.86139e-06
1497	0.503593	0.239011	0.111985	0.051783	0.023648	0.010694	0.00482068	0.00219658	0.00103752	0.00052701	0.000298621	0.000191333	0.000135957	0.000103397	8.16078e-05	6.55958e-05	5.32116e-05	4.34347e-05	3.56993e-05	2.96364e-05	2.49755e-05
1498	0.503879	0.239184	0.112098	0.051861	0.0237015	0.0107293	0.00484168	0.00220616	0.00103786	0.000519866	0.000285401	0.000173181	0.000113799	7.79759e-05	5.35098e-05	3.52742e-05	2.10041e-05	9.57834e-06	3.43745e-07	-7.14403e-06	-1.32201e-05
1499	0.504168	0.239359	0.112214	0.0519407	0.0237578	0.0107687	0.00486886	0.00222425	0.00104935	0.000526746	0.000289276	0.000175356	0.000115337	7.9744e-05	5.62122e-05	3.94823e-05	2.71791e-05	1.80912e-05	1.14926e-05	6.88039e-06	3.87452e-06
1500	0.504454	0.239529	0.112323	0.0520134	0.0238066	0.0108009	0.00488887	0.00223536	0.00105399	0.000526794	0.000286167	0.000170182	0.000108916	7.26658e-05	4.88863e-05	3.21677e-05	2.00116e-05	1.11059e-05	4.64127e-06	4.78514e-08	-3.10903e-06
1501	0.504741	0.239699	0.11243	0.0520848	0.0238546	0.0108328	0.00490934	0.00224775	0.00106077	0.000529803	0.000286807	0.000169495	0.000107665	7.13979e-05	4.79796e-05	3.18692e-05	2.04688e-05	1.23914e-05	6.77381e-06	3.00919e-06	6.40347e-07
1502	0.505018	0.239858	0.112527	0.0521446	0.0238911	0.0108534	0.00491889	0.00224954	0.00105721	0.000522687	0.000277435	0.000158807	9.63227e-05	5.98495e-05	3.65091e-05	2.06388e-05	9.54958e-06	1.78839e-06	-3.5542e-06	-7.11587e-06	-9.3725e-06
1503	0.505301	0.240021	0.112628	0.0522103	0.0239345	0.0108822	0.0049378	0.00226196	0.00106554	0.000528664	0.000282308	0.000163463	0.000101373	6.56997e-05	4.34131e-05	2.87397e-05	1.89125e-05	1.24247e-05	8.33214e-06	5.9767e-06	4.87308e-06
1504	0.505562	0.240162	0.112707	0.0522529	0.0239546	0.0108874	0.00493295	0.00225029	0.00104932	0.000509491	0.000261294	0.000141351	7.86348e-05	4.2607e-05	2.00939e-05	5.22029e-06	-4.85167e-06	-1.16755e-05	-1.62246e-05	-1.91732e-05	-2.10137e-05
1505	0.505811	0.240293	0.112776	0.0522883	0.0239696	0.0108898	0.00492762	0.00224046	0.00103727	0.000496809	0.000249081	0.000130354	6.93423e-05	3.53265e-05	1.50046e-05	2.41602e-06	-5.33151e-06	-9.8231e-06	-1.20472e-05	-1.26815e-05	-1.22133e-05
1506	0.506045	0.24041	0.112833	0.0523134	0.0239761	0.0108852	0.00491658	0.00222605	0.00102152	0.000481058	0.000234193	0.000116836	5.7447e-05	2.51279e-05	6.4537e-06	-4.61876e-06	-1.10347e-05	-1.44114e-05	-1.5755e-05	-1.57506e-05	-1.48872e-05
1507	0.506265	0.240514	0.112881	0.0523303	0.0239763	0.010876	0.00490244	0.0022098	0.00100499	0.000465395	0.00022008	0.000104627	4.72674e-05	1.69512e-05	1.562e-07	-9.21777e-06	-1.41442e-05	-1.62486e-05	-1.65314e-05	-1.56634e-05	-1.4113e-05
1508	0.506472	0.240608	0.112919	0.0523406	0.0239715	0.0108635	0.00488634	0.00219267	0.000988407	0.000450309	0.000206983	9.37124e-05	3.85285e-05	1.02525e-05	-4.71185e-06	-1.2502e-05	-1.61027e-05	-1.71337e-05	-1.65789e-05	-1.50859e-05	-1.3097e-05
1509	0.506663	0.240688	0.112947	0.0523417	0.0239594	0.0108449	0.00486535	0.00217154	0.000968483	0.000432329	0.000191273	8.03265e-05	2.73496e-05	1.06238e-06	-1.2183e-05	-1.8541e-05	-2.09912e-05	-2.11335e-05	-1.99243e-05	-1.79799e-05	-1.57103e-05
1510	0.506846	0.240762	0.11297	0.0523413	0.0239477	0.0108285	0.00484788	0.00215503	0.000954057	0.000420537	0.00018229	7.40905e-05	2.36565e-05	-3.67624e-07	-1.16592e-05	-1.6372e-05	-1.74658e-05	-1.65102e-05	-1.44259e-05	-1.17921e-05	-8.98302e-06
1511	0.507016	0.240826	0.112986	0.0523346	0.023931	0.0108081	0.00482694	0.00213539	0.000936598	0.000405605	0.000169895	6.40371e-05	1.56364e-05	-6.71452e-06	-1.67033e-05	-2.04679e-05	-2.09367e-05	-1.96407e-05	-1.74595e-05	-1.49321e-05	-1.23953e-05
1512	0.507175	0.240882	0.112996	0.0523238	0.0239118	0.0107863	0.00480564	0.00211609	0.000920022	0.000391957	0.00015909	5.58231e-05	9.67689e-06	-1.07822e-05	-1.92315e-05	-2.17768e-05	-2.13028e-05	-1.92921e-05	-1.6576e-05	-1.36482e-05	-1.08047e-05
1513	0.50732	0.240927	0.112996	0.052306	0.0238869	0.0107599	0.00478052	0.0020935	0.000900475	0.000375514	0.000145554	4.4857e-05	8.85404e-07	-1.78028e-05	-2.48615e-05	-2.63556e-05	-2.51211e-05	-2.25904e-05	-1.95472e-05	-1.64428e-05	-1.35363e-05
1514	0.50746	0.240969	0.112997	0.0522898	0.0238652	0.0107381	0.00476091	0.00207721	0.000887834	0.000366452	0.000139778	4.19642e-05	4.39416e-07	-1.62279e-05	-2.16544e-05	-2.1854e-05	-1.96071e-05	-1.62915e-05	-1.26406e-05	-9.06156e-06	-5.77638e-06
1515	0.507589	0.241003	0.112991	0.0522681	0.023839	0.0107122	0.00473748	0.00205705	0.000871084	0.000352887	0.000128985	3.34552e-05	-6.28916e-06	-2.16515e-05	-2.6199e-05	-2.58865e-05	-2.34336e-05	-2.01608e-05	-1.67504e-05	-1.35656e-05	-1.07922e-05
1516	0.507711	0.241032	0.112982	0.0522457	0.0238134	0.0106878	0.00471624	0.00203962	0.000857475	0.000342796	0.000121962	2.9001e-05	-8.66127e-06	-2.23829e-05	-2.56678e-05	-2.44018e-05	-2.12365e-05	-1.74297e-05	-1.3609e-05	-1.0091e-05	-7.02332e-06
1517	0.507825	0.241055	0.11297	0.052221	0.0237863	0.0106626	0.0046945	0.00202182	0.00084347	0.00033218	0.000114207	2.35553e-05	-1.23227e-05	-2.47277e-05	-2.70949e-05	-2.52383e-05	-2.17424e-05	-1.78055e-05	-1.40046e-05	-1.06157e-05	-7.75453e-06
1518	0.507933	0.241074	0.112955	0.0521951	0.023759	0.0106377	0.00467357	0.00200506	0.000830638	0.000322782	0.000107672	1.93131e-05	-1.47964e-05	-2.58884e-05	-2.732e-05	-2.48284e-05	-2.09273e-05	-1.67534e-05	-1.28323e-05	-9.3984e-06	-6.53498e-06
1519	0.508032	0.241087	0.112935	0.0521653	0.0237285	0.0106103	0.00465031	0.0019861	0.000815606	0.000311123	9.8771e-05	1.25745e-05	-1.99058e-05	-2.98237e-05	-3.04533e-05	-2.74526e-05	-2.32643e-05	-1.8965e-05	-1.50312e-05	-1.16586e-05	-8.90145e-06
1520	0.508125	0.241096	0.112914	0.0521355	0.0236991	0.0105846	0.00462938	0.00196986	0.000803587	0.000302705	9.33057e-05	9.45551e-06	-2.12113e-05	-2.97611e-05	-2.938e-05	-2.56445e-05	-2.09259e-05	-1.62413e-05	-1.20192e-05	-8.41841e-06	-5.46532e-06
1521	0.508213	0.241103	0.112891	0.0521052	0.0236698	0.0105595	0.00460913	0.00195431	0.000792172	0.000294718	8.80442e-05	6.27626e-06	-2.28659e-05	-3.03547e-05	-2.92845e-05	-2.51492e-05	-2.02493e-05	-1.55436e-05	-1.1415e-05	-7.98722e-06	-5.26154e-06
1522	0.508293	0.241103	0.112863	0.052071	0.0236373	0.0105315	0.00458617	0.00193609	0.000778034	0.000283912	7.98466e-05	3.99524e-08	-2.76891e-05	-3.42102e-05	-3.25209e-05	-2.80288e-05	-2.29618e-05	-1.82195e-05	-1.4138e-05	-1.08057e-05	-8.19762e-06
1523	0.508363	0.241095	0.112829	0.0520317	0.0236007	0.0105	0.00456021	0.00191523	0.000761538	0.000270995	6.97678e-05	-7.84751e-06	-3.3924e-05	-3.92229e-05	-3.66423e-05	-3.15037e-05	-2.59632e-05	-2.08633e-05	-1.6496e-05	-1.29172e-05	-1.00788e-05
1524	0.50843	0.241087	0.112797	0.051996	0.0235687	0.0104739	0.00454038	0.00190103	0.000752126	0.000265519	6.74429e-05	-7.69988e-06	-3.18656e-05	-3.57032e-05	-3.20099e-05	-2.60211e-05	-1.98232e-05	-1.42035e-05	-9.41253e-06	-5.4761e-06	-2.32495e-06
1525	0.508489	0.241073	0.11276	0.0519554	0.0235321	0.0104434	0.00451595	0.00188191	0.000737372	0.000254189	5.86837e-05	-1.46188e-05	-3.75479e-05	-4.06334e-05	-3.65677e-05	-3.04979e-05	-2.44386e-05	-1.91211e-05	-1.47535e-05	-1.133e-05	-8.75917e-06
1526	0.508549	0.241062	0.112728	0.0519215	0.0235032	0.0104213	0.00450034	0.00187204	0.000732249	0.000252846	6.02781e-05	-1.07921e-05	-3.20531e-05	-3.39065e-05	-2.89331e-05	-2.21868e-05	-1.56065e-05	-9.86437e-06	-5.1228e-06	-1.34206e-06	1.59439e-06
1527	0.508606	0.241049	0.112694	0.0518864	0.023473	0.0103975	0.00448261	0.0018594	0.000723607	0.000247175	5.66868e-05	-1.30426e-05	-3.35558e-05	-3.5124e-05	-3.02168e-05	-2.37972e-05	-1.77325e-05	-1.26402e-05	-8.64247e-06	-5.67133e-06	-3.59129e-06
1528	0.508663	0.241038	0.112664	0.0518553	0.0234471	0.0103782	0.00446944	0.00185133	0.000719524	0.000246086	5.77507e-05	-1.04998e-05	-3.00531e-05	-3.1043e-05	-2.58243e-05	-1.92664e-05	-1.31631e-05	-8.07526e-06	-4.08346e-06	-1.0893e-06	1.06395e-06
1529	0.50872	0.241028	0.112635	0.0518251	0.023422	0.0103593	0.0044563	0.00184281	0.000714511	0.000243579	5.69173e-05	-1.03203e-05	-2.93644e-05	-3.02148e-05	-2.51164e-05	-1.88517e-05	-1.31485e-05	-8.51969e-06	-5.0124e-06	-2.50673e-06	-8.3344e-07
1530	0.508778	0.24102	0.112608	0.0517976	0.0233996	0.0103431	0.00444555	0.0018365	0.000711535	0.00024297	5.78902e-05	-8.37129e-06	-2.68872e-05	-2.75242e-05	-2.24193e-05	-1.62713e-05	-1.07449e-05	-6.30783e-06	-2.976e-06	-6.09424e-07	9.72932e-07
1531	0.508834	0.24101	0.11258	0.0517692	0.0233761	0.0103255	0.00443317	0.00182821	0.000706244	0.000239735	5.59592e-05	-9.57251e-06	-2.77764e-05	-2.83908e-05	-2.34508e-05	-1.75781e-05	-1.23811e-05	-8.28851e-06	-5.29122e-06	-3.23467e-06	-1.93107e-06
1532	0.508895	0.241006	0.112558	0.0517472	0.0233592	0.0103144	0.00442727	0.0018264	0.000707453	0.000243062	6.0695e-05	-3.95616e-06	-2.16548e-05	-2.20146e-05	-1.69741e-05	-1.10824e-05	-5.89628e-06	-1.8094e-06	1.20935e-06	3.32676e-06	4.73586e-06
1533	0.508951	0.240998	0.112532	0.0517205	0.023337	0.0102975	0.00441487	0.0018174	0.0007008	0.000237862	5.62543e-05	-8.15367e-06	-2.59759e-05	-2.67076e-05	-2.21962e-05	-1.69246e-05	-1.24033e-05	-8.9958e-06	-6.65322e-06	-5.20003e-06	-4.44077e-06
1534	0.509022	0.241005	0.112522	0.0517101	0.0233314	0.0102975	0.00441967	0.00182595	0.000712087	0.000251072	7.07695e-05	7.22555e-06	-1.00268e-05	-1.03669e-05	-5.55486e-06	-9.76523e-09	4.8018e-06	8.54513e-06	1.12864e-05	1.32102e-05	1.45152e-05
1535	0.509099	0.241018	0.112516	0.0517024	0.0233271	0.0102971	0.00442252	0.00183091	0.000718152	0.000257413	7.6756e-05	1.2398e-05	-5.98848e-06	-7.67585e-06	-4.34545e-06	-3.6137e-07	2.84579e-06	4.96258e-06	6.06545e-06	6.34142e-06	5.98653e-06
1536	0.509187	0.241041	0.11252	0.0517037	0.0233308	0.0103041	0.00443199	0.00184197	0.000729931	0.000269253	8.81909e-05	2.31342e-05	3.89263e-06	1.29969e-06	3.75184e-06	6.94003e-06	9.47064e-06	1.10535e-05	1.17786e-05	1.18396e-05	1.14349e-05
1537	0.509287	0.241075	0.112534	0.051713	0.0233411	0.0103163	0.00444559	0.00185612	0.000743892	0.000282469	0.000100293	3.39088e-05	1.32479e-05	9.23175e-06	1.03172e-05	1.2233e-05	1.3606e-05	1.4153e-05	1.39614e-05	1.32159e-05	1.21017e-05
1538	0.509397	0.241116	0.112552	0.0517262	0.0233539	0.0103297	0.00445918	0.00186926	0.000756018	0.00029318	0.000109358	4.12374e-05	1.88544e-05	1.32043e-05	1.27915e-05	1.33716e-05	1.35825e-05	1.31409e-05	1.21264e-05	1.07112e-05	9.06532e-06
1539	0.509512	0.241161	0.112574	0.0517404	0.0233665	0.0103418	0.00447073	0.00187979	0.000765127	0.000300634	0.000115071	4.52414e-05	2.12653e-05	1.41937e-05	1.25618e-05	1.21375e-05	1.15571e-05	1.05264e-05	9.10822e-06	7.45436e-06	5.71341e-06
1540	0.509642	0.24122	0.112607	0.0517659	0.0233896	0.0103639	0.00449181	0.00189961	0.000783464	0.000317386	0.000130257	5.89758e-05	3.37243e-05	2.55881e-05	2.31154e-05	2.20714e-05	2.10784e-05	1.9821e-05	1.83369e-05	1.67511e-05	1.51858e-05
1541	0.509785	0.24129	0.11265	0.051798	0.0234175	0.0103892	0.00451476	0.0019201	0.000801391	0.000332739	0.00014312	6.95022e-05	4.21092e-05	3.20434e-05	2.78523e-05	2.5287e-05	2.29475e-05	2.04915e-05	1.79279e-05	1.53532e-05	1.2863e-05
1542	0.509939	0.241368	0.112698	0.0518346	0.0234483	0.0104161	0.00453828	0.00194033	0.000818426	0.000346736	0.000154313	7.81746e-05	4.85681e-05	3.6601e-05	3.08103e-05	2.69269e-05	2.35249e-05	2.0234e-05	1.70347e-05	1.39972e-05	1.11933e-05
1543	0.51011	0.24146	0.112758	0.0518812	0.0234877	0.0104505	0.00456845	0.0019666	0.000841089	0.000366116	0.000170776	9.21064e-05	6.03578e-05	4.66212e-05	3.94063e-05	3.44096e-05	3.01675e-05	2.62708e-05	2.26632e-05	1.93801e-05	1.64624e-05
1544	0.510287	0.241555	0.112819	0.0519258	0.0235231	0.0104794	0.00459174	0.00198489	0.000854838	0.000375794	0.000176855	9.50539e-05	6.06162e-05	4.45978e-05	3.54649e-05	2.8867e-05	2.32923e-05	1.82861e-05	1.37487e-05	9.67754e-06	6.07945e-06
1545	0.510478	0.241661	0.112889	0.0519786	0.0235659	0.0105149	0.00462148	0.00200965	0.000875316	0.000392643	0.000190701	0.000106488	7.01826e-05	5.27885e-05	4.27145e-05	3.55525e-05	2.97361e-05	2.47595e-05	2.0478e-05	1.68491e-05	1.3846e-05
1546	0.510668	0.241765	0.112954	0.0520238	0.0235994	0.01054	0.00463979	0.00202216	0.000882851	0.000395944	0.000190445	0.00010328	6.45594e-05	4.52084e-05	3.35619e-05	2.51403e-05	1.8311e-05	1.25084e-05	7.53468e-06	3.30166e-06	-2.56432e-07
1547	0.510866	0.241874	0.113023	0.0520733	0.023637	0.0105694	0.00466271	0.00203993	0.000896481	0.000406318	0.000198347	0.000109406	6.95103e-05	4.94995e-05	3.76252e-05	2.93326e-05	2.29221e-05	1.777e-05	1.36299e-05	1.03734e-05	7.90267e-06
1548	0.511064	0.241981	0.113089	0.0521175	0.0236686	0.010592	0.0046785	0.00205024	0.000902379	0.000408698	0.000197968	0.000106907	6.54187e-05	4.42381e-05	3.15214e-05	2.26291e-05	1.57879e-05	1.0311e-05	5.8989e-06	2.37971e-06	-3.79595e-07
1549	0.511263	0.242087	0.113153	0.05216	0.0236983	0.010613	0.00469305	0.00205983	0.00090817	0.000411642	0.000198866	0.000106421	6.40908e-05	4.25013e-05	2.97148e-05	2.10112e-05	1.45502e-05	9.59066e-06	5.79029e-06	2.94483e-06	8.98024e-07
1550	0.511466	0.242196	0.113219	0.0522039	0.0237293	0.0106354	0.00470921	0.00207131	0.000916145	0.000417058	0.000202483	0.000108851	6.58112e-05	4.3875e-05	3.10067e-05	2.24041e-05	1.61596e-05	1.14782e-05	7.97547e-06	5.41512e-06	3.61736e-06
1551	0.511675	0.24231	0.113289	0.0522516	0.0237637	0.0106611	0.00472851	0.00208587	0.000927166	0.000425459	0.000208997	0.000114049	7.0128e-05	4.76314e-05	3.44286e-05	2.56412e-05	1.93011e-05	1.4567e-05	1.10205e-05	8.40131e-06	6.51411e-06
1552	0.511879	0.242418	0.113351	0.0522908	0.0237891	0.0106772	0.00473785	0.00209014	0.000927571	0.000422943	0.000204293	0.000107721	6.26048e-05	3.92283e-05	2.53709e-05	1.60826e-05	9.34098e-06	4.26423e-06	4.05228e-07	-2.51533e-06	-4.70415e-06
1553	0.512087	0.242529	0.113417	0.0523329	0.0238178	0.0106972	0.00475187	0.0020999	0.000934356	0.000427739	0.000207865	0.000110663	6.53706e-05	4.21588e-05	2.87177e-05	2.00284e-05	1.40158e-05	9.75955e-06	6.78539e-06	4.79565e-06	3.57218e-06
1554	0.512288	0.242631	0.113473	0.052366	0.0238372	0.0107077	0.00475622	0.00209984	0.000931141	0.00042229	0.000200876	0.000102645	5.66883e-05	3.30617e-05	1.9363e-05	1.05019e-05	4.34935e-06	-5.51484e-08	-3.21525e-06	-5.44931e-06	-6.98971e-06
1555	0.512481	0.242727	0.113523	0.0523925	0.0238507	0.0107132	0.00475649	0.00209665	0.000925732	0.000415598	0.000193594	9.52842e-05	4.96172e-05	2.65379e-05	1.35599e-05	5.53044e-06	2.75298e-07	-3.19684e-06	-5.40943e-06	-6.692e-06	-7.28165e-06
1556	0.512676	0.242823	0.113575	0.0524217	0.0238678	0.0107232	0.00476208	0.00209958	0.000927193	0.000416431	0.000194395	9.64655e-05	5.14484e-05	2.91788e-05	1.70882e-05	9.96252e-06	5.58419e-06	2.93172e-06	1.46182e-06	8.32787e-07	8.00928e-07
1557	0.512873	0.242922	0.113628	0.0524533	0.0238874	0.0107358	0.00477028	0.00210503	0.000930976	0.000419273	0.000196788	9.87202e-05	5.37428e-05	3.15909e-05	1.96237e-05	1.25774e-05	8.20112e-06	5.45378e-06	3.78221e-06	2.84217e-06	2.39261e-06
1558	0.513058	0.243009	0.11367	0.0524726	0.0238946	0.0107357	0.00476572	0.00209752	0.000921543	0.000408622	0.000185387	8.68709e-05	4.16238e-05	1.9295e-05	7.18468e-06	-9.11107e-09	-4.55881e-06	-7.51538e-06	-9.43294e-06	-1.06506e-05	-1.14004e-05
1559	0.513236	0.243089	0.113706	0.052487	0.0238981	0.0107332	0.0047599	0.00208996	0.000913285	0.000400369	0.000177614	7.9892e-05	3.56388e-05	1.44231e-05	3.49073e-06	-2.49452e-06	-5.82488e-06	-7.56055e-06	-8.25776e-06	-8.25307e-06	-7.77321e-06
1560	0.513414	0.243171	0.113744	0.0525057	0.0239069	0.0107369	0.00476105	0.00209006	0.000913244	0.000400763	0.000178792	8.20462e-05	3.88473e-05	1.86855e-05	8.75338e-06	3.68014e-06	1.15263e-06	9.92702e-08	-4.11529e-08	3.93737e-07	1.1784e-06
1561	0.513585	0.243244	0.113775	0.0525167	0.0239081	0.010733	0.00475446	0.00208213	0.00090477	0.000392201	0.00017039	7.39057e-05	3.09725e-05	1.10151e-05	1.18591e-06	-3.90766e-06	-6.58738e-06	-7.9244e-06	-8.4734e-06	-8.56171e-06	-8.40235e-06
1562	0.513756	0.243321	0.11381	0.052532	0.0239145	0.0107352	0.00475477	0.00208186	0.000904671	0.000392711	0.000171753	7.62337e-05	3.42957e-05	1.53125e-05	6.40873e-06	2.18125e-06	3.09042e-07	-2.70669e-07	-9.96082e-08	5.10345e-07	1.36249e-06
1563	0.513936	0.243405	0.113852	0.0525554	0.023929	0.0107455	0.00476295	0.00208916	0.000911721	0.000399859	0.000179153	8.39224e-05	4.22313e-05	2.34077e-05	1.45521e-05	1.02516e-05	8.18507e-06	7.29564e-06	7.05052e-06	7.14783e-06	7.40064e-06
1564	0.514102	0.243475	0.11388	0.0525646	0.0239286	0.01074	0.00475463	0.00207911	0.000900567	0.00038793	0.000166608	7.0815e-05	2.8551e-05	9.10926e-06	-4.24379e-07	-5.46416e-06	-8.32374e-06	-1.00477e-05	-1.11541e-05	-1.19292e-05	-1.25449e-05
1565	0.514258	0.243536	0.1139	0.0525661	0.0239218	0.0107293	0.00474238	0.00206644	0.000888155	0.000376171	0.000155739	6.09723e-05	1.98135e-05	1.52427e-06	-6.82288e-06	-1.06438e-05	-1.22466e-05	-1.26668e-05	-1.24122e-05	-1.17587e-05	-1.08693e-05
1566	0.514415	0.2436	0.113924	0.0525731	0.0239217	0.0107266	0.00473908	0.00206365	0.000886436	0.000375812	0.00015686	6.35924e-05	2.38894e-05	6.97538e-06	-9.74401e-08	-2.75461e-06	-3.30797e-06	-2.79356e-06	-1.71858e-06	-3.59132e-07	1.12092e-06
1567	0.514566	0.243658	0.113943	0.0525756	0.0239173	0.0107195	0.00473123	0.00205593	0.000879269	0.000369344	0.000151091	5.84325e-05	1.91975e-05	2.58398e-06	-4.36542e-06	-7.07543e-06	-7.85066e-06	-7.71648e-06	-7.16786e-06	-6.46823e-06	-5.76906e-06
1568	0.514717	0.243718	0.113965	0.0525811	0.0239164	0.0107165	0.00472787	0.00205311	0.000877369	0.000368496	0.000151295	5.9619e-05	2.12609e-05	5.40821e-06	-8.92728e-07	-3.05341e-06	-3.36012e-06	-2.8175e-06	-1.8992e-06	-8.47928e-07	2.04442e-07
1569	0.51487	0.24378	0.113988	0.0525892	0.0239184	0.0107163	0.00472723	0.0020528	0.000877667	0.000369481	0.000152918	6.17683e-05	2.37983e-05	8.18811e-06	1.99002e-06	-1.94231e-07	-6.34405e-07	-3.17928e-07	2.97839e-07	9.84588e-07	1.62243e-06
1570	0.515019	0.243838	0.114009	0.0525938	0.0239167	0.0107121	0.0047224	0.00204797	0.000873128	0.000365287	0.000149025	5.80824e-05	2.02066e-05	4.57831e-06	-1.73842e-06	-4.12437e-06	-4.82948e-06	-4.82136e-06	-4.53891e-06	-4.19413e-06	-3.89297e-06
1571	0.515165	0.243894	0.114027	0.052597	0.0239139	0.0107073	0.0047172	0.00204309	0.000868833	0.000361663	0.000146056	5.57074e-05	1.83499e-05	3.16721e-06	-2.76451e-06	-4.80953e-06	-5.20017e-06	-4.88724e-06	-4.29496e-06	-3.6232e-06	-2.96859e-06
1572	0.515307	0.243946	0.114042	0.0525975	0.0239089	0.0107006	0.00471026	0.00203663	0.000863097	0.000356699	0.00014182	5.21138e-05	1.52996e-05	5.62575e-07	-5.01173e-06	-6.77452e-06	-6.94454e-06	-6.46035e-06	-5.73608e-06	-4.96411e-06	-4.23618e-06
1573	0.515446	0.243996	0.114056	0.0525973	0.0239035	0.0106938	0.00470371	0.00203085	0.000858282	0.000352865	0.000138899	5.00009e-05	1.38813e-05	-2.70633e-07	-5.35742e-06	-6.71551e-06	-6.54853e-06	-5.7811e-06	-4.81541e-06	-3.83413e-06	-2.92143e-06
1574	0.515582	0.244043	0.114068	0.0525957	0.0238973	0.0106865	0.00469673	0.00202476	0.000853228	0.000348814	0.000135746	4.76119e-05	1.21165e-05	-1.54272e-06	-6.25379e-06	-7.33648e-06	-6.97781e-06	-6.08732e-06	-5.05427e-06	-4.05077e-06	-3.1526e-06
1575	0.515713	0.244087	0.114077	0.0525912	0.0238885	0.0106769	0.00468768	0.00201675	0.000846348	0.000343002	0.000130872	4.35259e-05	8.66867e-06	-4.48865e-06	-8.81587e-06	-9.61282e-06	-9.0473e-06	-8.01151e-06	-6.87982e-06	-5.81193e-06	-4.8736e-06
1576	0.515843	0.244131	0.114087	0.0525887	0.0238821	0.0106702	0.00468194	0.00201236	0.000843355	0.000341309	0.000130326	4.39583e-05	9.91988e-06	-2.56186e-06	-6.33547e-06	-6.67889e-06	-5.73941e-06	-4.39117e-06	-2.99332e-06	-1.69317e-06	-5.46693e-07
1577	0.515973	0.244175	0.114097	0.0525868	0.0238766	0.0106644	0.004677	0.00200861	0.000840791	0.000339782	0.00012964	4.39145e-05	1.03298e-05	-1.865e-06	-5.49448e-06	-5.81279e-06	-4.9455e-06	-3.74796e-06	-2.56369e-06	-1.52744e-06	-6.8538e-07
1578	0.516096	0.244214	0.114103	0.0525804	0.0238666	0.0106541	0.00466752	0.00200023	0.00083348	0.000333379	0.000123953	3.87538e-05	5.52548e-06	-6.45626e-06	-9.98748e-06	-1.02951e-05	-9.48015e-06	-8.3768e-06	-7.31085e-06	-6.40267e-06	-5.6869e-06
1579	0.516213	0.244246	0.114102	0.0525688	0.0238521	0.0106398	0.00465449	0.00198873	0.000823469	0.000324692	0.000116405	3.21654e-05	-2.57753e-07	-1.15608e-05	-1.4511e-05	-1.43088e-05	-1.30321e-05	-1.14961e-05	-1.00113e-05	-8.68667e-06	-7.54855e-06
1580	0.516334	0.244284	0.114109	0.0525652	0.0238464	0.010635	0.00465157	0.00198792	0.000824641	0.000327641	0.0001209	3.79883e-05	6.7e-06	-3.63241e-06	-5.74814e-06	-4.8223e-06	-2.91157e-06	-8.1399e-07	1.17272e-06	2.94906e-06	4.49502e-06
1581	0.516452	0.244319	0.114114	0.0525591	0.0238379	0.0106269	0.00464485	0.00198258	0.000820488	0.000324384	0.00011824	3.56477e-05	4.43119e-06	-6.04306e-06	-8.48194e-06	-8.03172e-06	-6.72444e-06	-5.33779e-06	-4.15313e-06	-3.25707e-06	-2.65958e-06
1582	0.516574	0.244359	0.114123	0.0525582	0.0238348	0.0106244	0.0046438	0.00198305	0.000822301	0.000327286	0.000121984	4.00175e-05	9.25213e-06	-9.0361e-07	-3.1172e-06	-2.49972e-06	-1.05284e-06	4.71341e-07	1.81268e-06	2.90204e-06	3.74374e-06
1583	0.516703	0.244407	0.114139	0.0525644	0.0238384	0.0106283	0.00464859	0.00198886	0.000828907	0.000334432	0.000129415	4.75145e-05	1.66352e-05	6.22523e-06	3.65254e-06	3.83579e-06	4.7972e-06	5.80287e-06	6.6058e-06	7.14552e-06	7.43132e-06
1584	0.516827	0.244448	0.114149	0.0525626	0.0238332	0.0106224	0.00464285	0.00198331	0.000823394	0.000328735	0.00012333	4.08748e-05	9.31719e-06	-1.85486e-06	-5.23823e-06	-5.88488e-06	-5.74919e-06	-5.54717e-06	-5.51273e-06	-5.6972e-06	-6.08531e-06
1585	0.516946	0.244485	0.114155	0.0525579	0.0238256	0.0106147	0.00463585	0.00197718	0.000818054	0.000324053	0.000119196	3.72118e-05	6.08824e-06	-4.65144e-06	-7.57423e-06	-7.70846e-06	-6.99107e-06	-6.12611e-06	-5.34029e-06	-4.68158e-06	-4.13432e-06
1586	0.517067	0.244525	0.114164	0.052557	0.0238222	0.0106115	0.00463378	0.00197632	0.000818294	0.000325235	0.000121166	3.98454e-05	9.28813e-06	-9.56615e-07	-3.43624e-06	-3.16562e-06	-2.07398e-06	-8.627e-07	2.40037e-07	1.18157e-06	1.97047e-06
1587	0.517188	0.244564	0.114173	0.0525559	0.0238185	0.0106078	0.00463093	0.00197436	0.000817075	0.000324555	0.000120834	3.96965e-05	9.18871e-06	-1.11373e-06	-3.73636e-06	-3.67747e-06	-2.85437e-06	-1.96048e-06	-1.21899e-06	-6.79636e-07	-3.32219e-07
1588	0.517307	0.244603	0.114181	0.0525534	0.0238134	0.0106028	0.00462672	0.00197101	0.000814451	0.000322467	0.000119113	3.82055e-05	7.82406e-06	-2.42468e-06	-5.04076e-06	-5.00203e-06	-4.20997e-06	-3.34598e-06	-2.62424e-06	-2.08766e-06	-1.7207e-06
1589	0.517429	0.244645	0.114193	0.0525551	0.0238126	0.0106022	0.004627	0.00197228	0.000816549	0.000325225	0.000122366	4.18239e-05	1.17111e-05	1.66312e-06	-7.96445e-07	-6.27237e-07	2.82524e-07	1.26059e-06	2.09864e-06	2.75706e-06	3.25285e-06
1590	0.517546	0.24468	0.114198	0.0525501	0.0238049	0.0105943	0.00461959	0.00196544	0.000810138	0.000319047	0.000116251	3.56319e-05	5.33563e-06	-4.97421e-06	-7.75146e-06	-7.93872e-06	-7.41194e-06	-6.83508e-06	-6.4113e-06	-6.17737e-06	-6.11511e-06
1591	0.517652	0.244707	0.114195	0.0525373	0.0237898	0.0105796	0.00460599	0.00195302	0.000798769	0.000308579	0.00010655	2.65986e-05	-3.09533e-06	-1.28397e-05	-1.50653e-05	-1.4697e-05	-1.35979e-05	-1.24228e-05	-1.13687e-05	-1.04684e-05	-9.70128e-06
1592	0.517767	0.244743	0.114203	0.0525366	0.0237879	0.010579	0.00460747	0.00195653	0.000804149	0.000315622	0.000115074	3.64508e-05	7.963e-06	-6.72367e-07	-1.86694e-06	-5.32061e-07	1.47812e-06	3.51378e-06	5.37998e-06	7.04378e-06	8.52412e-06
1593	0.517885	0.244782	0.114213	0.0525378	0.0237872	0.0105788	0.00460824	0.00195826	0.00080655	0.000318395	0.000117939	3.9163e-05	1.03123e-05	1.13281e-06	-7.63661e-07	-2.70344e-07	7.72438e-07	1.72527e-06	2.40105e-06	2.77292e-06	2.86476e-06
1594	0.518001	0.244819	0.114221	0.0525358	0.0237829	0.0105747	0.00460479	0.00195543	0.000804132	0.000316146	0.000115661	3.67073e-05	7.57321e-06	-1.95509e-06	-4.23244e-06	-4.12415e-06	-3.4473e-06	-2.82184e-06	-2.41825e-06	-2.24896e-06	-2.2772e-06
1595	0.518123	0.244863	0.114236	0.0525413	0.0237863	0.0105782	0.00460925	0.00196075	0.000810129	0.00032264	0.0001225	4.37876e-05	1.48309e-05	5.45039e-06	3.31775e-06	3.58758e-06	4.45692e-06	5.31518e-06	5.99729e-06	6.4931e-06	6.83908e-06
1596	0.518238	0.244898	0.114241	0.0525366	0.0237787	0.0105703	0.00460144	0.00195307	0.000802404	0.000314673	0.000114133	3.49011e-05	5.34201e-06	-4.69534e-06	-7.51833e-06	-7.95807e-06	-7.80868e-06	-7.67632e-06	-7.72499e-06	-7.9663e-06	-8.36698e-06
1597	0.51834	0.244922	0.114236	0.0525221	0.0237622	0.0105541	0.0045862	0.00193887	0.00078912	0.000302193	0.000102371	2.38108e-05	-5.08695e-06	-1.44456e-05	-1.65518e-05	-1.6222e-05	-1.52405e-05	-1.42076e-05	-1.32841e-05	-1.24801e-05	-1.17622e-05
1598	0.518452	0.244957	0.114244	0.0525215	0.0237607	0.0105541	0.00458841	0.00194319	0.000795401	0.000310243	0.000112033	3.49605e-05	7.45422e-06	-5.89199e-07	-1.44326e-06	8.27369e-08	2.20679e-06	4.32752e-06	6.28036e-06	8.04949e-06	9.66166e-06
1599	0.518567	0.244994	0.114253	0.0525225	0.0237601	0.010554	0.00458936	0.00194505	0.000797871	0.000313015	0.000114828	3.75363e-05	9.60048e-06	9.42524e-07	-6.92153e-07	-9.91459e-08	9.49351e-07	1.85902e-06	2.47055e-06	2.77242e-06	2.79527e-06
1600	0.518681	0.245031	0.114262	0.052522	0.0237576	0.0105518	0.00458777	0.00194406	0.000797243	0.000312513	0.000114261	3.67646e-05	8.53009e-06	-4.82677e-07	-2.49665e-06	-2.2812e-06	-1.58645e-06	-9.87759e-07	-6.27666e-07	-5.02468e-07	-5.67269e-07
1601	0.518801	0.245073	0.114276	0.0525271	0.0237606	0.010555	0.00459176	0.00194872	0.000802374	0.00031793	0.000119822	4.23741e-05	1.41334e-05	5.09261e-06	3.05335e-06	3.26412e-06	3.98721e-06	4.65526e-06	5.13021e-06	5.41744e-06	5.56125e-06
1602	0.518918	0.245112	0.114286	0.0525277	0.0237586	0.0105526	0.00458952	0.00194658	0.000800157	0.000315456	0.000116954	3.90185e-05	1.02326e-05	6.1611e-07	-2.01018e-06	-2.3853e-06	-2.23974e-06	-2.13764e-06	-2.21683e-06	-2.47385e-06	-2.86791e-06
1603	0.519033	0.24515	0.114295	0.0525269	0.0237554	0.0105493	0.00458662	0.00194415	0.000798061	0.000313585	0.000115232	3.74102e-05	8.73766e-06	-7.41069e-07	-3.18781e-06	-3.33031e-06	-2.89246e-06	-2.43523e-06	-2.09566e-06	-1.87108e-06	-1.72238e-06
1604	0.519146	0.245185	0.114301	0.0525242	0.0237504	0.0105443	0.00458225	0.0019404	0.000794815	0.000310717	0.000112647	3.50479e-05	6.56489e-06	-2.73941e-06	-5.01607e-06	-4.98786e-06	-4.37808e-06	-3.75019e-06	-3.24585e-06	-2.86835e-06	-2.58526e-06
1605	0.519259	0.245221	0.114309	0.0525231	0.0237473	0.0105415	0.00458031	0.00193931	0.000794449	0.000310924	0.000113315	3.60989e-05	7.94539e-06	-1.06427e-06	-3.06972e-06	-2.78732e-06	-1.93747e-06	-1.08312e-06	-3.66764e-07	2.06796e-07	6.68392e-07
1606	0.519367	0.245252	0.114312	0.0525174	0.0237395	0.0105339	0.00457346	0.00193319	0.000788884	0.000305747	0.000108389	3.13192e-05	3.23446e-06	-5.76445e-06	-7.8041e-06	-7.59255e-06	-6.84521e-06	-6.1222e-06	-5.56455e-06	-5.17622e-06	-4.9258e-06
1607	0.519468	0.245277	0.114309	0.0525059	0.0237265	0.0105216	0.00456231	0.00192322	0.000779921	0.000297632	0.000100989	2.4539e-05	-2.99098e-06	-1.14787e-05	-1.30351e-05	-1.23569e-05	-1.1152e-05	-9.97488e-06	-8.96257e-06	-8.11583e-06	-7.40042e-06
1608	0.519574	0.245307	0.114313	0.052502	0.0237218	0.0105184	0.00456098	0.0019237	0.000782005	0.000301103	0.000105673	3.02958e-05	3.72862e-06	-3.88429e-06	-4.63823e-06	-3.21959e-06	-1.32905e-06	4.83288e-07	2.08327e-06	3.47182e-06	4.68409e-06
1609	0.519681	0.245339	0.114318	0.0524992	0.0237179	0.0105154	0.00455935	0.00192323	0.000782386	0.000302049	0.000106933	3.16598e-05	5.02168e-06	-2.81073e-06	-3.91285e-06	-2.95608e-06	-1.62968e-06	-4.7486e-07	3.81409e-07	9.46111e-07	1.25975e-06
1610	0.519786	0.245369	0.114322	0.0524947	0.0237122	0.0105104	0.00455551	0.00192034	0.000780187	0.000300278	0.000105383	3.01763e-05	3.49328e-06	-4.46028e-06	-5.73174e-06	-4.96988e-06	-3.84536e-06	-2.88379e-06	-2.19866e-06	-1.7711e-06	-1.54987e-06
1611	0.519894	0.245401	0.114328	0.052493	0.0237093	0.0105085	0.00455475	0.00192066	0.000781335	0.000302016	0.00010753	3.26042e-05	6.11584e-06	-1.69621e-06	-2.85446e-06	-1.9893e-06	-7.58015e-07	3.23289e-07	1.14757e-06	1.73777e-06	2.14723e-06
1612	0.519997	0.245429	0.114329	0.0524865	0.0237015	0.0105012	0.00454844	0.00191517	0.000776386	0.000297373	0.000103007	2.80655e-05	1.46673e-06	-6.52004e-06	-7.89546e-06	-7.27462e-06	-6.30457e-06	-5.49497e-06	-4.9493e-06	-4.64314e-06	-4.52322e-06
1613	0.520097	0.245455	0.114329	0.0524784	0.0236924	0.0104931	0.0045418	0.00190977	0.000771991	0.00029377	0.000100035	2.56174e-05	-5.24621e-07	-8.09111e-06	-9.06076e-06	-8.03329e-06	-6.64519e-06	-5.39916e-06	-4.39424e-06	-3.60336e-06	-2.97181e-06
1614	0.520194	0.245479	0.114327	0.0524692	0.0236825	0.0104845	0.00453483	0.00190426	0.000767662	0.000290371	9.73713e-05	2.35417e-05	-2.12038e-06	-9.28747e-06	-9.91911e-06	-8.60248e-06	-6.96644e-06	-5.50955e-06	-4.32918e-06	-3.39838e-06	-2.66368e-06
1615	0.520289	0.2455	0.114323	0.0524585	0.0236715	0.0104752	0.0045273	0.00189834	0.00076304	0.000286765	9.45558e-05	2.13452e-05	-3.8289e-06	-1.06081e-05	-1.09297e-05	-9.36519e-06	-7.53201e-06	-5.92068e-06	-4.6227e-06	-3.60666e-06	-2.81548e-06
1616	0.520383	0.245521	0.11432	0.0524489	0.0236619	0.0104674	0.00452156	0.00189436	0.000760481	0.000285315	9.39658e-05	2.14232e-05	-3.22928e-06	-9.59912e-06	-9.59827e-06	-7.77926e-06	-5.74568e-06	-3.97748e-06	-2.55808e-06	-1.44967e-06	-5.89969e-07
1617	0.520475	0.245541	0.114315	0.0524385	0.0236516	0.0104589	0.00451504	0.00188954	0.000756962	0.00028276	9.21028e-05	2.00416e-05	-4.2906e-06	-1.04639e-05	-1.0362e-05	-8.5163e-06	-6.51437e-06	-4.82402e-06	-3.5193e-06	-2.55503e-06	-1.86305e-06
1618	0.520564	0.245559	0.114309	0.0524263	0.0236397	0.010449	0.00450727	0.00188353	0.000752313	0.000279127	8.92131e-05	1.76898e-05	-6.25679e-06	-1.21556e-05	-1.18593e-05	-9.87608e-06	-7.77558e-06	-6.01203e-06	-4.64899e-06	-3.6331e-06	-2.88973e-06
1619	0.520652	0.245576	0.114303	0.0524146	0.0236286	0.0104401	0.00450067	0.00187887	0.000749167	0.000277134	8.80908e-05	1.72264e-05	-6.21784e-06	-1.17288e-05	-1.11278e-05	-8.89954e-06	-6.59668e-06	-4.66081e-06	-3.1463e-06	-1.99323e-06	-1.12231e-06
1620	0.520738	0.245592	0.114295	0.0524016	0.0236164	0.0104302	0.00449306	0.00187317	0.000744927	0.000273965	8.56919e-05	1.53674e-05	-7.70872e-06	-1.29796e-05	-1.22343e-05	-9.93349e-06	-7.61231e-06	-5.69957e-06	-4.24037e-06	-3.16813e-06	-2.39883e-06
1621	0.520815	0.245599	0.114279	0.052381	0.0235967	0.010413	0.00447835	0.00186049	0.00073381	0.000264011	7.65928e-05	6.89452e-06	-1.57232e-05	-2.06574e-05	-1.96625e-05	-1.71734e-05	-1.47063e-05	-1.26759e-05	-1.11167e-05	-9.9544e-06	-9.09908e-06
1622	0.520902	0.245618	0.114277	0.052375	0.0235926	0.0104123	0.00448092	0.00186587	0.000741499	0.000273594	8.77486e-05	1.93826e-05	-2.07986e-06	-5.98827e-06	-4.06182e-06	-7.09731e-07	2.57076e-06	5.3786e-06	7.68892e-06	9.58307e-06	1.11557e-05
1623	0.520993	0.24564	0.114277	0.0523702	0.0235888	0.0104107	0.00448134	0.00186774	0.000744229	0.000276679	9.07838e-05	2.20496e-05	-3.39488e-08	-4.76672e-06	-3.83126e-06	-1.60987e-06	4.19911e-07	1.87134e-06	2.72995e-06	3.08456e-06	3.03522e-06
1624	0.521087	0.245665	0.11428	0.0523678	0.0235869	0.0104106	0.00448287	0.00187041	0.000747523	0.000280199	9.42394e-05	2.52463e-05	2.78536e-06	-2.38487e-06	-1.90191e-06	-1.13182e-07	1.53107e-06	2.66588e-06	3.29442e-06	3.52014e-06	3.4556e-06
1625	0.521194	0.245702	0.114294	0.0523762	0.0235953	0.0104204	0.00449393	0.00188228	0.000759757	0.000292454	0.000106279	3.69265e-05	1.40295e-05	8.39632e-06	8.42432e-06	9.78954e-06	1.10567e-05	1.18694e-05	1.22343e-05	1.22547e-05	1.20398e-05
1626	0.521289	0.245727	0.114294	0.0523693	0.0235872	0.0104123	0.00448591	0.00187392	0.000750679	0.000282359	9.49831e-05	2.43268e-05	8.59375e-08	-6.8889e-06	-8.1727e-06	-8.07242e-06	-8.0143e-06	-8.35153e-06	-9.07811e-06	-1.00943e-05	-1.12962e-05
1627	0.521382	0.24575	0.114294	0.052363	0.0235804	0.0104067	0.00448155	0.00187056	0.000748066	0.00028035	9.35233e-05	2.34395e-05	-1.52262e-07	-6.36588e-06	-6.75488e-06	-5.61495e-06	-4.36814e-06	-3.36833e-06	-2.61342e-06	-2.00957e-06	-1.45973e-06
1628	0.521468	0.245766	0.114287	0.0523502	0.0235674	0.010395	0.00447133	0.00186145	0.000739766	0.000272625	8.62226e-05	1.64729e-05	-6.83681e-06	-1.28003e-05	-1.29643e-05	-1.16266e-05	-1.02179e-05	-9.10462e-06	-8.29954e-06	-7.72506e-06	-7.30076e-06
1629	0.521541	0.245771	0.114269	0.0523266	0.0235445	0.0103741	0.00445255	0.00184447	0.000724241	0.000258302	7.29264e-05	4.08858e-06	-1.83823e-05	-2.35547e-05	-2.29613e-05	-2.08934e-05	-1.87792e-05	-1.69853e-05	-1.55255e-05	-1.43227e-05	-1.32962e-05
1630	0.521629	0.245791	0.114268	0.0523225	0.0235424	0.0103755	0.00445728	0.00185218	0.000734521	0.000270814	8.74194e-05	2.03749e-05	-4.46641e-07	-4.08542e-06	-2.05679e-06	1.35796e-06	4.73605e-06	7.71401e-06	1.02799e-05	1.25122e-05	1.44931e-05
1631	0.521718	0.245813	0.114269	0.0523185	0.0235392	0.0103743	0.00445785	0.00185397	0.000736971	0.000273443	8.9837e-05	2.22636e-05	6.47122e-07	-4.0167e-06	-3.21797e-06	-1.22007e-06	5.6751e-07	1.79184e-06	2.44996e-06	2.62849e-06	2.41758e-06
1632	0.52181	0.245836	0.11427	0.0523147	0.0235358	0.0103725	0.00445757	0.00185467	0.000738188	0.000274815	9.11115e-05	2.32764e-05	1.30244e-06	-3.76261e-06	-3.3687e-06	-1.74701e-06	-2.80204e-07	7.02034e-07	1.2176e-06	1.37233e-06	1.27447e-06
1633	0.521912	0.245871	0.114283	0.0523221	0.0235434	0.0103815	0.00446788	0.00186586	0.000749844	0.000286632	0.000102886	3.48888e-05	1.26938e-05	7.39114e-06	7.55984e-06	8.98788e-06	1.03046e-05	1.11871e-05	1.16561e-05	1.18168e-05	1.17745e-05
1634	0.522004	0.245893	0.114282	0.0523142	0.0235344	0.0103727	0.00445923	0.00185695	0.000740281	0.000276142	9.12928e-05	2.20922e-05	-1.35172e-06	-7.9126e-06	-8.98877e-06	-8.77913e-06	-8.6478e-06	-8.91581e-06	-9.56377e-06	-1.04897e-05	-1.15932e-05
1635	0.522087	0.245908	0.114274	0.0523005	0.0235206	0.0103602	0.00444801	0.0018468	0.000730971	0.000267515	8.32959e-05	1.47458e-05	-7.97715e-06	-1.37149e-05	-1.38467e-05	-1.25615e-05	-1.12194e-05	-1.01412e-05	-9.30989e-06	-8.62709e-06	-7.99691e-06
1636	0.522175	0.245929	0.114273	0.0522947	0.0235155	0.0103572	0.00444722	0.00184784	0.000733519	0.000271339	8.82436e-05	2.07219e-05	-1.03173e-06	-5.84123e-06	-5.08035e-06	-2.94068e-06	-7.90438e-07	1.03802e-06	2.54839e-06	3.82456e-06	4.9477e-06
1637	0.522263	0.245949	0.11427	0.0522874	0.0235086	0.0103521	0.00444363	0.00184543	0.000731869	0.000270124	8.72172e-05	1.97013e-05	-2.19006e-06	-7.25643e-06	-6.85818e-06	-5.18022e-06	-3.58793e-06	-2.41264e-06	-1.65017e-06	-1.21575e-06	-1.02639e-06
1638	0.52235	0.245968	0.114269	0.0522805	0.0235021	0.0103473	0.00444053	0.00184357	0.000730856	0.000269666	8.71093e-05	1.98104e-05	-1.94753e-06	-6.92994e-06	-6.4738e-06	-4.74741e-06	-3.10351e-06	-1.86307e-06	-1.01254e-06	-4.58157e-07	-1.0786e-07
1639	0.52244	0.245992	0.11427	0.0522773	0.0234994	0.0103463	0.00444112	0.00184536	0.000733466	0.00027279	9.05438e-05	2.34202e-05	1.75166e-06	-3.19499e-06	-2.73589e-06	-1.02611e-06	5.89867e-07	1.79614e-06	2.60923e-06	3.12448e-06	3.43452e-06
1640	0.522525	0.246009	0.114266	0.0522675	0.0234897	0.0103379	0.00443397	0.00183904	0.000727576	0.000267036	8.47231e-05	1.74023e-05	-4.5452e-06	-9.82025e-06	-9.71821e-06	-8.38103e-06	-7.14508e-06	-6.32127e-06	-5.89011e-06	-5.75448e-06	-5.82075e-06
1641	0.522606	0.246023	0.114258	0.0522552	0.023478	0.0103281	0.00442599	0.00183248	0.000722084	0.000262356	8.06925e-05	1.3929e-05	-7.50408e-06	-1.22754e-05	-1.16598e-05	-9.78674e-06	-7.98477e-06	-6.56032e-06	-5.49138e-06	-4.67952e-06	-4.03056e-06
1642	0.522686	0.246037	0.114251	0.0522439	0.0234679	0.0103202	0.00442027	0.00182851	0.000719459	0.000260774	7.99418e-05	1.38634e-05	-6.98478e-06	-1.12436e-05	-1.01714e-05	-7.88876e-06	-5.72074e-06	-3.97315e-06	-2.62536e-06	-1.58155e-06	-7.5077e-07
1643	0.522765	0.24605	0.114244	0.0522329	0.023458	0.0103127	0.00441494	0.00182488	0.000717083	0.0002593	7.91126e-05	1.3495e-05	-7.02835e-06	-1.1066e-05	-9.85562e-06	-7.50434e-06	-5.32827e-06	-3.62716e-06	-2.37583e-06	-1.47465e-06	-8.29193e-07
1644	0.522849	0.246069	0.114243	0.0522275	0.023454	0.0103111	0.00441551	0.00182713	0.000720546	0.000263612	8.40098e-05	1.87911e-05	-1.46586e-06	-5.33249e-06	-4.02082e-06	-1.62003e-06	5.66846e-07	2.25005e-06	3.46283e-06	4.31171e-06	4.89725e-06
1645	0.522934	0.24609	0.114242	0.052223	0.0234502	0.0103092	0.00441526	0.00182799	0.000722024	0.000265339	8.5721e-05	2.02998e-05	-2.88819e-07	-4.57684e-06	-3.74926e-06	-1.87633e-06	-2.47635e-07	8.56907e-07	1.47794e-06	1.72768e-06	1.71118e-06
1646	0.523018	0.246108	0.11424	0.0522161	0.0234439	0.0103046	0.00441201	0.00182568	0.000720216	0.000263713	8.40654e-05	1.8487e-05	-2.32817e-06	-6.87172e-06	-6.30093e-06	-4.66695e-06	-3.24609e-06	-2.3089e-06	-1.80803e-06	-1.62645e-06	-1.6556e-06
1647	0.523101	0.246125	0.114237	0.0522081	0.0234366	0.010299	0.00440801	0.0018228	0.000718056	0.000261987	8.25919e-05	1.7164e-05	-3.5489e-06	-8.0028e-06	-7.33278e-06	-5.57667e-06	-4.00346e-06	-2.88046e-06	-2.15987e-06	-1.72612e-06	-1.47349e-06
1648	0.523186	0.246145	0.114235	0.0522026	0.0234319	0.0102962	0.00440689	0.00182293	0.000719032	0.000263518	8.44888e-05	1.93112e-05	-1.21637e-06	-5.5188e-06	-4.71266e-06	-2.82591e-06	-1.12326e-06	1.28627e-07	9.75975e-07	1.53139e-06	1.89688e-06
1649	0.523269	0.246163	0.114233	0.0521961	0.0234261	0.010292	0.00440424	0.00182131	0.000718017	0.000262805	8.38752e-05	1.86685e-05	-1.96744e-06	-6.42641e-06	-5.80644e-06	-4.12501e-06	-2.64151e-06	-1.62035e-06	-1.01489e-06	-7.13018e-07	-6.1362e-07
1650	0.523346	0.246175	0.114224	0.0521826	0.0234132	0.0102808	0.00439458	0.00181272	0.000710108	0.000255293	7.65782e-05	1.14797e-05	-9.10524e-06	-1.35384e-05	-1.28981e-05	-1.11902e-05	-9.6672e-06	-8.58977e-06	-7.90919e-06	-7.51221e-06	-7.29696e-06
1651	0.523426	0.246191	0.114221	0.0521752	0.0234072	0.0102773	0.00439321	0.00181314	0.00071193	0.000258227	8.04426e-05	1.61647e-05	-3.66106e-06	-7.3667e-06	-6.01288e-06	-3.59563e-06	-1.36276e-06	4.26838e-07	1.82178e-06	2.93423e-06	3.86442e-06
1652	0.523506	0.246206	0.114216	0.0521666	0.0233996	0.0102717	0.00438944	0.00181065	0.000710245	0.000257003	7.94274e-05	1.51775e-05	-4.75337e-06	-8.66778e-06	-7.60904e-06	-5.56349e-06	-3.77402e-06	-2.49743e-06	-1.68461e-06	-1.22373e-06	-1.01526e-06
1653	0.52358	0.246216	0.114206	0.052153	0.0233871	0.0102613	0.00438092	0.00180347	0.000703969	0.000251303	7.40854e-05	1.00539e-05	-9.74407e-06	-1.3575e-05	-1.24578e-05	-1.03623e-05	-8.51924e-06	-7.17607e-06	-6.27591e-06	-5.69995e-06	-5.34201e-06
1654	0.523662	0.246234	0.114205	0.0521489	0.0233847	0.0102615	0.00438345	0.00180783	0.000709715	0.000258111	8.17349e-05	1.8404e-05	-7.82128e-07	-4.05556e-06	-2.41355e-06	1.87884e-07	2.5263e-06	4.35921e-06	5.74627e-06	6.80758e-06	7.64953e-06
1655	0.523741	0.24625	0.114201	0.052141	0.0233777	0.0102564	0.0043798	0.00180513	0.000707468	0.000255941	7.93743e-05	1.5663e-05	-4.04055e-06	-7.93424e-06	-6.9936e-06	-5.16113e-06	-3.651e-06	-2.70068e-06	-2.24759e-06	-2.16997e-06	-2.36053e-06
1656	0.523809	0.246255	0.114186	0.0521221	0.0233599	0.0102405	0.00436569	0.00179224	0.000695357	0.000244305	6.80203e-05	4.48282e-06	-1.50975e-05	-1.88794e-05	-1.78121e-05	-1.58196e-05	-1.4103e-05	-1.28902e-05	-1.21107e-05	-1.16363e-05	-1.1354e-05
1657	0.523877	0.246261	0.114174	0.0521072	0.0233472	0.0102309	0.0043589	0.00178777	0.00069278	0.000243306	6.83982e-05	6.11395e-06	-1.22843e-05	-1.49226e-05	-1.27304e-05	-9.62118e-06	-6.79086e-06	-4.4658e-06	-2.57681e-06	-9.98541e-07	3.77911e-07
1658	0.523946	0.246268	0.114163	0.0520937	0.0233359	0.0102228	0.00435349	0.00178445	0.000691008	0.00024266	6.85664e-05	6.86148e-06	-1.11406e-05	-1.35336e-05	-1.12274e-05	-8.1243e-06	-5.41409e-06	-3.32028e-06	-1.77268e-06	-6.45987e-07	1.68123e-07
1659	0.524011	0.246271	0.114148	0.0520768	0.0233214	0.0102113	0.00434459	0.00177749	0.000685417	0.000238004	6.45279e-05	3.21279e-06	-1.45652e-05	-1.68568e-05	-1.45414e-05	-1.14989e-05	-8.90197e-06	-6.95993e-06	-5.59021e-06	-4.65612e-06	-4.03847e-06
1660	0.524081	0.246281	0.114141	0.0520679	0.0233152	0.0102085	0.00434473	0.00177988	0.000689477	0.0002433	7.07534e-05	1.01536e-05	-7.05679e-06	-8.88231e-06	-6.17017e-06	-2.77696e-06	1.4178e-07	2.38977e-06	4.05973e-06	5.29642e-06	6.22554e-06
1661	0.52415	0.246289	0.114131	0.0520558	0.0233052	0.0102013	0.00433969	0.00177633	0.000686794	0.000241019	6.85352e-05	7.75593e-06	-9.80884e-06	-1.21172e-05	-9.98456e-06	-7.24523e-06	-5.03923e-06	-3.55186e-06	-2.68259e-06	-2.2812e-06	-2.21826e-06
1662	0.52421	0.246289	0.114114	0.0520364	0.0232881	0.010187	0.00432776	0.0017661	0.000677696	0.000232646	6.06152e-05	1.19938e-07	-1.72591e-05	-1.943e-05	-1.7173e-05	-1.42977e-05	-1.19261e-05	-1.02299e-05	-9.09847e-06	-8.37372e-06	-7.91995e-06
1663	0.524281	0.2463	0.114109	0.05203	0.0232847	0.0101872	0.00433112	0.0017719	0.000685359	0.000241765	7.0915e-05	1.14197e-05	-5.07215e-06	-6.42459e-06	-3.38915e-06	2.42625e-07	3.35953e-06	5.79535e-06	7.66291e-06	9.11992e-06	1.02997e-05
1664	0.524351	0.24631	0.114101	0.0520201	0.0232769	0.010182	0.00432793	0.00176995	0.000684008	0.000240527	6.94383e-05	9.45235e-06	-7.71693e-06	-9.88957e-06	-7.78885e-06	-5.18834e-06	-3.18817e-06	-1.94797e-06	-1.35134e-06	-1.23886e-06	-1.47664e-06
1665	0.524413	0.246312	0.114087	0.0520032	0.0232621	0.0101699	0.00431789	0.00176132	0.00067624	0.000233227	6.23591e-05	2.44964e-06	-1.47131e-05	-1.68984e-05	-1.47941e-05	-1.21489e-05	-1.00445e-05	-8.6266e-06	-7.76778e-06	-7.29935e-06	-7.07926e-06
1666	0.524483	0.246323	0.114081	0.0519963	0.023258	0.0101691	0.00431989	0.00176544	0.00068193	0.000240106	7.01828e-05	1.10721e-05	-5.37185e-06	-6.87597e-06	-4.10213e-06	-7.83768e-07	2.00493e-06	4.12082e-06	5.69046e-06	6.87915e-06	7.82373e-06
1667	0.52455	0.246331	0.114072	0.0519847	0.0232485	0.0101621	0.00431488	0.00176164	0.000678735	0.00023707	6.69972e-05	7.52376e-06	-9.43282e-06	-1.15593e-05	-9.49322e-06	-6.95417e-06	-5.00917e-06	-3.79851e-06	-3.19543e-06	-3.036e-06	-3.18555e-06
1668	0.524621	0.246342	0.114066	0.0519771	0.0232431	0.0101595	0.00431448	0.00176279	0.000680895	0.000239868	7.01987e-05	1.09977e-05	-5.74928e-06	-7.68336e-06	-5.41185e-06	-2.63411e-06	-4.03376e-07	1.14993e-06	2.16008e-06	2.79717e-06	3.20144e-06
1669	0.524692	0.246354	0.114061	0.0519696	0.0232376	0.0101565	0.00431332	0.00176282	0.000681566	0.000240795	7.11313e-05	1.17811e-05	-5.207e-06	-7.43467e-06	-5.48591e-06	-3.04724e-06	-1.16587e-06	2.93645e-08	6.71436e-07	9.27272e-07	9.32659e-07
1670	0.524764	0.246366	0.114056	0.0519626	0.0232324	0.0101535	0.00431218	0.0017628	0.000682142	0.000241615	7.19803e-05	1.25385e-05	-4.5985e-06	-6.99294e-06	-5.20468e-06	-2.9061e-06	-1.1366e-06	-2.09938e-08	5.7544e-07	8.2017e-07	8.48963e-07
1671	0.524836	0.246379	0.114052	0.051956	0.0232274	0.0101508	0.0043111	0.00176277	0.000682664	0.000242358	7.27451e-05	1.32184e-05	-4.05137e-06	-6.59028e-06	-4.93769e-06	-2.75535e-06	-1.07811e-06	-3.00808e-08	5.21984e-07	7.42803e-07	7.64755e-07
1672	0.524913	0.246396	0.114052	0.0519531	0.0232261	0.0101515	0.0043134	0.00176606	0.00068647	0.000246364	7.67654e-05	1.71558e-05	-2.37786e-07	-2.90825e-06	-1.37672e-06	7.03859e-07	2.30164e-06	3.29217e-06	3.80648e-06	4.0062e-06	4.02031e-06
1673	0.524982	0.246405	0.114042	0.0519405	0.0232145	0.0101416	0.00430471	0.00175798	0.000678532	0.000238275	6.83517e-05	8.32831e-06	-9.51464e-06	-1.26392e-05	-1.155e-05	-9.89272e-06	-8.69708e-06	-8.08855e-06	-7.93864e-06	-8.08892e-06	-8.4137e-06
1674	0.525047	0.246411	0.114031	0.0519269	0.0232027	0.0101323	0.00429745	0.00175224	0.000673909	0.00023451	6.53112e-05	5.96394e-06	-1.12011e-05	-1.36168e-05	-1.17731e-05	-9.30918e-06	-7.25359e-06	-5.73319e-06	-4.62224e-06	-3.76549e-06	-3.04042e-06
1675	0.525111	0.246416	0.11402	0.0519138	0.0231919	0.0101243	0.00429179	0.00174833	0.000671263	0.000232806	6.43391e-05	5.58981e-06	-1.10656e-05	-1.30363e-05	-1.08018e-05	-7.99924e-06	-5.65976e-06	-3.9153e-06	-2.64629e-06	-1.70395e-06	-9.72127e-07
1676	0.525167	0.246413	0.114001	0.0518929	0.0231734	0.0101086	0.0042785	0.00173678	0.000660928	0.000223317	5.54473e-05	-2.87284e-06	-1.92162e-05	-2.09615e-05	-1.85708e-05	-1.56716e-05	-1.32891e-05	-1.15513e-05	-1.03353e-05	-9.48886e-06	-8.89178e-06
1677	0.525226	0.246416	0.113988	0.0518795	0.0231633	0.0101023	0.0042754	0.00173621	0.000662356	0.000226352	5.98292e-05	2.68134e-06	-1.26077e-05	-1.33813e-05	-1.00795e-05	-6.31509e-06	-3.1036e-06	-5.65547e-07	1.42819e-06	3.03547e-06	4.38189e-06
1678	0.52529	0.246422	0.113979	0.0518696	0.0231564	0.0100987	0.00427448	0.00173719	0.000664601	0.000229382	6.32978e-05	6.33211e-06	-8.97184e-06	-9.9197e-06	-6.92715e-06	-3.59131e-06	-9.16806e-07	9.83579e-07	2.24496e-06	3.03005e-06	3.46857e-06
1679	0.525351	0.246427	0.113968	0.0518568	0.0231462	0.0100915	0.00426952	0.00173371	0.000661967	0.000227154	6.11686e-05	4.09672e-06	-1.14495e-05	-1.27284e-05	-1.01225e-05	-7.20433e-06	-4.95966e-06	-3.48557e-06	-2.63343e-06	-2.22829e-06	-2.12922e-06
1680	0.525412	0.246431	0.113957	0.0518449	0.0231371	0.0100854	0.00426581	0.00173167	0.000661024	0.000226903	6.13512e-05	4.55617e-06	-1.0801e-05	-1.19328e-05	-9.19098e-06	-6.12759e-06	-3.71408e-06	-2.03775e-06	-9.43173e-07	-2.50929e-07	1.82622e-07
1681	0.525472	0.246435	0.113945	0.0518319	0.0231268	0.0100781	0.00426089	0.00172836	0.000658739	0.00022523	6.0023e-05	3.40416e-06	-1.18805e-05	-1.30018e-05	-1.02861e-05	-7.26989e-06	-4.91569e-06	-3.30641e-06	-2.28509e-06	-1.67288e-06	-1.32814e-06
1682	0.525532	0.246438	0.113934	0.0518192	0.0231169	0.0100713	0.00425657	0.00172574	0.000657234	0.000224441	5.96877e-05	3.36113e-06	-1.1728e-05	-1.27095e-05	-9.88373e-06	-6.77132e-06	-4.3254e-06	-2.62324e-06	-1.50479e-06	-7.89599e-07	-3.35368e-07
1683	0.525589	0.246438	0.113919	0.0518038	0.0231044	0.010062	0.00424962	0.00172047	0.000653052	0.000220936	5.65926e-05	5.05808e-07	-1.44488e-05	-1.53605e-05	-1.25045e-05	-9.38673e-06	-6.95132e-06	-5.27067e-06	-4.18223e-06	-3.50453e-06	-3.09512e-06
1684	0.525642	0.246436	0.113902	0.0517865	0.0230902	0.0100511	0.00424149	0.00171428	0.000648206	0.000217024	5.33467e-05	-2.24138e-06	-1.68004e-05	-1.73784e-05	-1.42254e-05	-1.08314e-05	-8.13123e-06	-6.19155e-06	-4.84644e-06	-3.91242e-06	-3.24582e-06
1685	0.525696	0.246436	0.113888	0.0517716	0.0230788	0.0100435	0.00423684	0.00171181	0.000647289	0.000217222	5.4367e-05	-5.92602e-07	-1.46514e-05	-1.48163e-05	-1.13121e-05	-7.61327e-06	-4.64533e-06	-2.4695e-06	-9.1668e-07	1.98377e-07	1.02024e-06
1686	0.52575	0.246435	0.113873	0.0517568	0.0230675	0.0100357	0.00423183	0.00170876	0.000645532	0.00021629	5.39359e-05	-7.42592e-07	-1.46728e-05	-1.48182e-05	-1.13755e-05	-7.80127e-06	-5.00931e-06	-3.05283e-06	-1.75705e-06	-9.32476e-07	-4.31072e-07
1687	0.525803	0.246433	0.113858	0.0517414	0.0230555	0.0100273	0.00422618	0.00170503	0.000643072	0.000214633	5.27726e-05	-1.61504e-06	-1.53852e-05	-1.54542e-05	-1.19874e-05	-8.42058e-06	-5.65288e-06	-3.72702e-06	-2.46027e-06	-1.65679e-06	-1.16332e-06
1688	0.525856	0.246432	0.113843	0.0517272	0.0230449	0.0100203	0.00422202	0.00170285	0.000642205	0.000214621	5.33097e-05	-7.26253e-07	-1.42698e-05	-1.41904e-05	-1.06229e-05	-6.98352e-06	-4.15853e-06	-2.18224e-06	-8.66455e-07	-1.18108e-08	5.37101e-07
1689	0.525906	0.246429	0.113826	0.05171	0.0230312	0.0100102	0.00421463	0.00169731	0.000637851	0.000210981	5.00742e-05	-3.75824e-06	-1.72268e-05	-1.71541e-05	-1.36455e-05	-1.00978e-05	-7.38547e-06	-5.53517e-06	-4.35399e-06	-3.63975e-06	-3.23549e-06
1690	0.525957	0.246426	0.11381	0.0516947	0.0230197	0.0100025	0.00420995	0.00169475	0.000636748	0.00021088	5.06776e-05	-2.63843e-06	-1.57056e-05	-1.52994e-05	-1.14949e-05	-7.66992e-06	-4.68659e-06	-2.56379e-06	-1.10367e-06	-1.00904e-07	6.03442e-07
1691	0.525998	0.246414	0.113786	0.0516705	0.0229992	0.00998578	0.00419604	0.00168281	0.000626094	0.000201024	4.12966e-05	-1.17574e-05	-2.47031e-05	-2.42697e-05	-2.05036e-05	-1.67645e-05	-1.39038e-05	-1.19339e-05	-1.06536e-05	-9.8558e-06	-9.38099e-06
1692	0.526035	0.246399	0.113758	0.0516447	0.0229781	0.0099693	0.0041833	0.00167292	0.000618354	0.000194965	3.66038e-05	-1.5284e-05	-2.7189e-05	-2.57923e-05	-2.11089e-05	-1.64788e-05	-1.27399e-05	-9.89602e-06	-7.73973e-06	-6.05962e-06	-4.69288e-06
1693	0.526065	0.246378	0.113727	0.0516151	0.0229538	0.00995007	0.00416818	0.00166092	0.000608697	0.000187086	3.01038e-05	-2.06909e-05	-3.17141e-05	-2.95988e-05	-2.43298e-05	-1.92277e-05	-1.51188e-05	-1.19993e-05	-9.65734e-06	-7.87896e-06	-6.49998e-06
1694	0.52609	0.246354	0.113692	0.0515836	0.0229283	0.00993036	0.0041531	0.00164939	0.000599873	0.000180347	2.50009e-05	-2.4483e-05	-3.44374e-05	-3.14389e-05	-2.54334e-05	-1.9714e-05	-1.50865e-05	-1.15315e-05	-8.82416e-06	-6.73936e-06	-5.10293e-06
1695	0.526119	0.246335	0.113664	0.0515595	0.0229108	0.00991905	0.00414677	0.00164687	0.000600229	0.000182885	2.92139e-05	-1.89721e-05	-2.79134e-05	-2.4123e-05	-1.75018e-05	-1.13102e-05	-6.32953e-06	-2.521e-06	3.55742e-07	2.53872e-06	4.21304e-06
1696	0.526142	0.24631	0.113631	0.0515294	0.022887	0.00990095	0.00413305	0.00163627	0.000591747	0.000175765	2.29012e-05	-2.48873e-05	-3.37401e-05	-3.0098e-05	-2.38101e-05	-1.80983e-05	-1.37138e-05	-1.05947e-05	-8.48147e-06	-7.12025e-06	-6.31267e-06
1697	0.526158	0.246279	0.113591	0.0514944	0.0228589	0.009879	0.00411598	0.00162281	0.000580913	0.000166846	1.53958e-05	-3.13263e-05	-3.93492e-05	-3.50351e-05	-2.81753e-05	-2.19485e-05	-1.70733e-05	-1.34617e-05	-1.08336e-05	-8.91885e-06	-7.50543e-06
1698	0.526172	0.246248	0.113553	0.0514616	0.0228337	0.00986078	0.00410324	0.00161423	0.000575446	0.000163737	1.41016e-05	-3.11922e-05	-3.80642e-05	-3.28003e-05	-2.51385e-05	-1.82201e-05	-1.27372e-05	-8.58368e-06	-5.46713e-06	-3.10936e-06	-1.29424e-06
1699	0.526182	0.246213	0.113513	0.0514266	0.0228067	0.00984071	0.00408862	0.0016036	0.000567707	0.00015805	9.85966e-06	-3.44337e-05	-4.06353e-05	-3.49504e-05	-2.70604e-05	-2.00657e-05	-1.46291e-05	-1.06229e-05	-7.73876e-06	-5.68677e-06	-4.24189e-06
1700	0.526191	0.246179	0.113474	0.0513938	0.0227822	0.00982359	0.00407718	0.00159637	0.000563514	0.000156052	9.44587e-06	-3.37011e-05	-3.90703e-05	-3.27791e-05	-2.44449e-05	-1.71217e-05	-1.14373e-05	-7.2374e-06	-4.19303e-06	-1.99787e-06	-4.13791e-07
1701	0.526196	0.246142	0.113432	0.0513584	0.0227552	0.00980383	0.00406296	0.00158615	0.000556092	0.000150539	5.20713e-06	-3.71218e-05	-4.2001e-05	-3.54568e-05	-2.70418e-05	-1.97632e-05	-1.42147e-05	-1.0217e-05	-7.42295e-06	-5.51276e-06	-4.23874e-06
1702	0.526187	0.246091	0.113377	0.0513104	0.0227161	0.0097723	0.00403725	0.00156466	0.000537606	0.000134179	-9.65251e-06	-5.09181e-05	-5.50378e-05	-4.79432e-05	-3.91193e-05	-3.15247e-05	-2.57179e-05	-2.14935e-05	-1.84855e-05	-1.63602e-05	-1.48596e-05
1703	0.526169	0.246035	0.113317	0.0512602	0.0226761	0.00974134	0.00401341	0.00154631	0.00052349	0.000123382	-1.77779e-05	-5.68278e-05	-5.90523e-05	-5.02882e-05	-3.99539e-05	-3.0961e-05	-2.38348e-05	-1.83472e-05	-1.41161e-05	-1.07971e-05	-8.12542e-06
1704	0.526151	0.24598	0.113262	0.0512149	0.0226421	0.00971715	0.00399693	0.00153572	0.000517394	0.000120723	-1.77809e-05	-5.47576e-05	-5.53525e-05	-4.53048e-05	-3.39643e-05	-2.4194e-05	-1.64853e-05	-1.05856e-05	-6.09567e-06	-2.65919e-06	-3.0022e-09
1705	0.526132	0.245925	0.113207	0.0511707	0.0226094	0.00969414	0.00398135	0.00152562	0.000511243	0.000117368	-1.91959e-05	-5.48743e-05	-5.46581e-05	-4.41741e-05	-3.26904e-05	-2.3009e-05	-1.55744e-05	-1.0098e-05	-6.1516e-06	-3.35501e-06	-1.41499e-06
1706	0.526117	0.245876	0.113159	0.0511331	0.0225835	0.0096779	0.00397243	0.001522	0.000511356	0.000120063	-1.47606e-05	-4.93082e-05	-4.84017e-05	-3.75447e-05	-2.59138e-05	-1.62422e-05	-8.92206e-06	-3.6237e-06	1.13317e-07	2.69493e-06	4.43527e-06
1707	0.5261	0.245824	0.113109	0.0510933	0.0225548	0.0096583	0.00395948	0.00151363	0.000505993	0.000116548	-1.72537e-05	-5.13669e-05	-5.04389e-05	-3.98478e-05	-2.86787e-05	-1.95981e-05	-1.29492e-05	-8.36646e-06	-5.3631e-06	-3.51439e-06	-2.49307e-06
1708	0.526066	0.245757	0.113043	0.0510381	0.022511	0.00962359	0.00393149	0.00149032	0.000485828	9.84375e-05	-3.40664e-05	-6.73908e-05	-6.60072e-05	-5.51676e-05	-4.38674e-05	-3.47088e-05	-2.79893e-05	-2.3311e-05	-2.01648e-05	-1.8111e-05	-1.68127e-05
1709	0.526023	0.245683	0.112972	0.0509806	0.0224664	0.00958975	0.00390589	0.00147091	0.000471062	8.72362e-05	-4.24512e-05	-7.34637e-05	-7.01009e-05	-5.74957e-05	-4.45608e-05	-3.38429e-05	-2.56023e-05	-1.94176e-05	-1.47661e-05	-1.12013e-05	-8.38485e-06
1710	0.525979	0.24561	0.112905	0.0509267	0.0224265	0.00956131	0.0038863	0.00145794	0.000463023	8.28918e-05	-4.39958e-05	-7.28585e-05	-6.78255e-05	-5.39119e-05	-3.99507e-05	-2.84345e-05	-1.95885e-05	-1.29686e-05	-8.03851e-06	-4.34437e-06	-1.5446e-06
1711	0.525926	0.24553	0.11283	0.0508667	0.0223807	0.00952707	0.00386077	0.00143875	0.000448367	7.14325e-05	-5.32306e-05	-8.05812e-05	-7.45631e-05	-6.00601e-05	-4.58114e-05	-3.4242e-05	-2.55276e-05	-1.91874e-05	-1.46568e-05	-1.14593e-05	-9.23477e-06
1712	0.525861	0.245439	0.112747	0.0507992	0.0223284	0.0094871	0.00383016	0.00141505	0.000429724	5.64945e-05	-6.54353e-05	-9.07472e-05	-8.31864e-05	-6.74939e-05	-5.23056e-05	-3.99712e-05	-3.06103e-05	-2.36999e-05	-1.8643e-05	-1.4938e-05	-1.22047e-05
1713	0.525794	0.245349	0.112667	0.0507363	0.022282	0.00945421	0.00380757	0.00140017	0.000420605	5.17099e-05	-6.69215e-05	-8.96841e-05	-8.01182e-05	-6.28186e-05	-4.63168e-05	-3.28876e-05	-2.25965e-05	-1.48817e-05	-9.11827e-06	-4.78455e-06	-1.48624e-06
1714	0.525718	0.245253	0.112581	0.0506686	0.0222311	0.0094167	0.00378015	0.00138011	0.000405813	4.06335e-05	-7.54171e-05	-9.64341e-05	-8.57426e-05	-6.77833e-05	-5.09767e-05	-3.75172e-05	-2.74119e-05	-2.00559e-05	-1.47925e-05	-1.10764e-05	-8.49557e-06
1715	0.525633	0.245149	0.112489	0.0505956	0.0221758	0.00937554	0.00374963	0.00135738	0.000388736	2.76453e-05	-8.54459e-05	-0.000104315	-9.20552e-05	-7.29417e-05	-5.5273e-05	-4.11539e-05	-3.0525e-05	-2.2731e-05	-1.70771e-05	-1.29882e-05	-1.00288e-05
1716	0.525554	0.245053	0.112407	0.0505345	0.0221334	0.00934816	0.00373355	0.00134965	0.000387119	3.05121e-05	-7.92757e-05	-9.56915e-05	-8.15929e-05	-6.10835e-05	-4.23398e-05	-2.73784e-05	-1.6076e-05	-7.73135e-06	-1.61654e-06	2.86676e-06	6.17018e-06
1717	0.525457	0.244942	0.11231	0.0504579	0.022075	0.00930391	0.00369962	0.00132294	0.000365289	1.18367e-05	-9.60474e-05	-0.000111468	-9.70363e-05	-7.66785e-05	-5.84439e-05	-4.42569e-05	-3.39276e-05	-2.67064e-05	-2.18303e-05	-1.86754e-05	-1.67717e-05
1718	0.525354	0.244825	0.11221	0.0503798	0.0220168	0.00926127	0.0036687	0.00130061	0.000349247	4.3165e-07	-0.000103977	-0.000116724	-0.000100163	-7.80322e-05	-5.82468e-05	-4.2633e-05	-3.0929e-05	-2.23328e-05	-1.60424e-05	-1.1405e-05	-7.92918e-06
1719	0.525244	0.244705	0.112109	0.0503019	0.0219596	0.00922039	0.00363997	0.00128077	0.000335842	-8.31996e-06	-0.000109358	-0.000119658	-0.000101315	-7.78887e-05	-5.71657e-05	-4.08844e-05	-2.8723e-05	-1.98389e-05	-1.34044e-05	-8.75161e-06	-5.3817e-06
1720	0.525121	0.244574	0.111998	0.0502151	0.0218941	0.00917152	0.00360343	0.00125314	0.000314561	-2.51107e-05	-0.000122999	-0.000131112	-0.000111277	-8.68593e-05	-6.55093e-05	-4.88669e-05	-3.65391e-05	-2.76323e-05	-2.12813e-05	-1.67907e-05	-1.36406e-05
1721	0.524988	0.244435	0.111881	0.0501245	0.0218263	0.0091215	0.00356673	0.00122623	0.000294808	-3.9609e-05	-0.000133606	-0.000138798	-0.000116731	-9.05706e-05	-6.78215e-05	-5.00204e-05	-3.66999e-05	-2.69124e-05	-1.97532e-05	-1.44983e-05	-1.06067e-05
1722	0.524847	0.244293	0.111763	0.0500339	0.0217596	0.00907354	0.00353275	0.0012025	0.000278573	-5.03781e-05	-0.000140372	-0.00014262	-0.000118376	-9.06005e-05	-6.6651e-05	-4.79594e-05	-3.39836e-05	-2.37227e-05	-1.62348e-05	-1.07691e-05	-6.76637e-06
1723	0.524695	0.24414	0.111636	0.0499368	0.0216873	0.00902037	0.00349379	0.00117387	0.00025735	-6.63112e-05	-0.000152554	-0.000152166	-0.000126098	-9.70887e-05	-7.23406e-05	-5.31717e-05	-3.89573e-05	-2.86366e-05	-2.1223e-05	-1.59331e-05	-1.21823e-05
1724	0.524534	0.243984	0.111508	0.0498389	0.0216154	0.00896866	0.00345707	0.0011481	0.000239541	-7.83452e-05	-0.000160385	-0.000156923	-0.000128588	-9.78907e-05	-7.18673e-05	-5.17155e-05	-3.67233e-05	-2.57656e-05	-1.78087e-05	-1.20341e-05	-7.8312e-06
1725	0.524366	0.243822	0.111376	0.0497396	0.021543	0.00891697	0.0034207	0.00112283	0.000222239	-8.99683e-05	-0.00016798	-0.000161681	-0.00013137	-9.9321e-05	-7.23997e-05	-5.16816e-05	-3.63667e-05	-2.52668e-05	-1.73025e-05	-1.1623e-05	-7.59476e-06
1726	0.52419	0.243655	0.111241	0.0496379	0.0214691	0.00886428	0.00338362	0.00109699	0.000204393	-0.000102163	-0.000176215	-0.000167168	-0.000134975	-0.000101664	-7.3921e-05	-5.26932e-05	-3.70875e-05	-2.58479e-05	-1.78461e-05	-1.21951e-05	-8.23511e-06
1727	0.524005	0.243481	0.111102	0.0495333	0.0213931	0.00881008	0.00334538	0.00107021	0.000185745	-0.000115085	-0.000185133	-0.000173307	-0.000139206	-0.0001046	-7.59941e-05	-5.42028e-05	-3.82391e-05	-2.67795e-05	-1.86473e-05	-1.29213e-05	-8.91726e-06
1728	0.523813	0.243304	0.110961	0.0494284	0.0213177	0.00875713	0.00330882	0.0010454	0.000169263	-0.000125702	-0.000191643	-0.000176956	-0.000140875	-0.000104907	-7.53706e-05	-5.29486e-05	-3.6559e-05	-2.48116e-05	-1.64825e-05	-1.06176e-05	-6.51038e-06
1729	0.523609	0.243118	0.110813	0.0493168	0.0212364	0.00869858	0.00326684	0.0010152	0.000147334	-0.000141892	-0.000203894	-0.000186543	-0.000148695	-0.000111591	-8.13587e-05	-5.85471e-05	-4.19787e-05	-3.0196e-05	-2.19286e-05	-1.61898e-05	-1.22511e-05
1730	0.52341	0.242939	0.110674	0.0492171	0.0211681	0.00865406	0.00323964	0.00100042	0.000141382	-0.000141584	-0.000199145	-0.000178629	-0.000138508	-9.97487e-05	-6.82845e-05	-4.45264e-05	-2.72007e-05	-1.47819e-05	-5.95212e-06	3.07957e-07	4.74948e-06
1731	0.523206	0.242757	0.110533	0.0491149	0.0210969	0.00860594	0.00320789	0.000979955	0.000128493	-0.000149562	-0.000204103	-0.000181905	-0.000141045	-0.000102212	-7.11431e-05	-4.81122e-05	-3.17494e-05	-2.04628e-05	-1.28889e-05	-7.97783e-06	-4.9581e-06
1732	0.523008	0.242584	0.110402	0.049023	0.0210364	0.00856861	0.00318698	0.00097038	0.000126569	-0.000146431	-0.000197716	-0.00017349	-0.000131425	-9.19208e-05	-6.05132e-05	-3.73322e-05	-2.09072e-05	-9.57572e-06	-1.9246e-06	3.13103e-06	6.387e-06
1733	0.522815	0.242415	0.110276	0.0489359	0.02098	0.00853447	0.00316823	0.00096187	0.0001246	-0.000144451	-0.000193574	-0.000168399	-0.000126194	-8.7079e-05	-5.63941e-05	-3.41373e-05	-1.87493e-05	-8.5094e-06	-1.96815e-06	1.98029e-06	4.14194e-06
1734	0.522621	0.242247	0.11015	0.0488486	0.0209227	0.0084987	0.0031471	0.00095028	0.000118936	-0.000146678	-0.000194036	-0.00016819	-0.000126004	-8.73196e-05	-5.72856e-05	-3.57712e-05	-2.11315e-05	-1.15905e-05	-5.66427e-06	-2.22687e-06	-4.61753e-07
1735	0.522427	0.242081	0.110025	0.0487629	0.020867	0.00846419	0.00312701	0.000939575	0.000114098	-0.000148038	-0.00019349	-0.000166739	-0.000124255	-8.56108e-05	-5.57791e-05	-3.45126e-05	-2.00941e-05	-1.07046e-05	-4.83815e-06	-1.36006e-06	5.45668e-07
1736	0.522236	0.241917	0.109904	0.0486805	0.0208141	0.00843232	0.00310927	0.000930966	0.000111148	-0.000147665	-0.000191319	-0.000163734	-0.000120998	-8.24291e-05	-5.28354e-05	-3.18657e-05	-1.77411e-05	-8.60951e-06	-2.95043e-06	3.72757e-07	2.17052e-06
1737	0.522052	0.241761	0.109791	0.0486057	0.0207685	0.00840719	0.00309782	0.000928244	0.000113729	-0.000142065	-0.000184181	-0.000155982	-0.000113184	-7.48598e-05	-4.56594e-05	-2.51347e-05	-1.14495e-05	-2.72185e-06	2.58163e-06	5.59957e-06	7.13821e-06
1738	0.521874	0.241611	0.109684	0.0485358	0.0207269	0.00838521	0.00308861	0.000926905	0.000116897	-0.000136614	-0.000177866	-0.000149677	-0.000107397	-6.98608e-05	-4.15685e-05	-2.19798e-05	-9.20608e-06	-1.33834e-06	3.16758e-06	5.45138e-06	6.3148e-06
1739	0.521715	0.24148	0.109594	0.0484828	0.0207013	0.00837831	0.0030937	0.000939193	0.000133135	-0.000118534	-0.000159259	-0.000131316	-8.96999e-05	-5.3019e-05	-2.56285e-05	-6.90371e-06	5.09114e-06	1.22878e-05	1.62378e-05	1.80794e-05	1.86078e-05
1740	0.521571	0.241362	0.109516	0.0484394	0.0206832	0.00837685	0.00310228	0.000953138	0.000149317	-0.00010211	-0.000143804	-0.000117519	-7.7908e-05	-4.33638e-05	-1.81117e-05	-1.45351e-06	8.58363e-06	1.39452e-05	1.61823e-05	1.64246e-05	1.54547e-05
1741	0.521432	0.241247	0.109439	0.0483943	0.0206613	0.00836989	0.00310382	0.000958753	0.00015613	-9.58584e-05	-0.000139108	-0.000114864	-7.74558e-05	-4.50749e-05	-2.18295e-05	-6.95848e-06	1.53882e-06	5.61432e-06	6.813e-06	6.25147e-06	4.69625e-06
1742	0.521308	0.241147	0.109374	0.0483613	0.0206505	0.00837334	0.0031154	0.000974313	0.000173053	-7.91082e-05	-0.00012333	-0.000100382	-6.42948e-05	-3.30877e-05	-1.07761e-05	3.44161e-06	1.15738e-05	1.55603e-05	1.69231e-05	1.67501e-05	1.57775e-05
1743	0.521195	0.241054	0.109316	0.0483317	0.0206414	0.00837674	0.00312548	0.000987116	0.0001861	-6.72414e-05	-0.000113368	-9.26063e-05	-5.87232e-05	-2.9591e-05	-9.15646e-06	3.40217e-06	1.00839e-05	1.28029e-05	1.30469e-05	1.18668e-05	9.9621e-06
1744	0.521096	0.240974	0.109267	0.0483108	0.0206395	0.00838632	0.00314092	0.00100472	0.00020361	-5.10488e-05	-9.90528e-05	-8.03117e-05	-4.83488e-05	-2.09068e-05	-1.876e-06	9.57776e-06	1.54403e-05	1.75992e-05	1.75104e-05	1.61926e-05	1.43151e-05
1745	0.521021	0.240916	0.109238	0.0483071	0.0206532	0.00840993	0.00316918	0.00103415	0.000232155	-2.44712e-05	-7.48902e-05	-5.86279e-05	-2.89917e-05	-3.61854e-06	1.3639e-05	2.36114e-05	2.82587e-05	2.94314e-05	2.85447e-05	2.65776e-05	2.41626e-05
1746	0.520964	0.240871	0.10922	0.0483109	0.0206714	0.00843565	0.0031974	0.00106164	0.00025709	-2.99855e-06	-5.71836e-05	-4.46371e-05	-1.84756e-05	3.75078e-06	1.82122e-05	2.57253e-05	2.82166e-05	2.74955e-05	2.49346e-05	2.14726e-05	1.77067e-05
1747	0.520921	0.240836	0.109208	0.0483186	0.0206913	0.00846122	0.00322405	0.00108653	0.000278702	1.47161e-05	-4.3429e-05	-3.45845e-05	-1.17029e-05	7.73062e-06	1.98919e-05	2.55702e-05	2.66488e-05	2.48879e-05	2.16118e-05	1.77147e-05	1.37545e-05
1748	0.52089	0.240811	0.109203	0.0483302	0.0207132	0.00848747	0.00325043	0.00111056	0.000299157	3.12066e-05	-3.07854e-05	-2.53929e-05	-5.44236e-06	1.1614e-05	2.19306e-05	2.62466e-05	2.6382e-05	2.40314e-05	2.04554e-05	1.64905e-05	1.26437e-05
1749	0.520876	0.240799	0.109208	0.0483508	0.0207424	0.00851981	0.0032821	0.0011394	0.000324163	5.21745e-05	-1.36111e-05	-1.15348e-05	5.66743e-06	2.05475e-05	2.9216e-05	3.23445e-05	3.16775e-05	2.88341e-05	2.5006e-05	2.09679e-05	1.71743e-05
1750	0.520885	0.240806	0.109229	0.0483839	0.0207821	0.00856105	0.00332143	0.00117491	0.000355102	7.84763e-05	8.40037e-06	6.72681e-06	2.07794e-05	3.30913e-05	3.97127e-05	4.12365e-05	3.93249e-05	3.55186e-05	3.09392e-05	2.63018e-05	2.20115e-05
1751	0.5209	0.240815	0.109249	0.0484126	0.0208149	0.00859325	0.00335002	0.00119832	0.000372789	9.05742e-05	1.53973e-05	9.26804e-06	1.95432e-05	2.87178e-05	3.27688e-05	3.22024e-05	2.85939e-05	2.34046e-05	1.76867e-05	1.20979e-05	6.99688e-06
1752	0.520927	0.240833	0.109274	0.0484458	0.020851	0.00862819	0.00338122	0.00122456	0.000393857	0.000106833	2.75242e-05	1.806e-05	2.58008e-05	3.31817e-05	3.60901e-05	3.49341e-05	3.11941e-05	2.6246e-05	2.10686e-05	1.62589e-05	1.2127e-05
1753	0.520969	0.240862	0.109308	0.0484846	0.0208912	0.0086663	0.00341494	0.00125293	0.000416806	0.000124826	4.12785e-05	2.83694e-05	3.34274e-05	3.88006e-05	4.02655e-05	3.81158e-05	3.37237e-05	2.8369e-05	2.2949e-05	1.79925e-05	1.37542e-05
1754	0.521019	0.240896	0.109344	0.0485238	0.0209304	0.00870212	0.00344554	0.00127759	0.000435639	0.000138409	5.04025e-05	3.38657e-05	3.60748e-05	3.92772e-05	3.91317e-05	3.58154e-05	3.05949e-05	2.46596e-05	1.88324e-05	1.35838e-05	9.12405e-06
1755	0.521072	0.240929	0.109377	0.0485584	0.0209637	0.00873139	0.00346924	0.00129526	0.000447572	0.000145317	5.31632e-05	3.33696e-05	3.31385e-05	3.46029e-05	3.32962e-05	2.9275e-05	2.36992e-05	1.76684e-05	1.19333e-05	6.90796e-06	2.76063e-06
1756	0.521136	0.240971	0.109417	0.0485987	0.0210021	0.00876578	0.00349832	0.00131881	0.000466013	0.000159451	6.39121e-05	4.16371e-05	3.97322e-05	4.02014e-05	3.8443e-05	3.43875e-05	2.9085e-05	2.35435e-05	1.84407e-05	1.41339e-05	1.0749e-05
1757	0.521194	0.241003	0.109445	0.0486259	0.0210264	0.00878527	0.00351193	0.00132644	0.000468166	0.000156935	5.76222e-05	3.2425e-05	2.83361e-05	2.72203e-05	2.43357e-05	1.94853e-05	1.36102e-05	7.62996e-06	2.15263e-06	-2.5166e-06	-6.28997e-06
1758	0.52125	0.241033	0.10947	0.0486496	0.0210478	0.0088026	0.00352451	0.00133433	0.000471998	0.000157588	5.60392e-05	2.94864e-05	2.48011e-05	2.37071e-05	2.13249e-05	1.73357e-05	1.25792e-05	7.89559e-06	3.83288e-06	6.53607e-07	-1.58296e-06
1759	0.521309	0.241064	0.109496	0.0486747	0.0210708	0.00882208	0.0035398	0.00134553	0.000479693	0.000162573	5.91441e-05	3.14587e-05	2.62545e-05	2.51071e-05	2.29958e-05	1.94789e-05	1.52949e-05	1.1204e-05	7.69442e-06	4.98505e-06	3.10493e-06
1760	0.521365	0.241091	0.109518	0.0486944	0.0210882	0.00883592	0.00354948	0.00135115	0.000481793	0.000161887	5.64179e-05	2.73547e-05	2.13036e-05	1.97003e-05	1.73952e-05	1.38376e-05	9.68008e-06	5.61944e-06	2.09993e-06	-6.86887e-07	-2.72622e-06
1761	0.521413	0.241109	0.109529	0.0487044	0.0210962	0.00884091	0.0035509	0.00134912	0.000476862	0.00015477	4.78385e-05	1.79476e-05	1.15795e-05	1.00391e-05	8.05896e-06	4.99092e-06	1.4132e-06	-2.03062e-06	-4.93097e-06	-7.11604e-06	-8.57941e-06
1762	0.521461	0.241127	0.109541	0.0487154	0.0211062	0.00884888	0.00355641	0.00135231	0.000478213	0.000154941	4.74777e-05	1.7616e-05	1.1715e-05	1.09535e-05	9.95166e-06	7.9695e-06	5.51552e-06	3.18376e-06	1.35127e-06	1.70662e-07	-3.6085e-07
1763	0.5215	0.241136	0.109544	0.0487176	0.0211076	0.00884861	0.00355392	0.00134761	0.000471706	0.000147144	3.89069e-05	8.70247e-06	2.77307e-06	2.1801e-06	1.44064e-06	-2.67377e-07	-2.49624e-06	-4.6933e-06	-6.50686e-06	-7.79716e-06	-8.57077e-06
1764	0.521532	0.241139	0.109541	0.0487155	0.0211058	0.00884611	0.00355019	0.00134266	0.000465849	0.00014085	3.26411e-05	2.85474e-06	-2.36875e-06	-2.06985e-06	-1.81851e-06	-2.50359e-06	-3.72367e-06	-4.95419e-06	-5.85676e-06	-6.29373e-06	-6.26581e-06
1765	0.521565	0.241142	0.10954	0.0487152	0.0211066	0.00884707	0.00355066	0.00134251	0.000465294	0.00014023	3.23013e-05	3.07416e-06	-1.4043e-06	-2.66846e-07	8.38325e-07	9.62923e-07	4.67705e-07	-1.47208e-07	-5.55024e-07	-6.20336e-07	-3.39834e-07
1766	0.52159	0.241138	0.109532	0.0487083	0.0211011	0.00884185	0.00354503	0.00133623	0.000458458	0.00013307	2.50655e-05	-4.0437e-06	-8.28783e-06	-6.87654e-06	-5.5217e-06	-5.21771e-06	-5.63258e-06	-6.28019e-06	-6.83621e-06	-7.15952e-06	-7.23574e-06
1767	0.521616	0.241135	0.109526	0.0487047	0.0210996	0.00884148	0.00354501	0.00133626	0.00045858	0.000133471	2.59602e-05	-2.47733e-06	-5.93425e-06	-3.68239e-06	-1.48413e-06	-3.68642e-07	-2.34181e-08	3.1072e-08	1.22212e-07	4.0079e-07	8.94729e-07
1768	0.521648	0.241139	0.109526	0.0487074	0.0211047	0.00884768	0.00355147	0.00134259	0.000464705	0.000139483	3.19859e-05	3.66113e-06	3.6347e-07	2.76696e-06	5.065e-06	6.19785e-06	6.46069e-06	6.32661e-06	6.12451e-06	6.01179e-06	6.02563e-06
1769	0.521675	0.241137	0.109521	0.0487042	0.0211032	0.0088468	0.00355025	0.0013406	0.00046184	0.000135806	2.76134e-05	-1.30496e-06	-5.13302e-06	-3.23837e-06	-1.46095e-06	-8.81799e-07	-1.21531e-06	-1.98831e-06	-2.86496e-06	-3.67657e-06	-4.37245e-06
1770	0.52171	0.241143	0.109523	0.0487085	0.0211097	0.00885433	0.00355793	0.00134803	0.000468944	0.000142698	3.44601e-05	5.6591e-06	2.07879e-06	4.31528e-06	6.49878e-06	7.52855e-06	7.68044e-06	7.42583e-06	7.10436e-06	6.89167e-06	6.8467e-06
1771	0.52174	0.241144	0.10952	0.0487068	0.0211096	0.00885461	0.00355772	0.00134688	0.000466752	0.000139525	3.04298e-05	8.88449e-07	-3.34805e-06	-1.72242e-06	-1.38191e-07	2.78937e-07	-2.11356e-07	-1.14679e-06	-2.19199e-06	-3.17271e-06	-4.03034e-06
1772	0.521765	0.24114	0.109511	0.0487004	0.0211051	0.00885095	0.00355404	0.00134279	0.000462184	0.000134596	2.53179e-05	-4.22697e-06	-8.31646e-06	-6.42719e-06	-4.492e-06	-3.65753e-06	-3.67648e-06	-4.09192e-06	-4.56874e-06	-4.92981e-06	-5.11187e-06
1773	0.521803	0.241148	0.109516	0.0487074	0.0211146	0.00886191	0.00356556	0.00135443	0.00047386	0.000146383	3.73537e-05	8.19117e-06	4.58659e-06	7.02557e-06	9.5413e-06	1.09608e-05	1.15127e-05	1.16419e-05	1.16759e-05	1.17873e-05	1.20358e-05
1774	0.521835	0.24115	0.109513	0.0487061	0.0211148	0.00886237	0.00356538	0.00135314	0.000471293	0.000142549	3.23248e-05	2.04015e-06	-2.64123e-06	-1.26771e-06	1.63736e-07	4.57579e-07	-1.72058e-07	-1.28831e-06	-2.5666e-06	-3.83422e-06	-5.02898e-06
1775	0.521871	0.241156	0.109514	0.048709	0.0211195	0.00886785	0.00357081	0.00135812	0.00047575	0.000146597	3.61425e-05	5.81392e-06	1.25526e-06	2.89188e-06	4.70386e-06	5.47982e-06	5.42549e-06	4.97559e-06	4.4571e-06	4.04808e-06	3.81777e-06
1776	0.521922	0.241176	0.10953	0.0487255	0.0211375	0.00888633	0.00358893	0.00137545	0.000492205	0.000162242	5.11127e-05	2.02428e-05	1.52499e-05	1.65248e-05	1.80152e-05	1.84839e-05	1.81169e-05	1.7335e-05	1.64546e-05	1.56456e-05	1.49702e-05
1777	0.521977	0.241198	0.109545	0.0487403	0.0211523	0.0089001	0.00360091	0.00138526	0.000499757	0.00016764	5.45139e-05	2.18083e-05	1.51159e-05	1.47961e-05	1.47681e-05	1.37724e-05	1.19801e-05	9.80279e-06	7.55247e-06	5.39769e-06	3.4012e-06
1778	0.522041	0.241228	0.109567	0.0487614	0.0211728	0.00891924	0.00361806	0.0014002	0.000512569	0.000178563	6.38503e-05	2.98606e-05	2.21607e-05	2.10766e-05	2.04971e-05	1.91383e-05	1.7154e-05	1.49437e-05	1.28121e-05	1.09231e-05	9.33633e-06
1779	0.522113	0.241265	0.109595	0.0487867	0.0211965	0.00894073	0.00363681	0.00141609	0.000525742	0.000189321	7.25359e-05	3.68002e-05	2.764e-05	2.53336e-05	2.37245e-05	2.14904e-05	1.87531e-05	1.58864e-05	1.3173e-05	1.07583e-05	8.68558e-06
1780	0.522188	0.241301	0.109621	0.0488091	0.0212163	0.00895746	0.00365015	0.00142603	0.000532565	0.000193418	7.4332e-05	3.66939e-05	2.59795e-05	2.24114e-05	1.97825e-05	1.67271e-05	1.3332e-05	9.94341e-06	6.82235e-06	4.09684e-06	1.79612e-06
1781	0.52227	0.241344	0.109652	0.0488365	0.0212407	0.0089787	0.00366806	0.00144076	0.000544507	0.00020306	8.21754e-05	4.32007e-05	3.15481e-05	2.73742e-05	2.44113e-05	2.12426e-05	1.79131e-05	1.47351e-05	1.19425e-05	9.64153e-06	7.84343e-06
1782	0.522355	0.241389	0.109684	0.0488631	0.0212635	0.00899768	0.00368316	0.00145222	0.000552756	0.000208619	8.55532e-05	4.48476e-05	3.18379e-05	2.66034e-05	2.28069e-05	1.89727e-05	1.50976e-05	1.14552e-05	8.24869e-06	5.55917e-06	3.37784e-06
1783	0.522443	0.241435	0.109715	0.0488886	0.0212847	0.00901479	0.00369631	0.00146176	0.000559206	0.000212567	8.75627e-05	4.54134e-05	3.13719e-05	2.54359e-05	2.11967e-05	1.71196e-05	1.31548e-05	9.53985e-06	6.4507e-06	3.94841e-06	2.0095e-06
1784	0.522532	0.24148	0.109746	0.0489131	0.0213048	0.00903071	0.00370831	0.00147027	0.000564816	0.000215893	8.91835e-05	4.58265e-05	3.09814e-05	2.45569e-05	2.00667e-05	1.59128e-05	1.19949e-05	8.5117e-06	5.60916e-06	3.32572e-06	1.62075e-06
1785	0.52263	0.241534	0.109785	0.0489446	0.0213316	0.00905332	0.00372707	0.00148568	0.000577483	0.000226446	9.81965e-05	5.37829e-05	3.82643e-05	3.14565e-05	2.67936e-05	2.26133e-05	1.87653e-05	1.54106e-05	1.26671e-05	1.05529e-05	9.01304e-06
1786	0.522741	0.241598	0.109832	0.048984	0.0213654	0.00908222	0.00375144	0.00150605	0.000594479	0.000240703	0.000110278	6.41541e-05	4.7288e-05	3.94005e-05	3.38465e-05	2.89008e-05	2.43656e-05	2.03664e-05	1.69965e-05	1.42568e-05	1.20811e-05
1787	0.522852	0.241661	0.109876	0.0490185	0.0213931	0.00910382	0.00376753	0.00151728	0.000601563	0.000244343	0.000111102	6.26867e-05	4.39487e-05	3.4514e-05	2.76599e-05	2.16006e-05	1.60929e-05	1.12304e-05	7.08403e-06	3.64029e-06	8.24067e-07
1788	0.522961	0.241721	0.109916	0.0490487	0.0214161	0.00912082	0.00377923	0.00152448	0.000605129	0.000245089	0.000109759	5.98713e-05	4.01638e-05	3.01614e-05	2.30578e-05	1.70011e-05	1.16982e-05	7.20514e-06	3.56561e-06	7.46133e-07	-1.34301e-06
1789	0.523065	0.241774	0.109949	0.0490711	0.0214316	0.00913053	0.00378405	0.0015253	0.00060284	0.000240529	0.000103649	5.28041e-05	3.26032e-05	2.24581e-05	1.54679e-05	9.70543e-06	4.81848e-06	8.17651e-07	-2.28853e-06	-4.5607e-06	-6.10999e-06
1790	0.523166	0.241823	0.109978	0.0490909	0.0214451	0.00913902	0.0037885	0.00152663	0.000601926	0.000238177	0.000100539	4.94747e-05	2.94592e-05	1.97882e-05	1.3466e-05	8.49123e-06	4.45527e-06	1.32716e-06	-9.14564e-07	-2.35172e-06	-3.10991e-06
1791	0.523265	0.241871	0.110006	0.0491099	0.0214583	0.00914773	0.00379366	0.0015291	0.000602515	0.000237605	9.93896e-05	4.81884e-05	2.83431e-05	1.9036e-05	1.31812e-05	8.70844e-06	5.15928e-06	2.46785e-06	5.89554e-07	-5.71681e-07	-1.14918e-06
1792	0.523359	0.241914	0.110029	0.0491234	0.0214661	0.00915141	0.00379403	0.00152697	0.000598631	0.000232616	9.3811e-05	4.23982e-05	2.25937e-05	1.34763e-05	7.88008e-06	3.67723e-06	3.70207e-07	-2.131e-06	-3.88388e-06	-4.98905e-06	-5.57853e-06
1793	0.523454	0.241958	0.110054	0.0491397	0.0214775	0.00915929	0.00379927	0.00153033	0.000600824	0.000234239	9.53384e-05	4.41739e-05	2.48447e-05	1.6335e-05	1.14081e-05	7.88671e-06	5.24174e-06	3.36549e-06	2.19287e-06	1.62276e-06	1.52731e-06
1794	0.523548	0.242001	0.110077	0.0491548	0.0214877	0.00916587	0.00380312	0.00153214	0.000601219	0.000233736	9.43344e-05	4.29398e-05	2.35417e-05	1.50367e-05	1.01232e-05	6.57995e-06	3.85048e-06	1.81241e-06	3.94987e-07	-5.02549e-07	-1.00398e-06
1795	0.523643	0.242044	0.110101	0.0491704	0.0214986	0.00917341	0.00380809	0.00153521	0.00060299	0.000234711	9.49009e-05	4.33705e-05	2.40098e-05	1.56379e-05	1.08979e-05	7.53301e-06	4.96724e-06	3.07017e-06	1.77124e-06	9.75115e-07	5.66537e-07
1796	0.523747	0.242096	0.110134	0.0491945	0.0215179	0.00918944	0.00382157	0.00154677	0.000613197	0.000244043	0.000103721	5.19332e-05	3.24759e-05	2.40938e-05	1.93779e-05	1.60376e-05	1.34775e-05	1.15581e-05	1.0207e-05	9.33113e-06	8.81958e-06
1797	0.523846	0.242142	0.11016	0.049211	0.0215289	0.00919624	0.00382498	0.00154743	0.000611664	0.000240775	9.90751e-05	4.61624e-05	2.57417e-05	1.64892e-05	1.0947e-05	6.79301e-06	3.41419e-06	6.63221e-07	-1.53391e-06	-3.26793e-06	-4.64535e-06
1798	0.523936	0.24218	0.110176	0.0492188	0.0215315	0.00919519	0.00382113	0.00154148	0.000604237	0.000232411	9.02076e-05	3.71238e-05	1.67782e-05	7.77989e-06	2.62399e-06	-1.04186e-06	-3.84828e-06	-5.95093e-06	-7.42624e-06	-8.36387e-06	-8.86755e-06
1799	0.524023	0.242214	0.110191	0.0492256	0.0215342	0.00919516	0.00381928	0.00153849	0.000600694	0.000228815	8.69449e-05	3.44725e-05	1.49241e-05	6.83565e-06	2.64794e-06	-2.94048e-08	-1.85272e-06	-2.99468e-06	-3.54311e-06	-3.59574e-06	-3.26273e-06
1800	0.524105	0.242244	0.110202	0.0492286	0.0215334	0.00919222	0.00381488	0.0015332	0.000595015	0.00022313	8.15345e-05	2.95113e-05	1.04975e-05	2.95971e-06	-7.11471e-07	-2.94e-06	-4.40308e-06	-5.28507e-06	-5.67919e-06	-5.68457e-06	-5.41033e-06
1801	0.524183	0.242271	0.110211	0.0492307	0.0215326	0.00918978	0.00381152	0.00152942	0.000591227	0.000219661	7.86089e-05	2.72608e-05	8.97599e-06	2.16276e-06	-8.26974e-07	-2.43986e-06	-3.36337e-06	-3.78327e-06	-3.78831e-06	-3.46948e-06	-2.92568e-06
1802	0.52426	0.242297	0.110219	0.049233	0.0215323	0.00918821	0.00380928	0.00152694	0.000588827	0.000217587	7.70187e-05	2.62299e-05	8.5113e-06	2.22195e-06	-3.17669e-07	-1.57071e-06	-2.23006e-06	-2.47926e-06	-2.40015e-06	-2.07428e-06	-1.59014e-06
1803	0.524339	0.242326	0.110231	0.0492383	0.0215354	0.00919025	0.00381078	0.00152823	0.000590166	0.000219175	7.89744e-05	2.85997e-05	1.1285e-05	5.34975e-06	3.09124e-06	2.0367e-06	1.49354e-06	1.28499e-06	1.33978e-06	1.58864e-06	1.95568e-06
1804	0.524408	0.242344	0.110232	0.0492336	0.0215283	0.0091819	0.00380164	0.00151859	0.000580242	0.000209128	6.89008e-05	1.85365e-05	1.22039e-06	-4.76045e-06	-7.12626e-06	-8.35529e-06	-9.13713e-06	-9.64016e-06	-9.92456e-06	-1.00476e-05	-1.00736e-05
1805	0.524468	0.242354	0.110225	0.0492223	0.0215156	0.00916904	0.00378899	0.00150641	0.000568747	0.000198489	5.92332e-05	9.90269e-06	-6.3583e-06	-1.12903e-05	-1.26276e-05	-1.28521e-05	-1.26496e-05	-1.21803e-05	-1.14944e-05	-1.06386e-05	-9.6676e-06
1806	0.524535	0.242374	0.11023	0.0492232	0.0215164	0.00917061	0.00379167	0.00151035	0.000574062	0.000205244	6.74449e-05	1.95407e-05	4.63523e-06	9.60939e-07	7.68279e-07	1.56967e-06	2.67996e-06	3.94316e-06	5.31501e-06	6.75445e-06	8.21175e-06
1807	0.524592	0.242382	0.110224	0.0492128	0.0215052	0.0091594	0.00378064	0.00149949	0.000563356	0.000194638	5.68521e-05	8.83673e-06	-6.33181e-06	-1.04376e-05	-1.12356e-05	-1.121e-05	-1.10367e-05	-1.08587e-05	-1.07062e-05	-1.06056e-05	-1.05928e-05
1808	0.524651	0.242395	0.110222	0.0492078	0.0215004	0.00915564	0.00377803	0.00149806	0.000563115	0.000195587	5.89798e-05	1.21117e-05	-1.95303e-06	-5.00134e-06	-4.7815e-06	-3.76379e-06	-2.6054e-06	-1.42854e-06	-2.41709e-07	9.49236e-07	2.12768e-06
1809	0.524702	0.242399	0.110213	0.0491958	0.0214886	0.00914468	0.00376793	0.00148872	0.000554441	0.000187491	5.13582e-05	4.84564e-06	-8.99593e-06	-1.19594e-05	-1.17918e-05	-1.09571e-05	-1.01033e-05	-9.34251e-06	-8.67404e-06	-8.09647e-06	-7.62163e-06
1810	0.524756	0.242408	0.110209	0.0491895	0.0214832	0.00914083	0.0037656	0.0014878	0.000554825	0.000189092	5.40913e-05	8.62172e-06	-4.26795e-06	-6.36707e-06	-5.41314e-06	-3.85582e-06	-2.32612e-06	-9.18516e-07	3.84862e-07	1.6013e-06	2.7331e-06
1811	0.524813	0.24242	0.110207	0.0491863	0.0214808	0.00913972	0.00376565	0.00148878	0.000556553	0.000191405	5.68389e-05	1.16543e-05	-1.09947e-06	-3.20705e-06	-2.39702e-06	-1.10683e-06	4.61242e-08	9.80837e-07	1.72731e-06	2.3129e-06	2.7476e-06
1812	0.524863	0.242424	0.110199	0.0491754	0.0214705	0.00913035	0.00375707	0.00148076	0.000548898	0.000183972	4.95041e-05	4.30765e-06	-8.55834e-06	-1.08662e-05	-1.0329e-05	-9.36609e-06	-8.57594e-06	-8.02107e-06	-7.65435e-06	-7.43327e-06	-7.33474e-06
1813	0.524914	0.242431	0.110194	0.0491685	0.0214648	0.00912638	0.00375457	0.00147951	0.000548729	0.000184776	5.11997e-05	6.82726e-06	-5.26993e-06	-6.85229e-06	-5.61907e-06	-3.97497e-06	-2.50377e-06	-1.25456e-06	-1.68853e-07	8.04744e-07	1.69558e-06
1814	0.524956	0.242429	0.110179	0.0491529	0.0214503	0.00911335	0.00374277	0.00146864	0.000538571	0.000175148	4.19563e-05	-2.15869e-06	-1.41168e-05	-1.56699e-05	-1.45077e-05	-1.3025e-05	-1.17961e-05	-1.0862e-05	-1.01581e-05	-9.62889e-06	-9.24341e-06
1815	0.524983	0.242413	0.110153	0.049126	0.0214256	0.00909098	0.00372248	0.00145013	0.000521598	0.00015955	2.76079e-05	-1.53616e-05	-2.62617e-05	-2.68296e-05	-2.47405e-05	-2.23741e-05	-2.02899e-05	-1.85152e-05	-1.6973e-05	-1.55974e-05	-1.43485e-05
1816	0.525021	0.24241	0.11014	0.0491144	0.0214177	0.00908686	0.00372178	0.00145243	0.000526583	0.000166959	3.72324e-05	-3.70562e-06	-1.27408e-05	-1.15963e-05	-7.93368e-06	-4.11949e-06	-7.01091e-07	2.30495e-06	4.98422e-06	7.40924e-06	9.62454e-06
1817	0.525055	0.242404	0.110125	0.0490998	0.021406	0.00907808	0.00371528	0.00144761	0.000522938	0.000164083	3.47707e-05	-6.07065e-06	-1.53e-05	-1.46175e-05	-1.16631e-05	-8.78273e-06	-6.50396e-06	-4.82531e-06	-3.64496e-06	-2.8761e-06	-2.46173e-06
1818	0.525087	0.242394	0.110107	0.0490827	0.021392	0.00906713	0.00370672	0.00144086	0.000517538	0.000159692	3.11248e-05	-9.17687e-06	-1.80269e-05	-1.70856e-05	-1.39557e-05	-1.09479e-05	-8.55702e-06	-6.75082e-06	-5.39956e-06	-4.39118e-06	-3.64584e-06
1819	0.525126	0.242394	0.110098	0.0490753	0.0213881	0.00906655	0.00370879	0.00144497	0.000523219	0.000166595	3.89865e-05	-5.60464e-07	-8.81579e-06	-7.40418e-06	-3.89816e-06	-5.82298e-07	2.07071e-06	4.11072e-06	5.68098e-06	6.9029e-06	7.86166e-06
1820	0.525156	0.242385	0.110081	0.0490584	0.021374	0.00905491	0.00369891	0.00143619	0.000515023	0.000158605	3.09161e-05	-8.93526e-06	-1.76735e-05	-1.68877e-05	-1.41206e-05	-1.16321e-05	-9.87436e-06	-8.78112e-06	-8.19651e-06	-7.99002e-06	-8.07035e-06
1821	0.525184	0.242374	0.110061	0.0490407	0.0213597	0.00904384	0.00369034	0.00142951	0.000509794	0.000154531	2.77987e-05	-1.12271e-05	-1.92205e-05	-1.77321e-05	-1.42733e-05	-1.10775e-05	-8.57516e-06	-6.68221e-06	-5.22879e-06	-4.07363e-06	-3.11745e-06
1822	0.525205	0.242356	0.110037	0.049018	0.0213409	0.00902852	0.00367776	0.00141899	0.000500851	0.000146801	2.10218e-05	-1.72458e-05	-2.46333e-05	-2.26601e-05	-1.8815e-05	-1.53146e-05	-1.25772e-05	-1.05111e-05	-8.94266e-06	-7.73021e-06	-6.77684e-06
1823	0.525216	0.24233	0.110004	0.0489876	0.0213151	0.0090068	0.00365936	0.00140318	0.00048708	0.000134685	1.02721e-05	-2.68478e-05	-3.32585e-05	-3.04442e-05	-2.58663e-05	-2.17196e-05	-1.8405e-05	-1.58169e-05	-1.37707e-05	-1.21162e-05	-1.07497e-05
1824	0.525214	0.242293	0.109962	0.0489503	0.0212835	0.00898041	0.00363723	0.00138449	0.000471212	0.000121178	-1.22373e-06	-3.66064e-05	-4.15012e-05	-3.73534e-05	-3.1594e-05	-2.63933e-05	-2.21324e-05	-1.86898e-05	-1.58681e-05	-1.35073e-05	-1.14959e-05
1825	0.525204	0.242249	0.109915	0.048909	0.0212493	0.00895261	0.00361466	0.00136619	0.000456427	0.000109332	-1.0582e-05	-4.38451e-05	-4.69266e-05	-4.12254e-05	-3.41356e-05	-2.77973e-05	-2.25663e-05	-1.83004e-05	-1.47849e-05	-1.18453e-05	-9.3583e-06
1826	0.525188	0.242202	0.109867	0.0488679	0.0212164	0.00892695	0.00359492	0.00135124	0.000445367	0.00010145	-1.58507e-05	-4.69641e-05	-4.82846e-05	-4.11524e-05	-3.29133e-05	-2.56672e-05	-1.97356e-05	-1.49467e-05	-1.10609e-05	-7.88217e-06	-5.26864e-06
1827	0.525167	0.242152	0.109817	0.048826	0.0211835	0.00890177	0.00357593	0.00133712	0.000435079	9.4173e-05	-2.07705e-05	-5.00583e-05	-4.99925e-05	-4.18394e-05	-3.28841e-05	-2.51747e-05	-1.89888e-05	-1.41172e-05	-1.02879e-05	-7.27717e-06	-4.9198e-06
1828	0.525169	0.242127	0.109793	0.0488109	0.0211779	0.00890425	0.00358481	0.00135095	0.000452727	0.000114756	2.05416e-06	-2.55436e-05	-2.423e-05	-1.51843e-05	-5.61968e-06	2.47581e-06	8.87503e-06	1.383e-05	1.76482e-05	2.05831e-05	2.28246e-05
1829	0.525159	0.242088	0.109754	0.048779	0.0211534	0.00888543	0.00356984	0.00133827	0.00044112	0.000103293	-9.98707e-06	-3.87256e-05	-3.89947e-05	-3.18776e-05	-2.451e-05	-1.88166e-05	-1.49724e-05	-1.26832e-05	-1.16071e-05	-1.14636e-05	-1.20412e-05
1830	0.525159	0.24206	0.109727	0.0487602	0.0211429	0.00888151	0.00357084	0.00134281	0.000448195	0.000112205	2.93483e-07	-2.7374e-05	-2.67381e-05	-1.87801e-05	-1.05543e-05	-3.92028e-06	9.99058e-07	4.53955e-06	7.07549e-06	8.91245e-06	1.02806e-05
1831	0.525147	0.24202	0.109686	0.0487267	0.0211166	0.00886076	0.00355386	0.00132817	0.000434835	9.93666e-05	-1.25592e-05	-4.0621e-05	-4.06482e-05	-3.35424e-05	-2.63014e-05	-2.07461e-05	-1.69749e-05	-1.46391e-05	-1.33607e-05	-1.28384e-05	-1.28526e-05
1832	0.525157	0.242004	0.109671	0.0487199	0.0211181	0.00886903	0.0035671	0.00134504	0.000454366	0.000120916	1.05852e-05	-1.61453e-05	-1.4991e-05	-6.77174e-06	1.57384e-06	8.26763e-06	1.32416e-05	1.68657e-05	1.95316e-05	2.15495e-05	2.31443e-05
1833	0.525163	0.241981	0.109648	0.0487026	0.021107	0.0088623	0.00356291	0.00134194	0.000451322	0.000117179	5.63176e-06	-2.26877e-05	-2.3392e-05	-1.72305e-05	-1.10944e-05	-6.73119e-06	-4.19024e-06	-3.0925e-06	-3.0439e-06	-3.73704e-06	-4.95341e-06
1834	0.525171	0.24196	0.109627	0.0486876	0.0210982	0.00885817	0.0035618	0.0013426	0.000452918	0.000119196	7.77965e-06	-2.05399e-05	-2.12659e-05	-1.50702e-05	-8.78887e-06	-4.12969e-06	-1.11374e-06	6.58444e-07	1.59575e-06	2.01653e-06	2.14789e-06
1835	0.525175	0.241936	0.109601	0.0486679	0.0210846	0.00884892	0.00355536	0.00133775	0.000448846	0.00011539	3.94042e-06	-2.45757e-05	-2.55721e-05	-1.96654e-05	-1.36595e-05	-9.24597e-06	-6.44121e-06	-4.84963e-06	-4.07233e-06	-3.80537e-06	-3.83923e-06
1836	0.525175	0.241908	0.109572	0.0486451	0.021068	0.00883712	0.00354674	0.00133115	0.000443486	0.000110794	-1.66146e-07	-2.83352e-05	-2.90439e-05	-2.28582e-05	-1.65519e-05	-1.18009e-05	-8.61566e-06	-6.60031e-06	-5.35981e-06	-4.59616e-06	-4.10657e-06
1837	0.525169	0.241874	0.109539	0.0486184	0.0210481	0.00882236	0.00353555	0.00132234	0.00043627	0.00010467	-5.50398e-06	-3.30665e-05	-3.32714e-05	-2.66383e-05	-1.99154e-05	-1.47657e-05	-1.1195e-05	-8.80871e-06	-7.21583e-06	-6.12429e-06	-5.33784e-06
1838	0.525177	0.241856	0.109521	0.0486075	0.0210445	0.00882443	0.00354167	0.00133129	0.000447205	0.000117053	7.98182e-06	-1.86992e-05	-1.81662e-05	-1.08915e-05	-3.59516e-06	2.07556e-06	6.12307e-06	8.94568e-06	1.09352e-05	1.23834e-05	1.34858e-05
1839	0.525157	0.241808	0.109472	0.048565	0.021008	0.00879222	0.00351207	0.00130301	0.000419347	8.9023e-05	-2.06193e-05	-4.81422e-05	-4.86408e-05	-4.25366e-05	-3.65178e-05	-3.22112e-05	-2.96019e-05	-2.82832e-05	-2.78578e-05	-2.80301e-05	-2.86011e-05
1840	0.525118	0.241744	0.109411	0.0485124	0.0209641	0.00875539	0.00348068	0.00127588	0.000395716	6.84151e-05	-3.8467e-05	-6.33579e-05	-6.12659e-05	-5.25557e-05	-4.38775e-05	-3.68325e-05	-3.13876e-05	-2.71229e-05	-2.3631e-05	-2.06079e-05	-1.78476e-05
1841	0.525068	0.241673	0.109344	0.0484566	0.0209191	0.00871926	0.00345165	0.00125252	0.000377006	5.36333e-05	-4.98467e-05	-7.1738e-05	-6.69731e-05	-5.58722e-05	-4.50604e-05	-3.61265e-05	-2.90332e-05	-2.33619e-05	-1.87103e-05	-1.47818e-05	-1.13797e-05
1842	0.525021	0.241606	0.109284	0.0484103	0.0208851	0.0086954	0.00343575	0.00124289	0.000372373	5.30561e-05	-4.7095e-05	-6.62381e-05	-5.92073e-05	-4.62544e-05	-3.39551e-05	-2.38603e-05	-1.59019e-05	-9.63491e-06	-4.63307e-06	-5.77194e-07	2.7517e-06
1843	0.524966	0.241533	0.10922	0.0483587	0.0208458	0.00866584	0.00341353	0.0012261	0.00035957	4.31337e-05	-5.49846e-05	-7.27669e-05	-6.49213e-05	-5.16059e-05	-3.93236e-05	-2.9566e-05	-2.22151e-05	-1.67824e-05	-1.28029e-05	-9.92233e-06	-7.88963e-06
1844	0.524921	0.241472	0.109167	0.0483208	0.020821	0.00865139	0.00340693	0.00122536	0.000363199	5.00406e-05	-4.56095e-05	-6.15302e-05	-5.22807e-05	-3.79061e-05	-2.48203e-05	-1.44431e-05	-6.59663e-06	-7.42026e-07	3.62876e-06	6.90687e-06	9.37514e-06
1845	0.524903	0.241439	0.109143	0.0483102	0.0208226	0.00866236	0.00342453	0.00124748	0.000388258	7.6888e-05	-1.78295e-05	-3.34587e-05	-2.44029e-05	-1.05914e-05	1.64983e-06	1.0969e-05	1.75969e-05	2.21135e-05	2.50586e-05	2.68474e-05	2.778e-05
1846	0.524844	0.241362	0.109073	0.048251	0.0207727	0.00861881	0.00338462	0.00120913	0.000349982	3.76243e-05	-5.88198e-05	-7.66856e-05	-7.02102e-05	-5.91998e-05	-4.98878e-05	-4.35548e-05	-3.99152e-05	-3.83464e-05	-3.8276e-05	-3.92637e-05	-4.09903e-05
1847	0.52477	0.241274	0.108995	0.0481874	0.020722	0.00857825	0.00335177	0.00118222	0.000327814	1.9457e-05	-7.34079e-05	-8.78881e-05	-7.80605e-05	-6.36173e-05	-5.071e-05	-4.05612e-05	-3.28445e-05	-2.69097e-05	-2.21671e-05	-1.81673e-05	-1.45881e-05
1848	0.524686	0.241178	0.108911	0.0481207	0.0206702	0.00853811	0.00332065	0.00115803	0.000309061	5.06776e-06	-8.42076e-05	-9.56756e-05	-8.32846e-05	-6.66456e-05	-5.18624e-05	-4.01331e-05	-3.11235e-05	-2.41889e-05	-1.87536e-05	-1.43892e-05	-1.07997e-05
1849	0.524579	0.241062	0.10881	0.0480379	0.0206034	0.00848416	0.00327647	0.0011213	0.000278065	-2.14649e-05	-0.000107223	-0.000115898	-0.000101285	-8.28858e-05	-6.6727e-05	-5.39492e-05	-4.41751e-05	-3.67255e-05	-3.09959e-05	-2.65327e-05	-2.30155e-05
1850	0.524469	0.240948	0.108713	0.0479623	0.0205466	0.0084423	0.00324632	0.00110033	0.000264375	-2.92712e-05	-0.000110197	-0.000114843	-9.68238e-05	-7.55125e-05	-5.6837e-05	-4.18622e-05	-3.01509e-05	-2.0975e-05	-1.36897e-05	-7.80622e-06	-2.97408e-06
1851	0.524361	0.240837	0.108623	0.0478946	0.0204982	0.00840911	0.00322468	0.00108739	0.000257965	-3.07945e-05	-0.000108097	-0.000110109	-9.02475e-05	-6.7737e-05	-4.83939e-05	-3.31966e-05	-2.16397e-05	-1.29405e-05	-6.41003e-06	-1.52335e-06	2.1e-06
1852	0.524234	0.24071	0.108517	0.0478112	0.020434	0.0083597	0.00318617	0.00105675	0.000232915	-5.19547e-05	-0.000126648	-0.000127021	-0.000106262	-8.34208e-05	-6.41784e-05	-4.94061e-05	-3.8512e-05	-3.06427e-05	-2.50501e-05	-2.11602e-05	-1.85507e-05
1853	0.524082	0.240561	0.108391	0.0477103	0.0203542	0.00829623	0.00313507	0.00101493	0.000198094	-8.14483e-05	-0.000152033	-0.000149184	-0.000125846	-0.000100883	-7.9836e-05	-6.34678e-05	-5.1102e-05	-4.18194e-05	-3.4821e-05	-2.94935e-05	-2.53847e-05
1854	0.523916	0.240403	0.108259	0.0476069	0.0202746	0.00823537	0.0030887	0.000979741	0.000171632	-0.000101009	-0.000166046	-0.000158665	-0.000131558	-0.000103408	-7.9622e-05	-6.08604e-05	-4.63728e-05	-3.51858e-05	-2.64617e-05	-1.95607e-05	-1.40137e-05
1855	0.52373	0.240228	0.108115	0.0474933	0.0201865	0.00816735	0.00303604	0.000938798	0.000139648	-0.000126114	-0.000185851	-0.000174387	-0.000144149	-0.000113621	-8.80613e-05	-6.80194e-05	-5.26596e-05	-4.09438e-05	-3.19847e-05	-2.51045e-05	-1.9805e-05
1856	0.52352	0.240034	0.107955	0.0473661	0.0200871	0.00808974	0.00297518	0.000890771	0.000101475	-0.000156674	-0.000210499	-0.000194421	-0.000160569	-0.000127205	-9.94128e-05	-7.76093e-05	-6.08543e-05	-4.80266e-05	-3.81724e-05	-3.05602e-05	-2.46473e-05
1857	0.523299	0.239834	0.107793	0.0472416	0.0199932	0.00801992	0.00292394	0.000853868	7.56799e-05	-0.000173803	-0.000220819	-0.000199356	-0.000161219	-0.000124423	-9.38671e-05	-6.98228e-05	-5.12377e-05	-3.69027e-05	-2.57953e-05	-1.71297e-05	-1.03209e-05
1858	0.523071	0.239632	0.107633	0.0471199	0.0199035	0.00795502	0.00287795	0.000822143	5.46831e-05	-0.000186765	-0.000227807	-0.000201961	-0.000160678	-0.000121708	-8.97433e-05	-6.48969e-05	-4.59928e-05	-3.17255e-05	-2.09968e-05	-1.29614e-05	-6.98736e-06
1859	0.522813	0.239404	0.107448	0.0469756	0.019792	0.00786878	0.00281059	0.000768755	1.15483e-05	-0.000222454	-0.000258173	-0.000228612	-0.000184833	-0.000144292	-0.00011145	-8.62461e-05	-6.73636e-05	-5.33881e-05	-4.31347e-05	-3.56897e-05	-3.03665e-05
1860	0.522538	0.239164	0.107256	0.0468285	0.0196808	0.00778542	0.00274847	0.00072278	-2.21184e-05	-0.000246672	-0.000275069	-0.000239765	-0.000191414	-0.000147156	-0.000111219	-8.33569e-05	-6.21159e-05	-4.59744e-05	-3.36667e-05	-2.42179e-05	-1.6896e-05
1861	0.522241	0.238907	0.107052	0.0466712	0.0195615	0.00769543	0.00268066	0.00067166	-6.07051e-05	-0.000275851	-0.000297198	-0.000256632	-0.00020438	-0.000157265	-0.000119275	-8.9985e-05	-6.78072e-05	-5.11205e-05	-3.85867e-05	-2.91788e-05	-2.2129e-05
1862	0.521899	0.238612	0.106813	0.0464828	0.0194136	0.00757861	0.00258742	0.000596181	-0.000122816	-0.000327894	-0.000341651	-0.00029536	-0.000238791	-0.00018842	-0.000147973	-0.000116828	-9.32418e-05	-7.5479e-05	-6.21112e-05	-5.2043e-05	-4.44529e-05
1863	0.521536	0.238303	0.106568	0.0462934	0.0192693	0.00746959	0.00250559	0.000535345	-0.000167325	-0.000359582	-0.00036315	-0.000308653	-0.000245373	-0.000189421	-0.000144246	-0.000109017	-8.18324e-05	-6.0836e-05	-4.45091e-05	-3.16875e-05	-2.1499e-05
1864	0.521152	0.237981	0.106314	0.0460997	0.0191236	0.00736095	0.00242528	0.000476577	-0.000209727	-0.000389553	-0.000383703	-0.000322105	-0.000253524	-0.000193684	-0.00014574	-0.000108637	-8.03081e-05	-5.87676e-05	-4.24011e-05	-2.99717e-05	-2.05523e-05
1865	0.520732	0.23763	0.106036	0.0458848	0.0189591	0.00723515	0.00232879	0.000402137	-0.00026763	-0.000435102	-0.000420071	-0.000351711	-0.000278216	-0.000214873	-0.000164506	-0.000125802	-9.64937e-05	-7.44405e-05	-5.79038e-05	-4.55485e-05	-3.63683e-05
1866	0.520267	0.237241	0.105728	0.0456449	0.0187734	0.00709134	0.00221684	0.000314385	-0.000336988	-0.00049044	-0.000464685	-0.000388087	-0.000308224	-0.000239921	-0.000185646	-0.000143814	-0.00011195	-8.77513e-05	-6.93573e-05	-5.53379e-05	-4.46146e-05
1867	0.519779	0.23684	0.105414	0.0454053	0.018593	0.00695678	0.00211745	0.000241948	-0.000388699	-0.000526134	-0.000487927	-0.000401579	-0.000314024	-0.000239597	-0.000180397	-0.000134558	-9.93921e-05	-7.24375e-05	-5.17116e-05	-3.56946e-05	-2.32413e-05
1868	0.519234	0.236389	0.105057	0.0451272	0.0183771	0.00678852	0.00198537	0.000137161	-0.000472965	-0.000595028	-0.000545373	-0.000450582	-0.000356897	-0.000278126	-0.00021597	-0.000168261	-0.000132079	-0.000104787	-8.42654e-05	-6.88932e-05	-5.7446e-05
1869	0.51864	0.235901	0.104672	0.044828	0.0181461	0.00661037	0.0018478	3.07629e-05	-0.00055533	-0.000658753	-0.000594531	-0.000488253	-0.000385404	-0.000299223	-0.000230972	-0.000178146	-0.000137568	-0.000106398	-8.23656e-05	-6.37253e-05	-4.91587e-05
1870	0.517994	0.235374	0.104257	0.0445069	0.017899	0.00642048	0.0017019	-8.13616e-05	-0.000641469	-0.000724838	-0.000645094	-0.000526767	-0.000414547	-0.000321066	-0.000247131	-0.00018989	-0.000145901	-0.000112125	-8.61384e-05	-6.60856e-05	-5.05631e-05
1871	0.517304	0.234815	0.103819	0.0441703	0.0176421	0.00622532	0.0015541	-0.000192829	-0.00072505	-0.000786976	-0.000690718	-0.000559662	-0.000437629	-0.000336593	-0.000256852	-0.000195166	-0.000147795	-0.000111468	-8.35811e-05	-6.21377e-05	-4.56238e-05
1872	0.516579	0.234233	0.10337	0.0438289	0.0173858	0.00603453	0.00141344	-0.000295276	-0.000798386	-0.000838159	-0.000725068	-0.000581263	-0.000449622	-0.0003414	-0.000256343	-0.000190787	-0.000140663	-0.000102446	-7.33366e-05	-5.11824e-05	-3.43501e-05
1873	0.515777	0.233587	0.102864	0.043437	0.017083	0.00579997	0.00123054	-0.000439259	-0.000913176	-0.000931164	-0.000801939	-0.000646311	-0.000506141	-0.000391905	-0.000302752	-0.000234559	-0.000182902	-0.000143983	-0.000114789	-9.30054e-05	-7.68708e-05
1874	0.514948	0.23293	0.102359	0.0430566	0.0167999	0.0055918	0.0010798	-0.000546011	-0.000986156	-0.000978103	-0.00082868	-0.000657262	-0.000504623	-0.000380405	-0.000283123	-0.000208166	-0.000150737	-0.000106753	-7.29806e-05	-4.69391e-05	-2.67404e-05
1875	0.514078	0.232244	0.101835	0.0426623	0.0165065	0.0053753	0.000921283	-0.000661068	-0.00106883	-0.00103684	-0.000869907	-0.000685906	-0.000524456	-0.00039433	-0.000293384	-0.000216505	-0.000158519	-0.000115056	-8.26745e-05	-5.87325e-05	-4.12276e-05
1876	0.513129	0.231492	0.101253	0.0422176	0.0161672	0.00511595	0.000721909	-0.000815716	-0.00119031	-0.00113386	-0.000949036	-0.000752076	-0.000581356	-0.000444705	-0.000339256	-0.000259345	-0.000199373	-0.000154648	-0.000121475	-9.70196e-05	-7.9129e-05
1877	0.512145	0.230721	0.100666	0.0417777	0.0158412	0.00487663	0.000548354	-0.000939485	-0.00127634	-0.00119121	-0.000984475	-0.000770653	-0.000586825	-0.000439835	-0.000326074	-0.000239321	-0.000173555	-0.000123769	-8.60361e-05	-5.73514e-05	-3.54386e-05
1878	0.511129	0.229934	0.100073	0.0413379	0.0155196	0.00464446	0.000383161	-0.00105478	-0.00135467	-0.00124232	-0.00101574	-0.00078763	-0.000593713	-0.000439817	-0.00032157	-0.000232177	-0.000165193	-0.000115296	-7.83273e-05	-5.11163e-05	-3.12672e-05
1879	0.510036	0.229081	0.0994233	0.0408483	0.0151518	0.00436799	0.000174432	-0.00121368	-0.00147721	-0.0013386	-0.00109331	-0.000852117	-0.000649296	-0.000489582	-0.000367777	-0.000276464	-0.00020873	-0.000158896	-0.000122537	-9.62787e-05	-7.75695e-05
1880	0.508873	0.228177	0.0987346	0.0403293	0.0147626	0.00407654	-4.3834e-05	-0.00137732	-0.00160011	-0.00143109	-0.00116302	-0.000904667	-0.000688794	-0.000519	-0.000389238	-0.000291455	-0.000218266	-0.000163643	-0.000122904	-9.24879e-05	-6.97089e-05
1881	0.507677	0.227258	0.098045	0.0398199	0.0143907	0.00380829	-0.00023438	-0.0015098	-0.00168922	-0.00148781	-0.00119552	-0.000919022	-0.000689526	-0.000509466	-0.000371934	-0.000268244	-0.000190546	-0.000132476	-8.91098e-05	-5.67167e-05	-3.2496e-05
1882	0.506428	0.226301	0.0973277	0.0392894	0.0140018	0.0035252	-0.000439197	-0.00165709	-0.00179456	-0.00156281	-0.00124886	-0.000957178	-0.000717315	-0.000530484	-0.000388865	-0.000283094	-0.000204817	-0.000147298	-0.000105339	-7.50054e-05	-5.33464e-05
1883	0.505115	0.225295	0.0965735	0.0387301	0.0135897	0.00322281	-0.000660625	-0.00181911	-0.00191323	-0.00165003	-0.00131342	-0.00100553	-0.000754177	-0.000559279	-0.000412046	-0.000302393	-0.000221429	-0.000162019	-0.000118666	-8.7217e-05	-6.45544e-05
1884	0.50374	0.224246	0.0957884	0.0381492	0.013163	0.00291078	-0.000887885	-0.00198403	-0.00203245	-0.00173587	-0.00137493	-0.00104934	-0.000785114	-0.000580844	-0.000426754	-0.000312032	-0.00022726	-0.000164916	-0.000119227	-8.58434e-05	-6.1511e-05
1885	0.502281	0.223131	0.0949506	0.0375251	0.0126996	0.00256694	-0.00114355	-0.00217495	-0.00217603	-0.00184493	-0.0014589	-0.00111516	-0.000837842	-0.000624167	-0.000463347	-0.000343832	-0.000255662	-0.000190927	-0.000143574	-0.000109054	-8.3975e-05
1886	0.500751	0.221965	0.0940783	0.0368782	0.0122226	0.00221636	-0.00140042	-0.00236259	-0.00231253	-0.00194364	-0.00152965	-0.00116511	-0.000872256	-0.000646853	-0.000477069	-0.000350584	-0.000256878	-0.000187631	-0.000136498	-9.87173e-05	-7.07452e-05
1887	0.499131	0.22073	0.0931511	0.0361874	0.0117095	0.00183545	-0.00168361	-0.00257377	-0.00247078	-0.00206306	-0.00162061	-0.00123527	-0.00092725	-0.00069083	-0.000513089	-0.000380909	-0.000283189	-0.000211189	-0.000158257	-0.000119414	-9.09603e-05
1888	0.497449	0.219457	0.0922036	0.0354894	0.011199	0.00146474	-0.00195072	-0.00276422	-0.00260453	-0.00215483	-0.00168125	-0.00127277	-0.000947455	-0.000698037	-0.000510442	-0.000370707	-0.000267108	-0.000190449	-0.000133746	-9.17721e-05	-6.0646e-05
1889	0.495712	0.21815	0.0912363	0.034782	0.0106863	0.0010963	-0.00221293	-0.00294854	-0.00273199	-0.00224097	-0.00173756	-0.00130771	-0.000967281	-0.000707376	-0.000512713	-0.000368447	-0.000262205	-0.00018432	-0.000127458	-8.61399e-05	-5.63012e-05
1890	0.493895	0.216783	0.0902244	0.0340395	0.0101447	0.000702802	-0.00249804	-0.00315482	-0.00288127	-0.00234933	-0.00181681	-0.0013665	-0.00101194	-0.000742484	-0.000541597	-0.000393494	-0.000285115	-0.00020628	-0.000149282	-0.000108365	-7.92572e-05
1891	0.49199	0.215351	0.0891632	0.0332593	0.00957373	0.000285936	-0.00280207	-0.00337661	-0.00304335	-0.00246822	-0.00190454	-0.00143183	-0.00106118	-0.000780195	-0.000571002	-0.000416866	-0.000304025	-0.000221789	-0.000162083	-0.000118882	-8.77275e-05
1892	0.490033	0.21389	0.0880905	0.0324804	0.00901344	-0.000113263	-0.0030832	-0.00357152	-0.00317543	-0.0025546	-0.00195771	-0.00146087	-0.00107268	-0.000778885	-0.000560295	-0.000399199	-0.000281133	-0.000194905	-0.000132079	-8.63801e-05	-5.31729e-05
1893	0.488004	0.21238	0.086983	0.0316765	0.00843418	-0.000527931	-0.00337821	-0.00378008	-0.00332195	-0.00265693	-0.00202891	-0.00151043	-0.00110749	-0.000803957	-0.000579255	-0.000414668	-0.000295007	-0.000208559	-0.000146515	-0.000102335	-7.11945e-05
1894	0.4859	0.210818	0.0858393	0.0308471	0.00783691	-0.00095558	-0.0036828	-0.00399591	-0.00347412	-0.00276372	-0.00210355	-0.00156247	-0.00114379	-0.000829396	-0.000597268	-0.000427649	-0.000304592	-0.000215835	-0.000152175	-0.000106785	-7.46392e-05
1895	0.483803	0.209284	0.0847411	0.0300746	0.00730448	-0.00131297	-0.0039134	-0.00413519	-0.00354795	-0.00279088	-0.00209761	-0.00153321	-0.00109819	-0.000772425	-0.000532428	-0.000357389	-0.000230606	-0.000139279	-7.38261e-05	-2.71581e-05	5.93333e-06
1896	0.481665	0.207727	0.0836269	0.0292897	0.00675937	-0.0016857	-0.00416376	-0.00429983	-0.00365357	-0.00285683	-0.00213785	-0.00155775	-0.00111419	-0.000784972	-0.000545114	-0.00037273	-0.000250352	-0.000164638	-0.000105623	-6.5952e-05	-4.02348e-05
1897	0.479505	0.206164	0.0825179	0.028516	0.00622886	-0.00204232	-0.00439746	-0.0044477	-0.00374234	-0.00290559	-0.00216014	-0.00156302	-0.00110897	-0.000773631	-0.000530511	-0.000356621	-0.000233707	-0.000147875	-8.87707e-05	-4.87679e-05	-2.22893e-05
1898	0.477388	0.204659	0.0814765	0.0278145	0.00577223	-0.00232505	-0.00455832	-0.00452433	-0.0037617	-0.00288685	-0.00211676	-0.00150437	-0.00104143	-0.000701521	-0.00045663	-0.000282731	-0.000160854	-7.66212e-05	-1.93624e-05	1.87417e-05	4.3378e-05
1899	0.475318	0.203209	0.0804909	0.0271664	0.00536405	-0.0025659	-0.00468473	-0.00457435	-0.00376242	-0.00285735	-0.00207033	-0.00145014	-0.000985566	-0.000648071	-0.000408182	-0.00024085	-0.000126411	-5.00232e-05	-7.20242e-07	2.95007e-05	4.64303e-05
1900	0.473223	0.201738	0.0794831	0.0264916	0.0049227	-0.00284705	-0.00485869	-0.00467884	-0.00382395	-0.00289425	-0.00209506	-0.00147096	-0.00100778	-0.000674879	-0.00044135	-0.000281151	-0.000173957	-0.000104495	-6.15291e-05	-3.68979e-05	-2.47273e-05
1901	0.471259	0.200407	0.0786194	0.0259622	0.00462729	-0.00298213	-0.00488611	-0.0046357	-0.00373591	-0.00277873	-0.00196361	-0.00133098	-0.000863767	-0.000529333	-0.000295412	-0.000135074	-2.74265e-05	4.31402e-05	8.80441e-05	0.000115521	0.000131447
1902	0.469369	0.199144	0.0778133	0.0254778	0.00436248	-0.00310148	-0.00491284	-0.00460679	-0.00367679	-0.00270663	-0.0018899	-0.00126299	-0.000806014	-0.000484455	-0.000264805	-0.00011935	-2.67299e-05	2.89174e-05	5.91131e-05	7.21006e-05	7.37048e-05
1903	0.46755	0.197945	0.0770623	0.0250377	0.00413152	-0.00319674	-0.00492401	-0.00456936	-0.00361463	-0.00263531	-0.0018192	-0.00119867	-0.000751077	-0.000440079	-0.000230965	-9.52666e-05	-1.11721e-05	3.74273e-05	6.21672e-05	7.13223e-05	7.07003e-05
1904	0.465854	0.196862	0.0764168	0.0246929	0.00398584	-0.00321561	-0.00486633	-0.00446918	-0.00349441	-0.00250932	-0.00169608	-0.00108318	-0.000645437	-0.000344845	-0.000145674	-1.88655e-05	5.76828e-05	0.000100176	0.000120221	0.000125985	0.000123125
1905	0.464254	0.195861	0.0758375	0.0243983	0.00387543	-0.003213	-0.00479953	-0.0043708	-0.00338554	-0.00240306	-0.00160004	-0.00100131	-0.00057931	-0.000294546	-0.000110413	2.60595e-06	6.67988e-05	9.8381e-05	0.000108863	0.000106258	9.60401e-05
1906	0.462783	0.194974	0.0753575	0.0241884	0.00383664	-0.00314985	-0.00468122	-0.00422795	-0.00323741	-0.00226108	-0.00147035	-0.000886596	-0.000480057	-0.000209902	-3.87873e-05	6.31557e-05	0.000118314	0.00014285	0.000148131	0.000141986	0.000129692
1907	0.461464	0.194219	0.0749891	0.0240722	0.0038754	-0.00302314	-0.00451125	-0.0040434	-0.00305581	-0.00209241	-0.00131958	-0.000755471	-0.000368342	-0.000116237	3.87556e-05	0.000126705	0.000169972	0.000184557	0.000181598	0.000168663	0.000150766
1908	0.460249	0.193544	0.0746783	0.0239923	0.00393188	-0.00289468	-0.00435297	-0.00388171	-0.00290626	-0.00196325	-0.00121434	-0.000674711	-0.00031087	-7.99153e-05	5.64791e-05	0.000128461	0.000158273	0.000161684	0.000149554	0.000129161	0.000105241
1909	0.459158	0.19297	0.0744468	0.0239741	0.00403577	-0.00273002	-0.00416675	-0.0036977	-0.00273772	-0.0018165	-0.00109129	-0.000574595	-0.000231412	-1.81055e-05	0.000103891	0.000164664	0.000186219	0.000184009	0.000168541	0.00014675	0.000123048
1910	0.458173	0.192476	0.0742747	0.0239965	0.00416454	-0.00255288	-0.00397772	-0.00351821	-0.00257911	-0.00168362	-0.000984914	-0.000493164	-0.000172135	2.23062e-05	0.000128774	0.000177134	0.000189032	0.000179498	0.000158608	0.000132887	0.000106378
1911	0.457325	0.192095	0.074193	0.0240917	0.00435243	-0.00232718	-0.00374779	-0.00330308	-0.00238819	-0.00152019	-0.000848583	-0.000381482	-8.16758e-05	9.52785e-05	0.000187892	0.000225705	0.000229928	0.000215124	0.00019092	0.000163428	0.000136331
1912	0.456529	0.191738	0.0741121	0.0241675	0.00450429	-0.00215072	-0.00357755	-0.00315581	-0.00227152	-0.00143607	-0.000795635	-0.000356587	-8.09774e-05	7.57504e-05	0.000151861	0.00017646	0.000170247	0.000147269	0.000116666	8.41206e-05	5.29482e-05
1913	0.455841	0.191468	0.0741001	0.0242997	0.00470418	-0.00193105	-0.00336586	-0.00296637	-0.00210995	-0.00130274	-0.000687961	-0.000270526	-1.19719e-05	0.0001322	0.000199886	0.000219671	0.00021169	0.000189443	0.000161572	0.000133329	0.000107673
1914	0.455214	0.191233	0.0741038	0.0244313	0.00489089	-0.0017342	-0.00318428	-0.00281259	-0.00198838	-0.00121299	-0.000627083	-0.000234413	3.74973e-06	0.000131662	0.000186707	0.000196847	0.000181573	0.00015378	0.000121575	8.97487e-05	6.08779e-05
1915	0.454631	0.191022	0.0741139	0.0245572	0.00506343	-0.00155665	-0.00302456	-0.00268122	-0.00188827	-0.00114266	-0.000582783	-0.000211478	1.00888e-05	0.000125824	0.00017254	0.000177553	0.000159723	0.000131368	0.000100107	7.033e-05	4.43006e-05
1916	0.454111	0.190855	0.0741544	0.0247038	0.00525079	-0.0013674	-0.00285409	-0.00253846	-0.00177503	-0.00105678	-0.000520156	-0.000167327	4.04618e-05	0.000146641	0.000187364	0.000189243	0.000170467	0.000142761	0.000113239	8.58801e-05	6.2627e-05
1917	0.453626	0.190704	0.0741968	0.0248418	0.00542223	-0.00119891	-0.00270736	-0.00242115	-0.00168818	-0.000997815	-0.000484839	-0.000150954	4.23798e-05	0.000138027	0.000171435	0.000168497	0.000146737	0.000117308	8.6847e-05	5.89637e-05	3.53168e-05
1918	0.453169	0.190564	0.0742388	0.0249718	0.00558091	-0.00104534	-0.00257591	-0.00231821	-0.00161392	-0.000949127	-0.000457202	-0.00013954	4.20842e-05	0.000129916	0.000158683	0.000153564	0.000131446	0.000102943	7.42638e-05	4.8688e-05	2.76364e-05
1919	0.452722	0.190421	0.0742671	0.0250815	0.00571604	-0.000916607	-0.00246905	-0.00223861	-0.00156118	-0.00091988	-0.000446884	-0.000143438	2.82651e-05	0.000109796	0.000135132	0.000128735	0.000106861	7.95973e-05	5.27376e-05	2.92469e-05	1.03189e-05
1920	0.452269	0.19026	0.0742704	0.0251624	0.00582078	-0.0008178	-0.00239037	-0.00218466	-0.00153114	-0.000910244	-0.000453153	-0.000161086	3.28152e-06	8.08134e-05	0.000104735	9.88074e-05	7.8682e-05	5.39562e-05	3.00454e-05	9.63634e-06	-6.26984e-06
1921	0.45181	0.190085	0.0742553	0.0252232	0.00590619	-0.000736156	-0.00232573	-0.00214111	-0.00150769	-0.00090347	-0.00045878	-0.000174913	-1.50792e-05	6.08678e-05	8.54133e-05	8.16437e-05	6.46411e-05	4.35507e-05	2.3447e-05	6.77455e-06	-5.62649e-06
1922	0.451346	0.189898	0.0742252	0.0252683	0.00597673	-0.000667295	-0.00227116	-0.00210471	-0.00148855	-0.000898435	-0.000463976	-0.000186601	-3.00718e-05	4.50508e-05	7.05435e-05	6.88612e-05	5.45651e-05	3.63973e-05	1.91386e-05	5.03485e-06	-5.19608e-06
1923	0.450865	0.189689	0.0741697	0.0252875	0.00602244	-0.000621355	-0.00223718	-0.00208647	-0.0014853	-0.000907332	-0.000481532	-0.000209488	-5.55057e-05	1.91866e-05	4.57078e-05	4.59402e-05	3.3985e-05	1.824e-05	3.24734e-06	-8.89747e-06	-1.75558e-05
1924	0.450373	0.189465	0.0740998	0.0252933	0.00605712	-0.00058343	-0.00220789	-0.0020696	-0.00148029	-0.000911623	-0.000491994	-0.000223152	-6.99174e-05	5.85412e-06	3.46792e-05	3.79241e-05	2.92854e-05	1.68664e-05	5.01383e-06	-4.29124e-06	-1.04617e-05
1925	0.449872	0.189231	0.0740184	0.0252886	0.00608297	-0.000552094	-0.00218286	-0.00205482	-0.00147551	-0.000914705	-0.000500248	-0.000234047	-8.14066e-05	-4.76165e-06	2.58521e-05	3.13366e-05	2.50306e-05	1.47845e-05	4.78286e-06	-3.08143e-06	-8.25429e-06
1926	0.449352	0.188975	0.0739139	0.0252615	0.00608803	-0.000539698	-0.00217488	-0.00205536	-0.00148462	-0.000930602	-0.00052059	-0.000256633	-0.000104472	-2.70653e-05	5.05871e-06	1.23958e-05	7.98029e-06	-5.4412e-07	-9.11538e-06	-1.58971e-05	-2.03426e-05
1927	0.448807	0.188694	0.0737858	0.0252128	0.0060741	-0.000543361	-0.00218002	-0.00206625	-0.00150156	-0.000952108	-0.000544623	-0.000281256	-0.000128141	-4.87102e-05	-1.39296e-05	-3.66267e-06	-5.13822e-06	-1.08859e-05	-1.69411e-05	-2.15064e-05	-2.40323e-05
1928	0.448254	0.188405	0.0736519	0.0251611	0.00606038	-0.000543553	-0.00217857	-0.00206771	-0.00150662	-0.000959669	-0.000553032	-0.000288935	-0.000133862	-5.16695e-05	-1.3719e-05	-1.92398e-07	1.45087e-06	-1.46676e-06	-5.0604e-06	-7.56041e-06	-8.40901e-06
1929	0.44771	0.188124	0.0735277	0.0251206	0.00605947	-0.000529326	-0.00216135	-0.00205245	-0.00149442	-0.000949863	-0.000544393	-0.000280255	-0.000124232	-4.05491e-05	-9.11527e-07	1.42273e-05	1.72178e-05	1.5268e-05	1.22097e-05	9.80606e-06	8.63927e-06
1930	0.447173	0.18785	0.073408	0.0250841	0.00606241	-0.000511536	-0.00214104	-0.00203482	-0.00148087	-0.00094003	-0.000537272	-0.000274825	-0.000119709	-3.64583e-05	2.93327e-06	1.77896e-05	2.03123e-05	1.76282e-05	1.3543e-05	9.83318e-06	7.12056e-06
1931	0.44666	0.187597	0.0733096	0.0250682	0.00608541	-0.000473974	-0.00210124	-0.00199806	-0.00144862	-0.000911976	-0.000512449	-0.000252197	-9.84281e-05	-1.59466e-05	2.30065e-05	3.75617e-05	3.97937e-05	3.6762e-05	3.22521e-05	2.80539e-05	2.48231e-05
1932	0.446179	0.187372	0.0732348	0.0250732	0.00612709	-0.000419843	-0.00204689	-0.00194873	-0.00140583	-0.00087542	-0.000481173	-0.000225152	-7.47324e-05	5.03543e-06	4.16751e-05	5.41315e-05	5.43519e-05	4.93218e-05	4.27944e-05	3.65558e-05	3.12756e-05
1933	0.445732	0.187175	0.0731838	0.025098	0.00618529	-0.000352028	-0.00198139	-0.00189057	-0.00135632	-0.0008341	-0.00044691	-0.000196711	-5.10323e-05	2.48399e-05	5.82018e-05	6.78154e-05	6.54995e-05	5.816e-05	4.95093e-05	4.13196e-05	3.4263e-05
1934	0.445349	0.187036	0.0731841	0.0251696	0.00628646	-0.000244395	-0.00187874	-0.00179755	-0.00127391	-0.000761566	-0.000382857	-0.000139659	3.34814e-07	7.15928e-05	0.000101171	0.000107633	0.000102649	9.30249e-05	8.24089e-05	7.25348e-05	6.4053e-05
1935	0.445006	0.186925	0.0732043	0.0252531	0.00639267	-0.000137822	-0.00178263	-0.00171606	-0.00120763	-0.000709425	-0.000343169	-0.000110684	2.01428e-05	8.35094e-05	0.000106206	0.000106573	9.6108e-05	8.14894e-05	6.62763e-05	5.21406e-05	3.96885e-05
1936	0.444731	0.186872	0.0732742	0.0253801	0.00653736	3.49873e-06	-0.00165453	-0.0016045	-0.00111247	-0.000628954	-0.000275119	-5.27824e-05	6.99366e-05	0.000126932	0.000144697	0.000141321	0.0001281	0.000111563	9.51566e-05	8.04706e-05	6.80497e-05
1937	0.444528	0.186879	0.0733927	0.0255465	0.00671397	0.000170375	-0.00150628	-0.00147745	-0.00100591	-0.0005407	-0.000202555	6.63269e-06	0.000118437	0.000166381	0.000176602	0.000166876	0.000148251	0.00012705	0.000106564	8.82542e-05	7.25643e-05
1938	0.444394	0.186939	0.0735519	0.0257434	0.00691282	0.000352663	-0.00134824	-0.00134521	-0.000897944	-0.000454126	-0.000134162	5.98933e-05	0.000159244	0.000196986	0.000198856	0.000182288	0.000158046	0.000132234	0.000107967	8.65742e-05	6.83926e-05
1939	0.444346	0.187069	0.0737683	0.0259873	0.00715048	0.000567416	-0.00116264	-0.00118918	-0.000768983	-0.000348586	-4.81884e-05	0.000129885	0.000216374	0.000243875	0.000237657	0.000214754	0.0001856	0.000156034	0.000128961	0.00010554	8.59737e-05
1940	0.444365	0.187247	0.074018	0.0262524	0.00739956	0.000785661	-0.000979984	-0.00104134	-0.000652522	-0.000259109	1.8745e-05	0.000178313	0.000249767	0.000265113	0.000249081	0.000218244	0.000182654	0.000147841	0.000116461	8.94776e-05	6.69334e-05
1941	0.444447	0.187471	0.0742994	0.0265383	0.00766129	0.00101057	-0.000794921	-0.000893957	-0.000538278	-0.000172706	8.24753e-05	0.000224001	0.000281368	0.000285904	0.000261733	0.00022491	0.000185063	0.000147379	0.000114244	8.64033e-05	6.37303e-05
1942	0.444603	0.18775	0.0746223	0.0268554	0.00794666	0.00125369	-0.000595405	-0.000734604	-0.000413568	-7.66178e-05	0.000155636	0.000279237	0.000322878	0.000317111	0.000285368	0.00024312	0.000199515	0.000159354	0.000124711	9.60878e-05	7.31605e-05
1943	0.44481	0.188062	0.0749628	0.0271791	0.00823018	0.00148873	-0.000408576	-0.000591328	-0.000307434	-9.63858e-07	0.000206954	0.000311523	0.000340515	0.000323621	0.000283516	0.00023504	0.000186829	0.000143276	0.000106134	7.56539e-05	5.13187e-05
1944	0.445071	0.18841	0.0753271	0.0275173	0.00852209	0.00172817	-0.000219646	-0.000446969	-0.000200282	7.63476e-05	0.000261085	0.000348147	0.000364286	0.000338252	0.000291912	0.000239438	0.00018893	0.000144359	0.000107152	7.73114e-05	5.41301e-05
1945	0.44541	0.188819	0.0757398	0.027895	0.00884727	0.0019968	-4.08112e-06	-0.000277447	-6.86948e-05	0.000177849	0.000339448	0.000409188	0.000412693	0.00037769	0.000325181	0.000268628	0.000215565	0.000169522	0.000131587	0.000101502	7.83631e-05
1946	0.445826	0.189285	0.0761938	0.0283028	0.00919404	0.00228056	0.000221637	-0.000101725	6.58388e-05	0.0002795	0.00041544	0.00046549	0.000454054	0.000407783	0.000346776	0.000283767	0.000225718	0.000175722	0.000134534	0.000101651	7.59923e-05
1947	0.446302	0.18979	0.0766725	0.0287236	0.00954534	0.00256254	0.000440948	6.42112e-05	0.000188128	0.000367127	0.000476143	0.000505629	0.000478693	0.000420859	0.000351291	0.000281979	0.00021931	0.000165936	0.000122289	8.76278e-05	6.07027e-05
1948	0.446834	0.190332	0.0771729	0.029156	0.00990108	0.00284428	0.000657086	0.000225341	0.000304925	0.000449273	0.00053188	0.000541689	0.000500411	0.000432369	0.000355743	0.00028174	0.000216139	0.000161129	0.000116797	8.21459e-05	5.57372e-05
1949	0.447458	0.190947	0.0777332	0.0296388	0.0103009	0.00316612	0.000910947	0.000422984	0.000457834	0.000567665	0.000624338	0.00061514	0.000560284	0.000482813	0.000399871	0.000321839	0.000253861	0.000197643	0.000152909	0.000118392	9.24579e-05
1950	0.448173	0.19163	0.0783442	0.0301594	0.0107288	0.00350834	0.00117913	0.000629962	0.000615798	0.00068728	0.000714445	0.000682795	0.000610949	0.000520616	0.00042786	0.000342217	0.000268184	0.000206978	0.000157964	0.000119615	9.01071e-05
1951	0.448958	0.19236	0.0789846	0.0306961	0.0111627	0.00384907	0.00144017	0.00082554	0.000759139	0.000789832	0.00078566	0.000730218	0.000640454	0.000536694	0.000433892	0.000340728	0.000261044	0.000195578	0.00014334	0.000102552	7.12152e-05
1952	0.449839	0.193162	0.0796805	0.0312764	0.0116319	0.0042196	0.00172749	0.00104534	0.000925748	0.000915526	0.000880507	0.00080223	0.000695867	0.000580274	0.000469239	0.000370534	0.000287314	0.000219796	0.000166609	0.000125694	9.48467e-05
1953	0.45077	0.19399	0.0803829	0.0318493	0.0120835	0.00456478	0.00198364	0.00122951	0.0010532	0.00099917	0.000930822	0.000827479	0.000702414	0.00057293	0.00045158	0.00034518	0.000256153	0.000184171	0.000127455	8.36444e-05	5.03149e-05
1954	0.451762	0.194858	0.0811105	0.0324375	0.0125443	0.00491585	0.00224449	0.0014187	0.00118713	0.00109155	0.000992749	0.000867676	0.000727601	0.000588201	0.000460748	0.000351071	0.000260848	0.000189195	0.000133924	9.23807e-05	6.19278e-05
1955	0.452801	0.19575	0.0818477	0.0330251	0.0129978	0.00525556	0.00249158	0.0015929	0.00130553	0.00116828	0.00103907	0.000892324	0.000737176	0.000587595	0.000453508	0.000339709	0.000247095	0.000174198	0.000118401	7.67318e-05	4.63254e-05
1956	0.453862	0.196644	0.0825733	0.0335927	0.0134262	0.00556763	0.00271014	0.00173878	0.00139654	0.00121897	0.00106094	0.000894186	0.000725657	0.000567555	0.000428438	0.000312063	0.000218554	0.000145877	9.10081e-05	5.06909e-05	2.18639e-05
1957	0.454935	0.197533	0.0832834	0.034139	0.0138311	0.00585613	0.00290659	0.00186493	0.00147074	0.00125603	0.00107242	0.000888872	0.000710045	0.000546339	0.000404924	0.00028851	0.000196449	0.000126153	7.41995e-05	3.70585e-05	1.14826e-05
1958	0.455945	0.198345	0.0839088	0.034597	0.0141469	0.0060566	0.00301725	0.00190815	0.00146509	0.00121631	0.00101001	0.000812259	0.000625388	0.000457966	0.000315768	0.000200468	0.000110662	4.32225e-05	-5.64312e-06	-3.97182e-05	-6.24131e-05
1959	0.456942	0.199139	0.0845161	0.0350413	0.0144559	0.00625882	0.003139	0.00197217	0.00148997	0.00121665	0.000996886	0.000793795	0.000607347	0.000444286	0.000309018	0.000202213	0.000121752	6.40144e-05	2.4875e-05	3.40935e-07	-1.31221e-05
1960	0.457861	0.19985	0.0850392	0.035403	0.0146856	0.00638552	0.00318903	0.00196773	0.00144888	0.00115257	0.000919826	0.000710806	0.00052312	0.000361718	0.000229675	0.000126705	5.00246e-05	-4.43589e-06	-4.10853e-05	-6.40863e-05	-7.70605e-05
1961	0.458702	0.200483	0.08549	0.0357002	0.01486	0.00646676	0.00320331	0.0019369	0.00139021	0.00107908	0.000840956	0.000633054	0.000450728	0.000297238	0.00017445	8.12416e-05	1.42829e-05	-3.08273e-05	-5.86736e-05	-7.34837e-05	-7.88693e-05
1962	0.459469	0.201047	0.0858795	0.035946	0.0149934	0.0065169	0.00319581	0.00189262	0.00132527	0.00100535	0.000766701	0.000563702	0.000389515	0.000245803	0.000133305	5.01423e-05	-7.49475e-06	-4.42839e-05	-6.49434e-05	-7.37382e-05	-7.42549e-05
1963	0.460148	0.20153	0.086198	0.0361311	0.015076	0.0065257	0.00315519	0.00182215	0.00123976	0.000915381	0.000679379	0.000483389	0.000318538	0.000185032	8.26189e-05	8.79213e-06	-4.06205e-05	-7.04684e-05	-8.55104e-05	-8.99658e-05	-8.73228e-05
1964	0.460759	0.201954	0.086469	0.0362805	0.0151343	0.00652056	0.00310966	0.0017544	0.00116325	0.000839481	0.0006101	0.000424182	0.000270983	0.00014941	5.83724e-05	-5.13603e-06	-4.55358e-05	-6.77517e-05	-7.65031e-05	-7.58993e-05	-6.92788e-05
1965	0.461296	0.202315	0.0866883	0.0363889	0.0151615	0.00649249	0.00304791	0.00167558	0.00107935	0.000758529	0.00053697	0.000361367	0.000219274	0.000108465	2.71459e-05	-2.80681e-05	-6.17493e-05	-7.88206e-05	-8.39029e-05	-8.09523e-05	-7.31294e-05
1966	0.461795	0.202651	0.0868932	0.0364941	0.0151952	0.00647927	0.00300776	0.00162362	0.00102624	0.000711186	0.000499344	0.000335238	0.000204914	0.00010518	3.3683e-05	-1.32197e-05	-4.01533e-05	-5.19607e-05	-5.31048e-05	-4.73433e-05	-3.76261e-05
1967	0.462247	0.202947	0.0870682	0.0365771	0.0152128	0.00645454	0.002959	0.00156446	0.00096605	0.000655763	0.000451768	0.000296609	0.000175003	8.29374e-05	1.76261e-05	-2.4737e-05	-4.87593e-05	-5.9154e-05	-6.01941e-05	-5.5423e-05	-4.75759e-05
1968	0.46266	0.203215	0.087223	0.0366477	0.0152246	0.00642916	0.00291343	0.00151118	0.000913465	0.000608992	0.000413409	0.000267484	0.000154776	7.05978e-05	1.18424e-05	-2.53717e-05	-4.55693e-05	-5.32894e-05	-5.25857e-05	-4.67712e-05	-3.83591e-05
1969	0.463089	0.203506	0.0874097	0.0367571	0.0152808	0.00645229	0.00291921	0.00151098	0.000914812	0.000616303	0.000428783	0.000291404	0.000186704	0.000109421	5.61978e-05	2.31234e-05	5.77797e-06	-1.98952e-07	1.34705e-06	7.31184e-06	1.53735e-05
1970	0.463508	0.203791	0.087592	0.0368633	0.0153338	0.00647078	0.0029178	0.00150006	0.000901123	0.000603693	0.000418956	0.00028461	0.000182288	0.000106247	5.29495e-05	1.84956e-05	-1.4038e-06	-1.09196e-05	-1.36882e-05	-1.26106e-05	-9.82682e-06
1971	0.463944	0.204096	0.0877976	0.0369952	0.0154139	0.00651719	0.00294452	0.00151709	0.000915023	0.000618316	0.000436183	0.000305	0.000205605	0.000131852	8.00712e-05	4.64088e-05	2.67208e-05	1.70288e-05	1.38994e-05	1.46231e-05	1.72271e-05
1972	0.464384	0.204405	0.0880074	0.0371308	0.0154966	0.00656445	0.00296979	0.00152996	0.000921837	0.000622805	0.000440216	0.0003092	0.000209841	0.000135607	8.269e-05	4.72553e-05	2.5264e-05	1.28795e-05	6.81432e-06	4.48859e-06	4.03287e-06
1973	0.464858	0.204748	0.0882511	0.0373003	0.0156128	0.00664476	0.00302735	0.0015743	0.000959291	0.000657263	0.00047378	0.000342785	0.000243648	0.000169467	0.000116297	8.03137e-05	5.7564e-05	4.43319e-05	3.74534e-05	3.44583e-05	3.35641e-05
1974	0.465344	0.205099	0.0885003	0.0374724	0.0157286	0.00672117	0.00307747	0.00160756	0.00098204	0.000673449	0.000485619	0.000351332	0.000249254	0.000172101	0.000115771	7.64112e-05	5.01202e-05	3.32602e-05	2.27493e-05	1.61865e-05	1.18387e-05
1975	0.465851	0.20547	0.088767	0.0376602	0.0158587	0.00681063	0.00313952	0.00165186	0.00101524	0.000699834	0.000507786	0.000370741	0.000266661	0.000187876	0.000130107	8.94574e-05	6.20501e-05	4.43038e-05	3.3198e-05	2.63843e-05	2.21671e-05
1976	0.466398	0.205876	0.0890658	0.0378778	0.0160162	0.00692533	0.00322482	0.00171758	0.00106818	0.000744477	0.000546899	0.000405947	0.000298855	0.000217529	0.000157472	0.000114697	8.53037e-05	6.57215e-05	5.29468e-05	4.46428e-05	3.91132e-05
1977	0.466961	0.206291	0.089369	0.0380951	0.0161694	0.00703199	0.00329855	0.00176842	0.00110319	0.000768357	0.00056267	0.000415458	0.000303209	0.000217382	0.000153237	0.000106667	7.37295e-05	5.0842e-05	3.50039e-05	2.38802e-05	1.57706e-05
1978	0.467541	0.206719	0.0896803	0.0383179	0.016326	0.00714048	0.00337312	0.00181956	0.00113837	0.000792725	0.000579637	0.000427253	0.000311286	0.00022272	0.000156539	0.000108492	7.45614e-05	5.11316e-05	3.51838e-05	2.43685e-05	1.69675e-05
1979	0.468137	0.207157	0.0899995	0.0385459	0.016486	0.00725107	0.00344876	0.00187107	0.0011735	0.000816806	0.000596257	0.000438763	0.000319218	0.000228081	0.000160016	0.000110581	7.56423e-05	5.15141e-05	3.51251e-05	2.40808e-05	1.66195e-05
1980	0.46875	0.207608	0.0903272	0.03878	0.0166502	0.00736455	0.00352637	0.0019239	0.0012095	0.000841501	0.000613367	0.000450744	0.000327669	0.000234051	0.000164207	0.00011348	7.76095e-05	5.28256e-05	3.60003e-05	2.46953e-05	1.71106e-05
1981	0.469387	0.208077	0.0906698	0.0390265	0.016825	0.00748736	0.00361236	0.00198442	0.00125271	0.000873076	0.000637144	0.000469264	0.000342596	0.00024647	0.000174838	0.000122814	8.59968e-05	6.05258e-05	4.32127e-05	3.15748e-05	2.37762e-05
1982	0.470031	0.208547	0.0910086	0.0392659	0.0169904	0.00759877	0.00368538	0.00203064	0.00128049	0.000888238	0.000643641	0.000469726	0.000338747	0.000239438	0.000165368	0.000111411	7.30136e-05	4.62202e-05	2.77789e-05	1.51616e-05	6.49775e-06
1983	0.470704	0.209041	0.0913691	0.0395255	0.0171751	0.0077293	0.00377772	0.00209673	0.00132893	0.000925059	0.000672974	0.000494345	0.0003605	0.000259561	0.000184696	0.000130527	9.23436e-05	6.60866e-05	4.84374e-05	3.68211e-05	2.93324e-05
1984	0.471407	0.209559	0.0917482	0.0398001	0.017372	0.00786967	0.00387782	0.00216866	0.0013814	0.000964155	0.000702819	0.000517682	0.000379118	0.00027461	0.000196909	0.000140368	0.0001001	7.19357e-05	5.24777e-05	3.90965e-05	2.9845e-05
1985	0.472129	0.210089	0.0921342	0.0400776	0.0175686	0.00800722	0.00397304	0.002234	0.00142584	0.000994001	0.000722412	0.000529951	0.000386027	0.000277475	0.000196624	0.000137558	9.52214e-05	6.53348e-05	4.44342e-05	2.98458e-05	1.95929e-05
1986	0.472879	0.21064	0.0925366	0.0403681	0.0177762	0.00815423	0.00407678	0.00230733	0.00147809	0.00103175	0.000750232	0.000550966	0.000402366	0.000290596	0.000207545	0.000147006	0.000103736	7.33323e-05	5.22484e-05	3.7751e-05	2.78198e-05
1987	0.473681	0.211235	0.0929778	0.0406937	0.0180158	0.00833109	0.00420866	0.00240744	0.001556	0.00109423	0.000801964	0.000595159	0.000441194	0.000325532	0.000239592	0.000176858	0.000131878	0.000100111	7.79125e-05	6.24779e-05	5.1733e-05
1988	0.474529	0.211865	0.0934459	0.0410397	0.0182705	0.00851851	0.00434706	0.00251044	0.00163346	0.00115316	0.000847237	0.000630128	0.000468152	0.000346049	0.000254754	0.000187427	0.000138403	0.000102996	7.74629e-05	5.893e-05	4.52723e-05
1989	0.475434	0.212542	0.0939525	0.0414177	0.0185522	0.00872879	0.0045051	0.00263053	0.00172603	0.00122569	0.000905027	0.000676915	0.000506579	0.00037801	0.000281636	0.000210278	0.000158042	0.000120089	9.25678e-05	7.25285e-05	5.77899e-05
1990	0.476398	0.213265	0.0944953	0.0418241	0.0188558	0.0089559	0.00467569	0.00275959	0.00182457	0.00130164	0.000964073	0.000723101	0.000542797	0.000406352	0.000303641	0.000227107	0.00017059	0.000129063	9.85349e-05	7.59513e-05	5.90463e-05
1991	0.477411	0.214023	0.0950624	0.0422463	0.0191686	0.00918693	0.004846	0.00288502	0.00191682	0.00136925	0.00101319	0.000758176	0.000567065	0.000422192	0.000312838	0.000231028	0.000170307	0.000125433	9.22588e-05	6.7607e-05	4.91162e-05
1992	0.478488	0.214832	0.0956696	0.042701	0.0195082	0.00944053	0.00503588	0.00302796	0.00202526	0.00145232	0.00107755	0.000808662	0.00060723	0.000454669	0.000339607	0.000253606	0.000189879	0.000142935	0.00010844	8.30734e-05	6.43569e-05
1993	0.479629	0.215688	0.096312	0.0431817	0.0198668	0.00970755	0.00523476	0.00317637	0.00213632	0.00153565	0.00114017	0.000855689	0.000642396	0.000480716	0.000358573	0.000267015	0.000198884	0.000148412	0.000111055	8.33269e-05	6.2621e-05
1994	0.480804	0.216562	0.0969605	0.0436592	0.0202151	0.00995892	0.00541394	0.00330201	0.00222234	0.00159229	0.00117495	0.000874112	0.000648508	0.000477515	0.000348301	0.000251374	0.000179174	0.000125644	8.60175e-05	5.66417e-05	3.47803e-05
1995	0.482023	0.217467	0.0976297	0.0441507	0.0205732	0.0102176	0.00559925	0.00343373	0.00231515	0.00165708	0.00121969	0.000904673	0.000669204	0.000491543	0.000358048	0.000258636	0.000185319	0.000131715	9.28174e-05	6.47864e-05	4.4742e-05
1996	0.483242	0.218355	0.0982729	0.0446092	0.0208933	0.010435	0.00574131	0.00352085	0.00236257	0.00167598	0.00121825	0.000888803	0.000643186	0.000458465	0.000320135	0.000217482	0.000142052	8.71203e-05	4.74182e-05	1.89091e-05	-1.43959e-06
1997	0.484483	0.219257	0.0989236	0.0450727	0.0212183	0.0106588	0.00589209	0.00361998	0.00242582	0.00171489	0.0012412	0.000901852	0.000650684	0.000463531	0.000324994	0.000223719	0.000150786	9.91322e-05	6.32431e-05	3.89029e-05	2.29495e-05
1998	0.485725	0.220149	0.0995582	0.0455165	0.0215217	0.01086	0.00602029	0.00369668	0.00246684	0.00173168	0.00124191	0.000892214	0.00063466	0.000443811	0.000303356	0.000201282	0.000128196	7.66969e-05	4.1027e-05	1.6795e-05	7.13864e-07
1999	0.486971	0.221038	0.100185	0.0459508	0.0218157	0.0110533	0.00614234	0.00376951	0.00250644	0.00174951	0.00124609	0.00088838	0.000626688	0.000434308	0.000294032	0.000193223	0.000122055	7.28307e-05	3.95954e-05	1.7831e-05	4.17478e-06
2000	0.488183	0.221885	0.100767	0.0463389	0.0220636	0.0112014	0.0062207	0.00380017	0.00250534	0.00172796	0.00121196	0.000847053	0.000581751	0.000388084	0.000247962	0.000148134	7.8359e-05	3.06609e-05	-1.09789e-06	-2.15506e-05	-3.41282e-05
2001	0.489392	0.222726	0.101343	0.0467248	0.0223135	0.0113561	0.00631069	0.00384757	0.00252602	0.00173306	0.00120915	0.000841484	0.000576804	0.000385894	0.000249805	0.00015471	8.99845e-05	4.74052e-05	2.06839e-05	5.10177e-06	-2.81332e-06
2002	0.490565	0.223529	0.10188	0.0470713	0.0225253	0.0114746	0.00636607	0.00386162	0.0025141	0.00170577	0.00117358	0.00080222	0.000536667	0.000346483	0.000211893	0.000118519	5.5383e-05	1.4042e-05	-1.19213e-05	-2.72927e-05	-3.55708e-05
2003	0.491673	0.224265	0.102353	0.0473579	0.0226818	0.0115424	0.0063754	0.00383405	0.00246473	0.00164488	0.00110798	0.000736265	0.000472991	0.000286567	0.000156459	6.78026e-05	9.32958e-06	-2.75647e-05	-4.93702e-05	-6.08878e-05	-6.55947e-05
2004	0.492757	0.224982	0.102813	0.0476389	0.0228406	0.0116204	0.00640226	0.00383091	0.00244611	0.00162049	0.00108408	0.000716689	0.000459906	0.00028103	0.000158806	7.79255e-05	2.68563e-05	-3.14394e-06	-1.86229e-05	-2.43893e-05	-2.38982e-05
2005	0.493799	0.225659	0.103238	0.0478891	0.0229728	0.0116753	0.00640894	0.00380946	0.00241009	0.00157871	0.00104193	0.000677197	0.000424525	0.000250165	0.000132209	5.49625e-05	6.68582e-06	-2.14529e-05	-3.60168e-05	-4.1785e-05	-4.21572e-05
2006	0.494786	0.226285	0.103617	0.0481002	0.0230716	0.0117019	0.00639163	0.00376769	0.00235681	0.00152214	0.000987022	0.00062666	0.000379578	0.000211099	9.87634e-05	2.65807e-05	-1.73122e-05	-4.17631e-05	-5.32845e-05	-5.6567e-05	-5.4903e-05
2007	0.495753	0.226898	0.10399	0.0483125	0.0231786	0.011743	0.00639432	0.0037506	0.00233211	0.00149742	0.00096668	0.000612943	0.000373344	0.000212355	0.000107026	4.11224e-05	2.69463e-06	-1.70968e-05	-2.47013e-05	-2.47189e-05	-2.03422e-05
2008	0.496682	0.227478	0.104335	0.0485011	0.0232656	0.0117668	0.00638145	0.0037187	0.00229248	0.00145688	0.000928944	0.000579708	0.000345009	0.000188548	8.69561e-05	2.38134e-05	-1.28733e-05	-3.19003e-05	-3.96276e-05	-4.05464e-05	-3.7736e-05
2009	0.497571	0.228024	0.104653	0.0486675	0.0233354	0.0117777	0.006359	0.00367991	0.00224807	0.00141322	0.000889456	0.000545901	0.000317212	0.000166416	6.98073e-05	1.08457e-05	-2.245e-05	-3.8789e-05	-4.44074e-05	-4.36591e-05	-3.94881e-05
2010	0.498435	0.22855	0.104957	0.048827	0.0234036	0.0117912	0.00634275	0.00365002	0.00221461	0.00138202	0.000863527	0.000526435	0.000304305	0.000159552	6.81829e-05	1.35652e-05	-1.6253e-05	-2.98893e-05	-3.34607e-05	-3.11977e-05	-2.59286e-05
2011	0.499266	0.22905	0.10524	0.0489696	0.0234587	0.0117947	0.00631835	0.00361317	0.00217469	0.00134431	0.000830603	0.000499163	0.000282541	0.000142609	5.51328e-05	3.43044e-06	-2.43947e-05	-3.68503e-05	-3.99228e-05	-3.77116e-05	-3.29249e-05
2012	0.500065	0.229524	0.105503	0.0490986	0.0235045	0.0117922	0.00629072	0.00357503	0.00213488	0.00130771	0.000799501	0.000474254	0.000263592	0.000128913	4.57989e-05	-2.44522e-06	-2.76319e-05	-3.81389e-05	-3.98092e-05	-3.66024e-05	-3.11018e-05
2013	0.500844	0.229983	0.105758	0.049224	0.023551	0.0117937	0.00626943	0.00354491	0.00210422	0.00128094	0.000778596	0.000459679	0.00025496	0.00012542	4.64908e-05	1.49081e-06	-2.12958e-05	-3.01128e-05	-3.06616e-05	-2.67696e-05	-2.09048e-05
2014	0.50159	0.230416	0.105991	0.0493318	0.023583	0.0117829	0.00623713	0.00350443	0.00206326	0.00124354	0.000746434	0.000433013	0.000233274	0.000107832	3.20119e-05	-1.0831e-05	-3.22977e-05	-4.04881e-05	-4.0957e-05	-3.73972e-05	-3.2162e-05
2015	0.502321	0.23084	0.106221	0.0494408	0.0236202	0.0117804	0.00621564	0.00347661	0.0020364	0.00122137	0.000730454	0.000423388	0.000229463	0.000108984	3.72011e-05	-2.4662e-06	-2.14905e-05	-2.78197e-05	-2.68584e-05	-2.21652e-05	-1.59798e-05
2016	0.503044	0.231262	0.106453	0.049556	0.0236662	0.0117883	0.00620527	0.00346005	0.00202044	0.00120937	0.000723614	0.000421687	0.000232222	0.000115248	4.59687e-05	7.87817e-06	-1.03636e-05	-1.65553e-05	-1.59586e-05	-1.20076e-05	-6.84015e-06
2017	0.503739	0.231658	0.106663	0.0496514	0.0236935	0.0117781	0.00617675	0.00342471	0.00198473	0.00117641	0.00069451	0.00039637	0.000210037	9.5312e-05	2.73802e-05	-1.01682e-05	-2.85271e-05	-3.53373e-05	-3.5712e-05	-3.29567e-05	-2.91041e-05
2018	0.504414	0.232041	0.106865	0.0497422	0.0237198	0.0117695	0.00615199	0.00339499	0.00195627	0.00115224	0.000675729	0.000382972	0.000201475	9.08409e-05	2.6253e-05	-8.59676e-06	-2.47579e-05	-2.97205e-05	-2.84601e-05	-2.41662e-05	-1.87806e-05
2019	0.505077	0.232415	0.107062	0.0498323	0.0237478	0.0117645	0.00613194	0.00337062	0.00193341	0.00113365	0.000662273	0.000374485	0.000197276	9.00628e-05	2.80298e-05	-5.03576e-06	-2.00517e-05	-2.43735e-05	-2.2857e-05	-1.85948e-05	-1.34563e-05
2020	0.50571	0.232765	0.107238	0.0499037	0.0237591	0.0117439	0.00609694	0.00333144	0.00189556	0.00109965	0.000632873	0.000349435	0.000175864	7.14189e-05	1.13086e-05	-2.05712e-05	-3.49967e-05	-3.91803e-05	-3.78506e-05	-3.39949e-05	-2.94e-05
2021	0.50633	0.233107	0.107412	0.0499774	0.0237761	0.0117317	0.00607254	0.00330469	0.00187172	0.0010811	0.000620264	0.000342514	0.000173941	7.36762e-05	1.6963e-05	-1.21851e-05	-2.43994e-05	-2.67504e-05	-2.38416e-05	-1.85583e-05	-1.26091e-05
2022	0.506943	0.233447	0.107587	0.0500552	0.0237991	0.0117267	0.00605579	0.00328557	0.0018551	0.00106906	0.00061325	0.000340086	0.000175267	7.78089e-05	2.30032e-05	-5.01938e-06	-1.6749e-05	-1.91201e-05	-1.66189e-05	-1.20374e-05	-7.01431e-06
2023	0.507539	0.233774	0.107752	0.0501244	0.0238147	0.0117148	0.00603205	0.003259	0.00183033	0.00104801	0.00059629	0.000326769	0.000164788	6.92862e-05	1.56203e-05	-1.19441e-05	-2.3744e-05	-2.65672e-05	-2.47733e-05	-2.10514e-05	-1.69601e-05
[truncated: 377 more rows]
